# Supplementary material for: Subcortical-cortical dynamical states of the human brain and their breakdown in stroke
Source: Nat Commun. 2022 Aug 29;13:5069. doi: 10.1038/s41467-022-32304-1 (PMC9424299; doi:10.1038/s41467-022-32304-1)
Supplement: Supplementary file 4 — Source Data [file 41467_2022_32304_MOESM4_ESM.zip]

Archive with 12 entries (11 files):
- Source_Data/
- __MACOSX/._Source_Data
- Source_Data/manuscript_Figures_data.xlsx
- __MACOSX/Source_Data/._manuscript_Figures_data.xlsx
- Source_Data/.DS_Store
- __MACOSX/Source_Data/._.DS_Store
- Source_Data/SI_Tables_Figures_data.xlsx
- __MACOSX/Source_Data/._SI_Tables_Figures_data.xlsx
- Source_Data/README.md
- __MACOSX/Source_Data/._README.md
- Source_Data/~$manuscript_Figures_data.xlsx
- __MACOSX/Source_Data/._~$manuscript_Figures_data.xlsx
