# Supplementary material for: Subcortical-cortical dynamical states of the human brain and their breakdown in stroke
Source: Nat Commun. 2022 Aug 29;13:5069. doi: 10.1038/s41467-022-32304-1 (PMC9424299; doi:10.1038/s41467-022-32304-1)
Supplement: Supplementary file 4 — Source Data [file 41467_2022_32304_MOESM4_ESM.zip › Source_Data/manuscript_Figures_data.xlsx]

## Sheet: Figure 2a-b
Figures 2a-b:
	DFS1
	NaN	0.448511	-0.107508	0.129018	0.361965	0.480557	0.59864	0.240721	0.258463	0.114798	0.175035	0.160701	0.136327	0.181405	0.178107	0.235221	0.174236	0.230142	0.137458	0.148709	0.2113	0.140768	0.39089	0.388857	0.314215	0.419435	0.424338	0.222179	0.386404	0.355853	0.47548	0.0484764	-0.0652847	-0.10471	0.0186854	0.0458705	-0.0730632	0.00769257	0.197074	0.240543	0.192476	0.126957	0.138523	0.315548	0.21163	0.343003	0.249107	-0.133096	-0.181857
	0.448511	NaN	-0.114945	0.0662102	0.369715	0.505203	0.406358	0.177738	0.156616	0.0411196	0.108353	0.0930486	0.0570166	0.116349	0.122871	0.17551	0.103201	0.164392	0.122716	0.110762	0.167541	0.122298	0.314643	0.300501	0.225391	0.37524	0.366347	0.16119	0.351001	0.33922	0.390572	0.0254146	-0.0486297	-0.0643148	-0.0141894	0.0207705	-0.0138869	0.0123268	0.176493	0.172761	0.141123	0.134947	0.182146	0.280373	0.177775	0.299136	0.203851	-0.100485	-0.138179
	-0.107508	-0.114945	NaN	0.17306	-0.0622601	-0.136403	-0.122087	0.126498	-0.156361	-0.169528	-0.209284	-0.181997	-0.155358	-0.204163	-0.147356	-0.210341	-0.183311	-0.194406	-0.107976	-0.122908	-0.196098	-0.178991	-0.22833	-0.231548	-0.176086	-0.227614	-0.246585	-0.146216	-0.208093	-0.235261	-0.288255	-0.0486916	-0.112604	-0.0639928	-0.101477	-0.0541338	-0.0728507	-0.100744	-0.0244036	-0.0467039	-0.10582	-0.129812	-0.131079	-0.225548	-0.113504	-0.12978	-0.150826	-0.0615226	-0.0062752
	0.129018	0.0662102	0.17306	NaN	-0.0619142	0.0324592	0.047877	0.194757	-0.10524	-0.124633	-0.155446	-0.150844	-0.113674	-0.18048	-0.0558037	-0.118668	-0.138538	-0.0995594	-0.113827	-0.020861	-0.105472	-0.136489	-0.130554	-0.141304	-0.0526765	-0.172753	-0.221821	-0.0798847	-0.165379	-0.221242	-0.197671	0.066205	-0.0622314	-0.0734512	-0.10959	0.0433056	-0.117794	-0.0991436	-0.141192	-0.0709887	-0.0768253	-0.13481	-0.172491	-0.236017	-0.182861	-0.150038	-0.152332	-0.026868	-0.00984865
	0.361965	0.369715	-0.0622601	-0.0619142	NaN	0.391325	0.418062	0.24755	0.187689	0.0400374	0.145378	0.102971	0.0695168	0.168805	0.125317	0.197299	0.179261	0.185657	0.182015	0.0784285	0.173296	0.174124	0.315632	0.31064	0.211976	0.395932	0.428447	0.153095	0.360151	0.385399	0.423953	-0.0444778	-0.0487515	-0.0600466	0.116163	-0.0277196	0.0114843	0.0796459	0.331837	0.233508	0.162219	0.177717	0.215322	0.379874	0.296822	0.376775	0.280392	-0.138558	-0.155018
	0.480557	0.505203	-0.136403	0.0324592	0.391325	NaN	0.489423	0.239666	0.183413	0.0585543	0.136265	0.122095	0.0770806	0.145361	0.13456	0.200687	0.139934	0.193846	0.147416	0.121701	0.181007	0.14423	0.349257	0.336725	0.259846	0.394161	0.399653	0.178237	0.375938	0.355695	0.43556	0.0235465	-0.0454166	-0.0664089	0.0202845	0.0251744	-0.0109935	0.026836	0.189657	0.163186	0.140679	0.113441	0.191206	0.328915	0.221046	0.320394	0.22915	-0.114223	-0.153623
	0.59864	0.406358	-0.122087	0.047877	0.418062	0.489423	NaN	0.293027	0.314906	0.130164	0.197904	0.210943	0.196493	0.239374	0.188136	0.261237	0.195184	0.259538	0.17209	0.159777	0.236879	0.174977	0.44388	0.445803	0.33235	0.48925	0.504346	0.260606	0.46971	0.467981	0.57946	-0.00229484	-0.108864	-0.132234	0.00894297	0.0276921	-0.050308	0.0172694	0.262514	0.307076	0.23128	0.153094	0.218852	0.436549	0.308937	0.495942	0.357357	-0.180001	-0.211382
	0.240721	0.177738	0.126498	0.194757	0.24755	0.239666	0.293027	NaN	0.0557939	-0.0502509	-0.0309597	-0.0113733	-0.00239505	-0.0138262	0.0123093	0.0409891	0.0359669	0.0308715	0.080042	0.0335317	0.0265796	0.0262586	0.0918368	0.0745542	0.0753337	0.131227	0.111872	0.0623868	0.149745	0.103545	0.143338	-0.0205678	-0.136699	-0.103726	-0.01309	-0.0226917	-0.0241516	0.0301967	0.118982	0.0599883	0.00954209	-0.0564194	0.0642001	0.115418	0.155152	0.150649	0.0930314	-0.150755	-0.147388
	0.258463	0.156616	-0.156361	-0.10524	0.187689	0.183413	0.314906	0.0557939	NaN	0.503816	0.406112	0.499936	0.510389	0.424765	0.287042	0.365374	0.202325	0.33254	0.2141	0.258416	0.312127	0.201162	0.506072	0.539605	0.347888	0.513425	0.560791	0.228315	0.470474	0.456608	0.583578	-0.0393243	-0.11691	-0.144456	-0.00844484	-0.0239013	-0.100578	-0.0222194	0.254177	0.368607	0.355105	0.173327	0.181544	0.414884	0.248402	0.437726	0.393937	-0.184472	-0.221574
	0.114798	0.0411196	-0.169528	-0.124633	0.0400374	0.0585543	0.130164	-0.0502509	0.503816	NaN	0.430376	0.511562	0.491685	0.415834	0.260204	0.31013	0.141536	0.283075	0.137233	0.251517	0.246289	0.13112	0.355817	0.427903	0.214264	0.332042	0.329859	0.113737	0.277974	0.228326	0.403772	-0.017518	-0.0113734	-0.0865869	-0.0144466	-0.0216053	-0.104828	-0.0555591	0.108949	0.198351	0.264386	0.145236	0.0869306	0.272687	0.0884802	0.22184	0.259927	-0.0645164	-0.0868565
	0.175035	0.108353	-0.209284	-0.155446	0.145378	0.136265	0.197904	-0.0309597	0.406112	0.430376	NaN	0.435705	0.362688	0.536382	0.289378	0.369057	0.188642	0.295649	0.172485	0.255474	0.317049	0.188485	0.372145	0.431099	0.229971	0.37128	0.390525	0.130124	0.315905	0.288651	0.45819	-0.0585508	0.0267286	-0.117785	0.0181117	-0.0410986	-0.089909	-0.0141077	0.178112	0.228166	0.274611	0.213273	0.140361	0.373991	0.165061	0.275993	0.340063	-0.0677636	-0.0653639
	0.160701	0.0930486	-0.181997	-0.150844	0.102971	0.122095	0.210943	-0.0113733	0.499936	0.511562	0.435705	NaN	0.504961	0.512406	0.270232	0.332825	0.189576	0.283902	0.178893	0.264267	0.305523	0.165542	0.441091	0.48897	0.252844	0.437332	0.441353	0.204792	0.412124	0.359873	0.561385	-0.0296201	-0.0569712	-0.133512	-0.0251301	-0.0287115	-0.0725355	-0.0258908	0.175864	0.249288	0.324873	0.174638	0.16981	0.42124	0.177733	0.347522	0.429743	-0.145028	-0.174489
	0.136327	0.0570166	-0.155358	-0.113674	0.0695168	0.0770806	0.196493	-0.00239505	0.510389	0.491685	0.362688	0.504961	NaN	0.446754	0.24309	0.264034	0.113034	0.251884	0.141454	0.261942	0.25503	0.126772	0.333507	0.354532	0.2013	0.322107	0.316619	0.155674	0.322055	0.283594	0.425856	-0.0462915	-0.0989483	-0.136568	-0.0468808	-0.0212398	-0.0898528	-0.0413002	0.115469	0.199488	0.226905	0.0907241	0.108388	0.301352	0.136001	0.304335	0.319954	-0.124798	-0.155719
	0.181405	0.116349	-0.204163	-0.18048	0.168805	0.145361	0.239374	-0.0138262	0.424765	0.415834	0.536382	0.512406	0.446754	NaN	0.263838	0.338002	0.186699	0.276516	0.179389	0.301369	0.379121	0.217052	0.401107	0.441209	0.228161	0.399303	0.428378	0.173648	0.389201	0.395448	0.523431	-0.0616615	-0.0374578	-0.170216	-0.0143141	-0.0435684	-0.0781504	0.00630669	0.20545	0.241096	0.279775	0.196438	0.182936	0.459657	0.235975	0.382136	0.423643	-0.114891	-0.132673
	0.178107	0.122871	-0.147356	-0.0558037	0.125317	0.13456	0.188136	0.0123093	0.287042	0.260204	0.289378	0.270232	0.24309	0.263838	NaN	0.423818	0.193296	0.400505	0.25163	0.372151	0.362628	0.226362	0.365477	0.315658	0.208402	0.4672	0.381209	0.152633	0.407246	0.323728	0.383776	0.0382788	-0.107187	-0.0561823	0.0274008	0.0640912	-0.0489779	0.0290332	0.103252	0.125438	0.132772	0.130078	0.14708	0.278231	0.124495	0.201723	0.188161	-0.131067	-0.139083
	0.235221	0.17551	-0.210341	-0.118668	0.197299	0.200687	0.261237	0.0409891	0.365374	0.31013	0.369057	0.332825	0.264034	0.338002	0.423818	NaN	0.367485	0.495013	0.388199	0.357774	0.49112	0.373956	0.481889	0.467916	0.31983	0.594481	0.562425	0.236562	0.508729	0.458313	0.542378	0.0415208	-0.0516768	-0.0791692	0.110229	0.0511523	-0.0248416	0.114362	0.180621	0.193221	0.20894	0.204566	0.227304	0.409294	0.224971	0.303103	0.29032	-0.143959	-0.154447
	0.174236	0.103201	-0.183311	-0.138538	0.179261	0.139934	0.195184	0.0359669	0.202325	0.141536	0.188642	0.189576	0.113034	0.186699	0.193296	0.367485	NaN	0.32235	0.275072	0.164865	0.291659	0.347221	0.308281	0.364834	0.260249	0.383809	0.446258	0.185243	0.311715	0.393999	0.398715	-0.0207983	0.01901	0.00872025	0.227466	0.00100464	0.05345	0.227494	0.177439	0.10518	0.123786	0.143265	0.209862	0.293743	0.205927	0.204727	0.192384	-0.121476	-0.0890396
	0.230142	0.164392	-0.194406	-0.0995594	0.185657	0.193846	0.259538	0.0308715	0.33254	0.283075	0.295649	0.283902	0.251884	0.276516	0.400505	0.495013	0.32235	NaN	0.29651	0.342294	0.40327	0.323586	0.451456	0.434197	0.298271	0.529169	0.496703	0.200606	0.475435	0.425584	0.497234	0.0604685	-0.0452152	-0.033317	0.100428	0.0744185	-0.00749618	0.0900588	0.15475	0.154918	0.188144	0.174772	0.190597	0.344166	0.203085	0.266241	0.238649	-0.119127	-0.144054
	0.137458	0.122716	-0.107976	-0.113827	0.182015	0.147416	0.17209	0.080042	0.2141	0.137233	0.172485	0.178893	0.141454	0.179389	0.25163	0.388199	0.275072	0.29651	NaN	0.208261	0.367922	0.326538	0.314981	0.274451	0.219245	0.462395	0.3957	0.198232	0.406739	0.370253	0.374969	-0.0204732	-0.103625	-0.0372073	0.128357	0.00691204	0.059816	0.193699	0.166113	0.110576	0.086998	0.0893954	0.19539	0.296826	0.204344	0.230133	0.210669	-0.156209	-0.180397
	0.148709	0.110762	-0.122908	-0.020861	0.0784285	0.121701	0.159777	0.0335317	0.258416	0.251517	0.255474	0.264267	0.261942	0.301369	0.372151	0.357774	0.164865	0.342294	0.208261	NaN	0.417331	0.259123	0.322463	0.278081	0.139022	0.385988	0.305691	0.133266	0.4083	0.300613	0.337821	0.0343315	-0.114706	-0.0721121	0.000157234	0.0686828	-0.0325684	0.0555911	0.0595076	0.075714	0.102668	0.0814978	0.128187	0.250557	0.116842	0.181746	0.154053	-0.127524	-0.118212
	0.2113	0.167541	-0.196098	-0.105472	0.173296	0.181007	0.236879	0.0265796	0.312127	0.246289	0.317049	0.305523	0.25503	0.379121	0.362628	0.49112	0.291659	0.40327	0.367922	0.417331	NaN	0.430617	0.461626	0.410591	0.251287	0.554116	0.496824	0.218914	0.539896	0.475043	0.507425	0.0396524	-0.0543239	-0.0493561	0.0821859	0.0688819	0.0172839	0.153282	0.171655	0.156703	0.186036	0.189624	0.223687	0.390489	0.234491	0.286411	0.264336	-0.114871	-0.130806
	0.140768	0.122298	-0.178991	-0.136489	0.174124	0.14423	0.174977	0.0262586	0.201162	0.13112	0.188485	0.165542	0.126772	0.217052	0.226362	0.373956	0.347221	0.323586	0.326538	0.259123	0.430617	NaN	0.325026	0.318222	0.191342	0.401435	0.411322	0.186253	0.379956	0.434828	0.375758	0.0159959	-0.00547292	-0.0138439	0.169843	0.0328774	0.0745521	0.282815	0.163454	0.0777796	0.0954189	0.135962	0.205465	0.299315	0.241708	0.216373	0.176957	-0.0845631	-0.0848858
	0.39089	0.314643	-0.22833	-0.130554	0.315632	0.349257	0.44388	0.0918368	0.506072	0.355817	0.372145	0.441091	0.333507	0.401107	0.365477	0.481889	0.308281	0.451456	0.314981	0.322463	0.461626	0.325026	NaN	0.743377	0.55058	0.835696	0.805329	0.426733	0.779042	0.719587	0.895954	0.160417	-0.0614013	-0.0886931	0.000563515	0.131567	-0.00892853	0.0306557	0.322481	0.39108	0.460749	0.312846	0.356502	0.635391	0.364944	0.544361	0.515747	-0.14469	-0.271295
	0.388857	0.300501	-0.231548	-0.141304	0.31064	0.336725	0.445803	0.0745542	0.539605	0.427903	0.431099	0.48897	0.354532	0.441209	0.315658	0.467916	0.364834	0.434197	0.274451	0.278081	0.410591	0.318222	0.743377	NaN	0.542155	0.759869	0.800184	0.365093	0.664211	0.672464	0.887297	0.0319624	0.0677211	-0.077162	0.0776849	0.0148046	-0.0614241	0.0229429	0.338646	0.433929	0.537467	0.359124	0.323891	0.626223	0.356719	0.537168	0.550076	-0.128436	-0.194788
	0.314215	0.225391	-0.176086	-0.0526765	0.211976	0.259846	0.33235	0.0753337	0.347888	0.214264	0.229971	0.252844	0.2013	0.228161	0.208402	0.31983	0.260249	0.298271	0.219245	0.139022	0.251287	0.191342	0.55058	0.542155	NaN	0.578263	0.589582	0.429336	0.479033	0.485127	0.619091	0.0886568	-0.0271432	-0.0586702	0.047667	0.0519266	-0.0626817	0.0133271	0.204141	0.315324	0.35654	0.222358	0.224448	0.394295	0.258745	0.375158	0.363521	-0.134621	-0.178852
	0.419435	0.37524	-0.227614	-0.172753	0.395932	0.394161	0.48925	0.131227	0.513425	0.332042	0.37128	0.437332	0.322107	0.399303	0.4672	0.594481	0.383809	0.529169	0.462395	0.385988	0.554116	0.401435	0.835696	0.759869	0.578263	NaN	0.957792	0.432885	0.946583	0.845564	0.952316	0.0556594	-0.125753	-0.0417413	0.0488613	0.0580312	0.0300682	0.0807857	0.418951	0.451603	0.456112	0.420325	0.480514	0.746121	0.457508	0.624114	0.561491	-0.234727	-0.284002
	0.424338	0.366347	-0.246585	-0.221821	0.428447	0.399653	0.504346	0.111872	0.560791	0.329859	0.390525	0.441353	0.316619	0.428378	0.381209	0.562425	0.446258	0.496703	0.3957	0.305691	0.496824	0.411322	0.805329	0.800184	0.589582	0.957792	NaN	0.43628	0.856118	0.913521	0.957248	0.00476126	-0.101618	-0.0800811	0.125913	0.0176359	0.0187505	0.105857	0.476606	0.5155	0.47112	0.417207	0.472007	0.762011	0.5047	0.664834	0.581658	-0.255268	-0.267757
	0.222179	0.16119	-0.146216	-0.0798847	0.153095	0.178237	0.260606	0.0623868	0.228315	0.113737	0.130124	0.204792	0.155674	0.173648	0.152633	0.236562	0.185243	0.200606	0.198232	0.133266	0.218914	0.186253	0.426733	0.365093	0.429336	0.432885	0.43628	NaN	0.42806	0.463986	0.517248	0.110108	-0.152568	-0.134102	-0.0350269	0.125491	0.0347205	0.0649406	0.121792	0.184923	0.213209	0.0762177	0.237699	0.368958	0.256957	0.322197	0.335561	-0.174641	-0.247057
	0.386404	0.351001	-0.208093	-0.165379	0.360151	0.375938	0.46971	0.149745	0.470474	0.277974	0.315905	0.412124	0.322055	0.389201	0.407246	0.508729	0.311715	0.475435	0.406739	0.4083	0.539896	0.379956	0.779042	0.664211	0.479033	0.946583	0.856118	0.42806	NaN	0.820932	0.907608	0.066438	-0.181518	-0.0830274	0.00350545	0.0906057	0.122053	0.0999242	0.356771	0.377781	0.364904	0.309105	0.475796	0.746407	0.464395	0.609127	0.539639	-0.229413	-0.30213
	0.355853	0.33922	-0.235261	-0.221242	0.385399	0.355695	0.467981	0.103545	0.456608	0.228326	0.288651	0.359873	0.283594	0.395448	0.323728	0.458313	0.393999	0.425584	0.370253	0.300613	0.475043	0.434828	0.719587	0.672464	0.485127	0.845564	0.913521	0.463986	0.820932	NaN	0.873951	0.000983145	-0.159838	-0.110513	0.0690309	0.0544463	0.0981036	0.154329	0.410724	0.408588	0.360408	0.313083	0.478145	0.718348	0.512209	0.654096	0.548314	-0.243716	-0.285231
	0.47548	0.390572	-0.288255	-0.197671	0.423953	0.43556	0.57946	0.143338	0.583578	0.403772	0.45819	0.561385	0.425856	0.523431	0.383776	0.542378	0.398715	0.497234	0.374969	0.337821	0.507425	0.375758	0.895954	0.887297	0.619091	0.952316	0.957248	0.517248	0.907608	0.873951	NaN	0.0698842	-0.0599769	-0.120302	0.0467271	0.0969615	0.0238265	0.0710866	0.414436	0.464641	0.525152	0.361267	0.473897	0.827301	0.500343	0.703777	0.696071	-0.214662	-0.301721
	0.0484764	0.0254146	-0.0486916	0.066205	-0.0444778	0.0235465	-0.00229484	-0.0205678	-0.0393243	-0.017518	-0.0585508	-0.0296201	-0.0462915	-0.0616615	0.0382788	0.0415208	-0.0207983	0.0604685	-0.0204732	0.0343315	0.0396524	0.0159959	0.160417	0.0319624	0.0886568	0.0556594	0.00476126	0.110108	0.066438	0.000983145	0.0698842	NaN	0.0234514	0.0325108	-0.0684616	0.288892	0.0345789	-0.036614	-0.134133	-0.0989195	-0.00485008	-0.0407092	-0.0230229	-0.0505766	-0.0509662	-0.0915166	-0.0427295	0.0671369	-0.0543956
	-0.0652847	-0.0486297	-0.112604	-0.0622314	-0.0487515	-0.0454166	-0.108864	-0.136699	-0.11691	-0.0113734	0.0267286	-0.0569712	-0.0989483	-0.0374578	-0.107187	-0.0516768	0.01901	-0.0452152	-0.103625	-0.114706	-0.0543239	-0.00547292	-0.0614013	0.0677211	-0.0271432	-0.125753	-0.101618	-0.152568	-0.181518	-0.159838	-0.0599769	0.0234514	NaN	0.219299	0.162777	-0.0360929	0.0415485	0.0190514	-0.067462	-0.0685843	0.053009	0.138317	-0.0973291	-0.0993678	-0.0835091	-0.166931	-0.0677789	0.273949	0.209037
	-0.10471	-0.0643148	-0.0639928	-0.0734512	-0.0600466	-0.0664089	-0.132234	-0.103726	-0.144456	-0.0865869	-0.117785	-0.133512	-0.136568	-0.170216	-0.0561823	-0.0791692	0.00872025	-0.033317	-0.0372073	-0.0721121	-0.0493561	-0.0138439	-0.0886931	-0.077162	-0.0586702	-0.0417413	-0.0800811	-0.134102	-0.0830274	-0.110513	-0.120302	0.0325108	0.219299	NaN	0.16818	0.00334045	0.203483	0.0745759	-0.0762891	-0.15144	-0.0826923	0.0539722	-0.0318467	-0.142961	-0.0764878	-0.210075	-0.165932	0.179329	0.153818
	0.0186854	-0.0141894	-0.101477	-0.10959	0.116163	0.0202845	0.00894297	-0.01309	-0.00844484	-0.0144466	0.0181117	-0.0251301	-0.0468808	-0.0143141	0.0274008	0.110229	0.227466	0.100428	0.128357	0.000157234	0.0821859	0.169843	0.000563515	0.0776849	0.047667	0.0488613	0.125913	-0.0350269	0.00350545	0.0690309	0.0467271	-0.0684616	0.162777	0.16818	NaN	-0.0705981	0.0739125	0.265968	0.0766308	-0.0450123	-0.0397569	0.0872018	0.036486	0.024459	0.0907905	-0.0371944	-0.0439473	0.0212473	0.0584525
	0.0458705	0.0207705	-0.0541338	0.0433056	-0.0277196	0.0251744	0.0276921	-0.0226917	-0.0239013	-0.0216053	-0.0410986	-0.0287115	-0.0212398	-0.0435684	0.0640912	0.0511523	0.00100464	0.0744185	0.00691204	0.0686828	0.0688819	0.0328774	0.131567	0.0148046	0.0519266	0.0580312	0.0176359	0.125491	0.0906057	0.0544463	0.0969615	0.288892	-0.0360929	0.00334045	-0.0705981	NaN	0.0369156	-0.0306272	-0.0977211	-0.0824707	-0.0222307	-0.0578797	0.0103967	-0.0203603	-0.0221831	-0.0244661	-0.032659	0.0174852	-0.0879512
	-0.0730632	-0.0138869	-0.0728507	-0.117794	0.0114843	-0.0109935	-0.050308	-0.0241516	-0.100578	-0.104828	-0.089909	-0.0725355	-0.0898528	-0.0781504	-0.0489779	-0.0248416	0.05345	-0.00749618	0.059816	-0.0325684	0.0172839	0.0745521	-0.00892853	-0.0614241	-0.0626817	0.0300682	0.0187505	0.0347205	0.122053	0.0981036	0.0238265	0.0345789	0.0415485	0.203483	0.0739125	0.0369156	NaN	0.160933	-0.0455852	-0.151448	-0.133331	-0.0334941	0.115216	0.060505	0.0594516	-0.0603802	-0.0213964	0.0505647	-0.00378638
	0.00769257	0.0123268	-0.100744	-0.0991436	0.0796459	0.026836	0.0172694	0.0301967	-0.0222194	-0.0555591	-0.0141077	-0.0258908	-0.0413002	0.00630669	0.0290332	0.114362	0.227494	0.0900588	0.193699	0.0555911	0.153282	0.282815	0.0306557	0.0229429	0.0133271	0.0807857	0.105857	0.0649406	0.0999242	0.154329	0.0710866	-0.036614	0.0190514	0.0745759	0.265968	-0.0306272	0.160933	NaN	0.0328471	-0.101069	-0.102549	-0.0120034	0.113594	0.08928	0.181613	-0.00126666	-0.00483958	-0.0577353	-0.0321816
	0.197074	0.176493	-0.0244036	-0.141192	0.331837	0.189657	0.262514	0.118982	0.254177	0.108949	0.178112	0.175864	0.115469	0.20545	0.103252	0.180621	0.177439	0.15475	0.166113	0.0595076	0.171655	0.163454	0.322481	0.338646	0.204141	0.418951	0.476606	0.121792	0.356771	0.410724	0.414436	-0.134133	-0.067462	-0.0762891	0.0766308	-0.0977211	-0.0455852	0.0328471	NaN	0.411116	0.291678	0.326099	0.275572	0.408408	0.353448	0.448133	0.3359	-0.135637	-0.074358
	0.240543	0.172761	-0.0467039	-0.0709887	0.233508	0.163186	0.307076	0.0599883	0.368607	0.198351	0.228166	0.249288	0.199488	0.241096	0.125438	0.193221	0.10518	0.154918	0.110576	0.075714	0.156703	0.0777796	0.39108	0.433929	0.315324	0.451603	0.5155	0.184923	0.377781	0.408588	0.464641	-0.0989195	-0.0685843	-0.15144	-0.0450123	-0.0824707	-0.151448	-0.101069	0.411116	NaN	0.477648	0.399125	0.258841	0.421396	0.270316	0.570676	0.42797	-0.106345	-0.0337055
	0.192476	0.141123	-0.10582	-0.0768253	0.162219	0.140679	0.23128	0.00954209	0.355105	0.264386	0.274611	0.324873	0.226905	0.279775	0.132772	0.20894	0.123786	0.188144	0.086998	0.102668	0.186036	0.0954189	0.460749	0.537467	0.35654	0.456112	0.47112	0.213209	0.364904	0.360408	0.525152	-0.00485008	0.053009	-0.0826923	-0.0397569	-0.0222307	-0.133331	-0.102549	0.291678	0.477648	NaN	0.365351	0.202642	0.392167	0.20794	0.410274	0.495523	-0.036176	-0.0658118
	0.126957	0.134947	-0.129812	-0.13481	0.177717	0.113441	0.153094	-0.0564194	0.173327	0.145236	0.213273	0.174638	0.0907241	0.196438	0.130078	0.204566	0.143265	0.174772	0.0893954	0.0814978	0.189624	0.135962	0.312846	0.359124	0.222358	0.420325	0.417207	0.0762177	0.309105	0.313083	0.361267	-0.0407092	0.138317	0.0539722	0.0872018	-0.0578797	-0.0334941	-0.0120034	0.326099	0.399125	0.365351	NaN	0.280617	0.378562	0.199351	0.322458	0.297535	0.0664264	0.193022
	0.138523	0.182146	-0.131079	-0.172491	0.215322	0.191206	0.218852	0.0642001	0.181544	0.0869306	0.140361	0.16981	0.108388	0.182936	0.14708	0.227304	0.209862	0.190597	0.19539	0.128187	0.223687	0.205465	0.356502	0.323891	0.224448	0.480514	0.472007	0.237699	0.475796	0.478145	0.473897	-0.0230229	-0.0973291	-0.0318467	0.036486	0.0103967	0.115216	0.113594	0.275572	0.258841	0.202642	0.280617	NaN	0.477714	0.368418	0.408323	0.335952	-0.108737	-0.062828
	0.315548	0.280373	-0.225548	-0.236017	0.379874	0.328915	0.436549	0.115418	0.414884	0.272687	0.373991	0.42124	0.301352	0.459657	0.278231	0.409294	0.293743	0.344166	0.296826	0.250557	0.390489	0.299315	0.635391	0.626223	0.394295	0.746121	0.762011	0.368958	0.746407	0.718348	0.827301	-0.0505766	-0.0993678	-0.142961	0.024459	-0.0203603	0.060505	0.08928	0.408408	0.421396	0.392167	0.378562	0.477714	NaN	0.491535	0.654812	0.589318	-0.18153	-0.170164
	0.21163	0.177775	-0.113504	-0.182861	0.296822	0.221046	0.308937	0.155152	0.248402	0.0884802	0.165061	0.177733	0.136001	0.235975	0.124495	0.224971	0.205927	0.203085	0.204344	0.116842	0.234491	0.241708	0.364944	0.356719	0.258745	0.457508	0.5047	0.256957	0.464395	0.512209	0.500343	-0.0509662	-0.0835091	-0.0764878	0.0907905	-0.0221831	0.0594516	0.181613	0.353448	0.270316	0.20794	0.199351	0.368418	0.491535	NaN	0.456975	0.345592	-0.167604	-0.146717
	0.343003	0.299136	-0.12978	-0.150038	0.376775	0.320394	0.495942	0.150649	0.437726	0.22184	0.275993	0.347522	0.304335	0.382136	0.201723	0.303103	0.204727	0.266241	0.230133	0.181746	0.286411	0.216373	0.544361	0.537168	0.375158	0.624114	0.664834	0.322197	0.609127	0.654096	0.703777	-0.0915166	-0.166931	-0.210075	-0.0371944	-0.0244661	-0.0603802	-0.00126666	0.448133	0.570676	0.410274	0.322458	0.408323	0.654812	0.456975	NaN	0.560361	-0.222023	-0.178705
	0.249107	0.203851	-0.150826	-0.152332	0.280392	0.22915	0.357357	0.0930314	0.393937	0.259927	0.340063	0.429743	0.319954	0.423643	0.188161	0.29032	0.192384	0.238649	0.210669	0.154053	0.264336	0.176957	0.515747	0.550076	0.363521	0.561491	0.581658	0.335561	0.539639	0.548314	0.696071	-0.0427295	-0.0677789	-0.165932	-0.0439473	-0.032659	-0.0213964	-0.00483958	0.3359	0.42797	0.495523	0.297535	0.335952	0.589318	0.345592	0.560361	NaN	-0.168437	-0.179051
	-0.133096	-0.100485	-0.0615226	-0.026868	-0.138558	-0.114223	-0.180001	-0.150755	-0.184472	-0.0645164	-0.0677636	-0.145028	-0.124798	-0.114891	-0.131067	-0.143959	-0.121476	-0.119127	-0.156209	-0.127524	-0.114871	-0.0845631	-0.14469	-0.128436	-0.134621	-0.234727	-0.255268	-0.174641	-0.229413	-0.243716	-0.214662	0.0671369	0.273949	0.179329	0.0212473	0.0174852	0.0505647	-0.0577353	-0.135637	-0.106345	-0.036176	0.0664264	-0.108737	-0.18153	-0.167604	-0.222023	-0.168437	NaN	0.255772
	-0.181857	-0.138179	-0.0062752	-0.00984865	-0.155018	-0.153623	-0.211382	-0.147388	-0.221574	-0.0868565	-0.0653639	-0.174489	-0.155719	-0.132673	-0.139083	-0.154447	-0.0890396	-0.144054	-0.180397	-0.118212	-0.130806	-0.0848858	-0.271295	-0.194788	-0.178852	-0.284002	-0.267757	-0.247057	-0.30213	-0.285231	-0.301721	-0.0543956	0.209037	0.153818	0.0584525	-0.0879512	-0.00378638	-0.0321816	-0.074358	-0.0337055	-0.0658118	0.193022	-0.062828	-0.170164	-0.146717	-0.178705	-0.179051	0.255772	NaN
	-0.256341	-0.202302	0.0838864	-0.0113455	-0.192963	-0.238167	-0.271215	-0.103856	-0.265143	-0.139319	-0.169878	-0.221469	-0.154433	-0.202982	-0.151697	-0.232359	-0.201963	-0.196187	-0.172738	-0.138921	-0.202954	-0.138344	-0.394315	-0.368436	-0.309316	-0.392005	-0.385516	-0.259096	-0.36326	-0.356411	-0.436342	-0.0847138	0.0753254	0.0915543	0.066084	-0.0917525	-0.00185997	0.0155875	-0.0844774	-0.141763	-0.221398	-0.0480305	-0.146891	-0.279451	-0.10653	-0.254739	-0.274413	0.162784	0.249348
	-0.104741	-0.134596	0.0288777	0.0259021	-0.126567	-0.164121	-0.128347	-0.123537	-0.14923	-0.0658137	-0.0810249	-0.133407	-0.101851	-0.131669	-0.0989032	-0.134271	-0.114223	-0.156746	-0.14685	-0.111428	-0.158771	-0.165955	-0.239368	-0.194002	-0.152067	-0.242847	-0.221296	-0.178205	-0.272604	-0.254483	-0.283796	-0.0750965	0.049302	0.00857305	-0.0415435	-0.0754243	-0.0976268	-0.108388	-0.022003	0.133864	-0.0440675	0.118015	-0.101619	-0.157605	-0.171329	-0.0441642	-0.143671	0.163203	0.276095
	-0.0857131	-0.066864	-0.0709049	-0.0382267	-0.0935247	-0.0746587	-0.117024	-0.13878	-0.1139	-0.0491822	-0.0584027	-0.111657	-0.105888	-0.111233	-0.0820643	-0.0780524	-0.0848461	-0.0687898	-0.0955446	-0.103376	-0.0793827	-0.0746144	-0.10194	-0.101559	0.0161056	-0.109343	-0.117561	-0.0508134	-0.142856	-0.149364	-0.148648	0.044755	0.113168	0.122163	-0.00227792	-0.014653	-0.0106632	-0.0705958	-0.053905	0.0554668	0.0182387	0.159799	0.00326225	-0.130226	-0.0847136	-0.0865947	-0.0982932	0.180281	0.221183
	-0.0377994	-0.0144587	-0.102771	-0.0867825	-0.00270086	-0.0294706	-0.010732	-0.0599758	-0.10388	-0.0838272	-0.034985	-0.0782592	-0.0406552	-0.032955	-0.0579931	-0.0351711	-0.0282143	-0.0335775	-0.0272781	-0.0827811	-0.0320855	-0.0178301	-0.0195675	-0.0468837	-0.029647	-0.0543094	-0.0546364	0.049765	-0.0114558	0.012443	0.0369785	0.0414403	0.0551769	0.0263836	-0.00677117	0.108475	0.112998	-0.00283794	-0.0402974	-0.057077	-0.0178659	0.0182264	0.0669757	0.0616656	0.0201683	0.0142301	0.0220641	0.183871	0.0760839
	-0.10639	-0.0550402	-0.0519987	-0.104328	-0.00457508	-0.0655959	-0.0511353	-0.0348382	-0.128788	-0.122349	-0.0395307	-0.0877722	-0.0819642	-0.0247251	-0.107262	-0.074514	0.00664214	-0.0922427	-0.0248539	-0.0967677	-0.0670882	-0.0047542	-0.116705	-0.0945125	-0.109734	-0.111495	-0.088407	0.0554247	-0.0538399	0.00733629	-0.0438609	-0.0628375	0.0201938	-0.0335697	0.00260026	-0.0193683	0.136677	0.114678	0.00925055	-0.0201411	-0.0734746	0.0439097	0.153829	0.131028	0.0907419	0.0803177	0.0718061	0.0563311	0.146494
	-0.17307	-0.168514	0.0341738	-0.0607636	-0.09933	-0.177999	-0.133025	-0.0395031	-0.1223	-0.0588688	-0.0614239	-0.0955729	-0.0488939	-0.0570155	-0.0952569	-0.130001	-0.114275	-0.139034	-0.0932733	-0.0875035	-0.129352	-0.106935	-0.229851	-0.196741	-0.164896	-0.208028	-0.217666	-0.119756	-0.183808	-0.170373	-0.220944	-0.119295	-0.0065445	-0.0294516	-0.0518477	-0.0856406	0.00369611	-0.0311588	-0.00796988	-0.0276875	-0.102388	-0.0201852	-0.0181952	-0.0516884	0.0437794	-0.0105146	-0.0817536	0.0414612	0.113321
	0.0108417	0.00900771	-0.0677184	-0.128603	0.0487523	0.00169494	0.0922867	-0.0349655	0.0275164	-0.00619524	0.0277818	0.0292251	0.0497553	0.080485	0.00411988	0.0173628	0.0165524	-0.000980545	0.0434272	-0.0128144	0.0174141	0.0149758	0.0393464	0.0170336	0.0117341	0.081252	0.0901085	0.0806973	0.104874	0.195462	0.105762	-0.0959343	-0.117458	-0.141931	-0.0758143	-0.0206225	0.0071461	0.000393754	0.103573	0.181586	0.0239856	0.0832655	0.171726	0.216281	0.126828	0.334061	0.165648	-0.0449577	0.0241247
	-0.0442141	-0.0181304	-0.077248	-0.0788756	-0.0239109	-0.0297843	-0.019092	-0.0575828	-0.0506609	-0.0639119	-0.0432172	-0.0565945	-0.0217625	-0.0405996	-0.0141092	-0.0186643	-0.0329383	-0.0270774	0.0256175	-0.012192	0.00515114	0.0191586	-0.0315269	-0.0925983	-0.00817317	-0.0180524	-0.0337539	0.121039	0.0474356	0.0465082	-0.0249068	-0.0103513	-0.109555	-0.0665123	-0.0733538	0.0324766	0.105348	0.0241571	-0.0395506	-0.026338	-0.0892642	-0.0249696	0.127751	0.0602352	0.0334023	0.0775505	0.0121938	-0.00259887	-0.00733832
	-0.465746	-0.428934	0.173915	0.0956178	-0.418938	-0.442307	-0.556834	-0.190207	-0.542544	-0.34365	-0.39258	-0.455045	-0.360893	-0.448154	-0.350184	-0.466519	-0.28619	-0.419361	-0.294117	-0.288475	-0.407245	-0.274417	-0.759562	-0.719824	-0.547755	-0.853078	-0.841352	-0.432018	-0.784013	-0.771272	-0.891427	-0.0546774	0.131645	0.20679	0.0923095	-0.0642912	0.059781	0.042873	-0.4477	-0.559566	-0.516598	-0.399264	-0.445536	-0.709507	-0.462423	-0.710476	-0.613796	0.210117	0.256791
	-0.279916	-0.339739	0.171596	0.251623	-0.399929	-0.361587	-0.384441	-0.151373	-0.431138	-0.293224	-0.363452	-0.417381	-0.325088	-0.435139	-0.295054	-0.428327	-0.311363	-0.370667	-0.368448	-0.256759	-0.416927	-0.336834	-0.623269	-0.593525	-0.396499	-0.781916	-0.74321	-0.32693	-0.758772	-0.712504	-0.784844	0.0453566	0.0897592	0.0545808	-0.0597585	0.00851866	-0.133095	-0.11285	-0.435482	-0.344559	-0.361434	-0.339615	-0.46992	-0.707108	-0.485302	-0.572638	-0.536148	0.173002	0.228663
	-0.496111	-0.461296	0.166629	0.16513	-0.505229	-0.480949	-0.606503	-0.233532	-0.566662	-0.33177	-0.411425	-0.488067	-0.387115	-0.475189	-0.418152	-0.549702	-0.404164	-0.48248	-0.442841	-0.355093	-0.500126	-0.373393	-0.81266	-0.763257	-0.542551	-0.997284	-0.972165	-0.465991	-0.938188	-0.916081	-0.998961	0.0374405	0.200533	0.182403	-0.0332548	-0.0198587	-0.0224016	-0.0905518	-0.52825	-0.550818	-0.459269	-0.386526	-0.542977	-0.835213	-0.551191	-0.804545	-0.653355	0.326727	0.324755
	-0.345491	-0.324809	0.120572	0.0395319	-0.297843	-0.33455	-0.409801	-0.133564	-0.377924	-0.255248	-0.272318	-0.30503	-0.277209	-0.318444	-0.235889	-0.294847	-0.141152	-0.290596	-0.123826	-0.209187	-0.245345	-0.0987055	-0.533637	-0.490687	-0.382034	-0.58369	-0.567586	-0.294027	-0.542357	-0.501647	-0.626953	-0.0755002	0.0750988	0.0969004	0.115125	-0.0825612	0.0690566	0.21146	-0.307157	-0.421708	-0.37918	-0.311613	-0.294391	-0.516108	-0.285498	-0.508257	-0.435997	0.0641462	0.115118
	-0.255498	-0.317069	0.142015	0.161898	-0.325263	-0.322079	-0.272411	-0.0727367	-0.32195	-0.249542	-0.299835	-0.318028	-0.219778	-0.328452	-0.231183	-0.332339	-0.223493	-0.300091	-0.2402	-0.209708	-0.341551	-0.24818	-0.521369	-0.510312	-0.324331	-0.640865	-0.590978	-0.16869	-0.590473	-0.483609	-0.607412	-0.0233295	-0.0695712	-0.0716598	-0.0625014	0.0224511	-0.070121	-0.0248014	-0.357999	-0.307211	-0.354323	-0.393993	-0.325394	-0.516466	-0.311504	-0.356742	-0.363258	0.0177619	0.0631653
	-0.48497	-0.475416	0.170107	0.135076	-0.491318	-0.490269	-0.567333	-0.183387	-0.52743	-0.320338	-0.397739	-0.432895	-0.337756	-0.44905	-0.365697	-0.500867	-0.356727	-0.450934	-0.370706	-0.318532	-0.478446	-0.349346	-0.768434	-0.760609	-0.549673	-0.945877	-0.92698	-0.355661	-0.876505	-0.829201	-0.928852	0.0311727	0.0502374	0.0687604	-0.0653822	0.0460144	0.0106306	-0.0372304	-0.5194	-0.589419	-0.511602	-0.492026	-0.481775	-0.769565	-0.507445	-0.726674	-0.597587	0.175703	0.173525
	-0.29394	-0.232165	0.0877901	-0.0439678	-0.230884	-0.262439	-0.333272	-0.127454	-0.252007	-0.168347	-0.195815	-0.223981	-0.176491	-0.205671	-0.18219	-0.26579	-0.190697	-0.249832	-0.139405	-0.171841	-0.229049	-0.145525	-0.386586	-0.382031	-0.282237	-0.366739	-0.368778	-0.220041	-0.352749	-0.31231	-0.437423	-0.0920274	0.0134047	0.0756553	-0.00567297	-0.108506	0.0329674	-0.011361	-0.142977	-0.214635	-0.255567	-0.13559	-0.152671	-0.299186	-0.202902	-0.318702	-0.283147	0.0848109	0.121884
	-0.306884	-0.290406	0.299459	0.185322	-0.290498	-0.325739	-0.361446	-0.0299924	-0.306503	-0.221408	-0.283062	-0.284872	-0.220711	-0.316201	-0.18731	-0.308615	-0.282072	-0.289409	-0.201174	-0.168996	-0.287579	-0.27217	-0.445445	-0.480102	-0.340151	-0.470948	-0.537134	-0.287333	-0.450159	-0.505308	-0.569468	-0.0116921	-0.0707716	-0.0210111	-0.149496	-0.0430143	-0.0868139	-0.130633	-0.249675	-0.259759	-0.265745	-0.260535	-0.294159	-0.463151	-0.319318	-0.414336	-0.36951	0.0224602	0.0780783
	-0.180856	-0.145479	0.0885991	-0.0219042	-0.108956	-0.161955	-0.20427	-0.0317873	-0.166628	-0.14799	-0.179471	-0.174696	-0.160575	-0.200824	-0.0969892	-0.141644	-0.0663106	-0.138176	-0.0167295	-0.125585	-0.135439	-0.0756094	-0.226555	-0.237813	-0.181373	-0.182081	-0.224109	-0.155736	-0.182571	-0.192277	-0.28062	-0.0506883	-0.0370878	0.109948	0.0400405	-0.0609685	0.0788958	0.0223875	-0.111536	-0.201321	-0.204932	-0.165115	-0.113654	-0.21881	-0.117201	-0.239032	-0.246274	-0.0116304	-0.0158504
	-0.114873	-0.0937785	0.00677762	-0.0293764	-0.0822255	-0.095764	-0.118098	-0.0694588	-0.138009	-0.106567	-0.133207	-0.1405	-0.115675	-0.123014	-0.127039	-0.142713	-0.102694	-0.133692	-0.112115	-0.111893	-0.122922	-0.0924617	-0.197409	-0.184607	-0.128779	-0.216051	-0.185238	-0.133513	-0.218689	-0.189682	-0.24465	-0.0604406	0.0174344	0.0538093	-0.0069681	-0.0598502	0.003573	-0.0582195	-0.084155	-0.107671	-0.110215	-0.04526	-0.113938	-0.185271	-0.10027	-0.156127	-0.172757	0.0701045	0.0519392
	-0.274878	-0.258087	0.257851	0.172378	-0.261384	-0.284225	-0.306558	0.0395346	-0.294449	-0.217916	-0.253792	-0.259539	-0.207607	-0.282134	-0.191935	-0.289705	-0.246541	-0.27545	-0.172527	-0.169703	-0.272909	-0.237653	-0.414246	-0.448225	-0.332416	-0.443484	-0.506866	-0.242648	-0.399221	-0.447923	-0.516507	-0.0243558	-0.078651	-0.0397262	-0.133558	-0.0498264	-0.0583302	-0.0860064	-0.238344	-0.250228	-0.254169	-0.275648	-0.256166	-0.416357	-0.265765	-0.357703	-0.314536	-0.0133498	0.0374586
	-0.387506	-0.364193	0.108076	0.0106395	-0.332071	-0.368914	-0.436802	-0.121501	-0.360793	-0.215939	-0.24896	-0.290855	-0.247098	-0.2817	-0.253069	-0.337846	-0.237084	-0.337982	-0.202818	-0.231345	-0.305194	-0.214102	-0.544274	-0.514229	-0.412081	-0.598494	-0.582363	-0.325269	-0.541436	-0.526274	-0.628729	-0.102022	0.0317836	0.0743558	-0.00635322	-0.0979648	0.0496618	-0.00798584	-0.292181	-0.366844	-0.352232	-0.305036	-0.289006	-0.465085	-0.317786	-0.464168	-0.427306	0.132979	0.131016
	-0.235787	-0.223287	0.130823	-0.0208481	-0.157964	-0.22395	-0.227349	-0.0111128	-0.176668	-0.14574	-0.172304	-0.157225	-0.142875	-0.190533	-0.125376	-0.173252	-0.111702	-0.191117	-0.0441866	-0.12358	-0.161983	-0.105775	-0.260315	-0.280745	-0.20805	-0.227626	-0.267958	-0.176559	-0.20667	-0.231289	-0.312998	-0.100713	-0.0710884	0.0103086	-0.0233017	-0.108616	0.0273851	0.0223014	-0.111893	-0.185244	-0.199453	-0.193968	-0.0947269	-0.208046	-0.120401	-0.214222	-0.211849	-0.0427282	-0.0162406
	-0.124929	-0.0899561	-0.0068372	-0.0520817	-0.0869219	-0.099693	-0.112091	-0.0529219	-0.119744	-0.078981	-0.0798706	-0.0955763	-0.0655151	-0.0850485	-0.111393	-0.133319	-0.0722102	-0.115989	-0.0911431	-0.0879868	-0.11901	-0.093607	-0.176781	-0.16497	-0.132376	-0.203009	-0.175371	-0.0780928	-0.158935	-0.14522	-0.185767	-0.0539412	-0.0282088	-0.0158577	-0.0399588	-0.0323848	0.0546958	-0.0330197	-0.0788458	-0.111841	-0.135419	-0.0858181	-0.061395	-0.110575	-0.069244	-0.0933742	-0.119707	0.0224421	0.0359455
	-0.136412	-0.0468475	0.0161697	-0.104299	-0.0780232	-0.0889995	-0.122326	-0.0793631	-0.133124	-0.157528	-0.16292	-0.119058	-0.121123	-0.101406	-0.15059	-0.148278	-0.074622	-0.136673	-0.0960856	-0.144483	-0.152425	-0.0889479	-0.115274	-0.124722	-0.0609808	-0.10234	-0.080603	0.0105137	-0.0725698	-0.00717701	-0.086734	-0.0550088	-0.0863371	-0.100074	-0.137114	-0.0500186	-0.0220629	-0.0799635	-0.0436192	-0.0740144	-0.0759866	-0.121004	-0.0241099	-0.0760535	-0.0147339	-0.0430941	-0.0462838	-0.0796245	-0.103256
	-0.0888894	-0.0381252	-0.0130112	-0.0101796	-0.0781979	-0.0564584	-0.114293	-0.090678	0.00903912	0.0659776	0.0436463	0.040632	0.0237596	0.00553257	0.0917342	0.0415463	-0.0123345	0.0581266	-0.0231963	0.0689496	0.00376345	-0.0436143	0.0384051	0.033735	0.0193465	0.060835	0.0187594	-0.0345884	0.00329067	-0.0179471	0.00723946	0.0204284	0.00250539	-0.00601992	-0.0510452	0.00208929	-0.0809082	-0.0889381	-0.0136184	-0.00222471	0.0445215	0.031163	-0.0303246	-0.0268098	-0.061001	-0.0615589	-0.0202793	-0.000728659	0.00988833
	-0.158928	-0.138093	-0.0326391	-0.0095201	-0.168891	-0.130023	-0.183089	-0.133291	-0.0990487	-0.0444452	-0.0617312	-0.0665784	-0.060316	-0.0778085	-0.0798633	-0.0782003	-0.0683952	-0.0571648	-0.0871121	-0.0788341	-0.0917131	-0.0689479	-0.107999	-0.113618	-0.0390147	-0.161528	-0.173075	-0.0527544	-0.161793	-0.158821	-0.162672	0.0816806	0.0556081	0.0468266	-0.0640687	0.0341051	-0.00435871	-0.0479034	-0.15322	-0.124691	-0.042469	-0.0639993	-0.0946514	-0.156623	-0.131762	-0.177915	-0.101359	0.0799375	0.0402802
	-0.0277573	0.00158405	-0.0811686	-0.0724554	0.00675691	-0.00966278	-0.0319474	-0.071927	0.0819474	0.0697474	0.0722409	0.0654801	0.0365156	0.0431928	0.10669	0.133881	0.0662757	0.132789	0.0679289	0.065255	0.0873306	0.0532942	0.173852	0.139274	0.143037	0.233104	0.173385	0.0624983	0.172918	0.131238	0.157803	0.0675996	-0.00159106	0.0343656	0.00192981	0.014619	-0.0109006	-0.0266503	0.0395764	0.0636466	0.11432	0.102858	0.0760503	0.120272	0.0103224	0.0498716	0.0620953	-0.0351137	-0.0484871
	0.0591961	0.0725436	-0.0552862	-0.0504481	0.0499307	0.0716181	0.0600738	0.00130529	0.10645	0.0679752	0.0892737	0.0772195	0.0354608	0.0683476	0.0776702	0.136279	0.0730809	0.11684	0.0678805	0.0491318	0.0812911	0.0322962	0.192844	0.189509	0.160764	0.231616	0.206192	0.0815757	0.196819	0.153398	0.218175	0.00765579	-0.0240701	-0.0450296	-0.0206414	-0.0217364	-0.0500097	-0.0384932	0.0957464	0.12528	0.136609	0.102845	0.0881372	0.160394	0.0754075	0.137059	0.120802	-0.0565116	-0.0710216
	-0.193309	-0.127275	0.0836933	-0.0151363	-0.152491	-0.161525	-0.194513	-0.063817	-0.157297	-0.112404	-0.15409	-0.149342	-0.112098	-0.163808	-0.0872146	-0.148304	-0.131806	-0.122178	-0.102535	-0.0850336	-0.160614	-0.148236	-0.177115	-0.198873	-0.149488	-0.154657	-0.198875	-0.128283	-0.147763	-0.153338	-0.221642	-0.0473085	-0.0769212	-0.0575137	-0.132783	-0.0611193	-0.0414425	-0.103962	-0.110187	-0.13077	-0.149395	-0.129608	-0.103514	-0.187523	-0.129546	-0.174491	-0.169884	-0.0366488	-0.0287885
	-0.375951	-0.318978	0.228614	0.115901	-0.318809	-0.348244	-0.42791	-0.0907529	-0.340933	-0.209713	-0.274578	-0.278644	-0.217085	-0.307267	-0.194063	-0.332864	-0.305112	-0.299962	-0.217139	-0.180949	-0.303268	-0.273251	-0.498081	-0.516808	-0.41293	-0.514571	-0.592903	-0.331012	-0.485075	-0.548259	-0.619616	-0.0209543	-0.0444592	0.0266489	-0.109497	-0.0479801	-0.0413296	-0.104485	-0.278064	-0.335177	-0.319418	-0.276213	-0.311628	-0.485294	-0.333413	-0.4911	-0.410957	0.0614271	0.0942856
	-0.178732	-0.152574	0.0876842	-0.00966028	-0.0955128	-0.152667	-0.192009	-0.031617	-0.128056	-0.104413	-0.134018	-0.124068	-0.10794	-0.155718	-0.0639739	-0.120707	-0.0958995	-0.108276	-0.0412468	-0.0695566	-0.0973327	-0.070599	-0.164779	-0.195556	-0.175113	-0.137088	-0.180305	-0.149025	-0.142746	-0.168695	-0.213793	-0.0362052	-0.0500645	0.0664433	0.014022	-0.0507233	0.0179066	-0.0104794	-0.078937	-0.156721	-0.13877	-0.125591	-0.084882	-0.169456	-0.110193	-0.19326	-0.179311	-0.0347451	-0.0181086
	-0.114044	-0.12202	-0.00100983	0.00465804	-0.120519	-0.125926	-0.116401	-0.0677026	-0.0519024	-0.0323159	-0.0784465	-0.0455751	-0.0205993	-0.0730407	-0.036351	-0.0495627	-0.0544495	-0.0408495	-0.0582594	-0.0283347	-0.0435617	-0.057646	-0.0741371	-0.103809	-0.0598765	-0.124264	-0.130348	-0.0284291	-0.104795	-0.109759	-0.127947	0.0419052	-0.0384471	-0.00139171	-0.0440104	0.0400011	-0.0157217	-0.0412423	-0.127879	-0.135593	-0.0916148	-0.106656	-0.106155	-0.13517	-0.0990281	-0.132331	-0.111878	-0.0324117	-0.0364552
	-0.136086	-0.0763187	0.0712476	0.0252936	-0.137491	-0.114105	-0.152352	-0.0513044	-0.106728	-0.0779599	-0.111247	-0.0828073	-0.0883757	-0.117084	-0.0879661	-0.104909	-0.0911188	-0.0922553	-0.0948983	-0.0500201	-0.0943203	-0.0979362	-0.0876538	-0.0983284	-0.0886523	-0.0942663	-0.132082	-0.0710298	-0.105996	-0.104447	-0.121134	0.0118432	-0.0390446	-0.0217094	-0.100307	-0.00956242	-0.0556912	-0.0762579	-0.0849982	-0.0658015	-0.0357636	-0.0971977	-0.0821204	-0.137906	-0.0862949	-0.12247	-0.104471	-0.0317761	-0.0318265
	-0.213892	-0.145524	0.0547432	-0.0322682	-0.213887	-0.187424	-0.275882	-0.151389	-0.217491	-0.162468	-0.203377	-0.202181	-0.195424	-0.21686	-0.227054	-0.252016	-0.184835	-0.235358	-0.212951	-0.216016	-0.250648	-0.197065	-0.270431	-0.249248	-0.159356	-0.301878	-0.283804	-0.190487	-0.297611	-0.289856	-0.326082	-0.0512902	0.0624239	0.0094139	-0.10421	-0.0973563	-0.0813176	-0.14329	-0.134031	-0.124322	-0.101622	-0.0930071	-0.18617	-0.295272	-0.186455	-0.263952	-0.234879	0.0767153	0.0590686
	-0.0933914	-0.0471945	-0.0280491	-0.0147989	-0.0841935	-0.0646276	-0.081963	-0.0636771	0.0103346	0.0441647	0.0455072	0.0424089	0.0518539	0.0199543	0.094589	0.0486776	-0.0235644	0.0693248	-0.010211	0.098587	0.0230793	-0.0372139	0.0373619	0.00389022	-0.0325664	0.0493554	0.00478353	-0.00307983	0.0536557	0.0193016	0.0300351	0.0140415	-0.0746977	-0.0613409	-0.101533	0.0329656	-0.032738	-0.078264	-0.0440543	-0.0305478	-0.00674827	-0.0156348	0.00844362	0.00897144	-0.0479808	-0.0254263	0.0132331	-0.0471169	-0.0392247
	-0.153495	-0.134435	-0.0417039	0.00259622	-0.177291	-0.137508	-0.182928	-0.14114	-0.0819223	-0.0343185	-0.0810135	-0.0508184	-0.0369369	-0.0976264	-0.0563212	-0.077286	-0.083018	-0.0540926	-0.104499	-0.0601934	-0.102909	-0.0952526	-0.0968316	-0.114078	-0.0462268	-0.156751	-0.176446	-0.0407438	-0.157478	-0.174178	-0.15425	0.0903633	0.051701	0.0302074	-0.0721091	0.052651	-0.00778023	-0.069333	-0.161157	-0.119716	-0.0515516	-0.055506	-0.111168	-0.158207	-0.157353	-0.179783	-0.105382	0.0595061	0.0403083
	0.00196573	0.0248513	-0.074516	-0.0706249	0.018664	0.0280359	0.0251653	-0.0240137	0.0857345	0.0597681	0.0659058	0.0983388	0.0691929	0.0745287	0.106359	0.139635	0.0699101	0.139322	0.0918333	0.105738	0.120508	0.074773	0.209616	0.144081	0.138694	0.2507	0.193463	0.13336	0.259648	0.187367	0.22961	0.0714576	-0.0794005	-0.034782	-0.0607251	0.0388267	0.038131	-0.0124466	0.0234073	0.0381125	0.0830287	0.0365528	0.104912	0.178854	0.0609335	0.100583	0.12825	-0.0939248	-0.123204
	0.0625591	0.0813915	-0.078243	-0.043926	0.0367253	0.0590992	0.0668746	-0.00547614	0.0903245	0.0425238	0.0718789	0.0847487	0.0510045	0.0692244	0.0849054	0.111864	0.0646127	0.108381	0.0581823	0.0800617	0.111456	0.0506664	0.184076	0.157655	0.119635	0.20757	0.170807	0.10709	0.214663	0.183002	0.222161	0.0324039	-0.0298441	-0.0462143	-0.0490883	0.0158107	-0.0234241	-0.0302876	0.0558888	0.0731188	0.104455	0.047761	0.083564	0.1653	0.0729631	0.117025	0.114116	-0.0444538	-0.0883365
	-0.343511	-0.30167	0.219921	0.102108	-0.271526	-0.32162	-0.36756	-0.022139	-0.317521	-0.220088	-0.254305	-0.267184	-0.216037	-0.272807	-0.194916	-0.297155	-0.248908	-0.293528	-0.164246	-0.16127	-0.257278	-0.223572	-0.445194	-0.479778	-0.384937	-0.467483	-0.537262	-0.280892	-0.430144	-0.477155	-0.551488	-0.041237	-0.0616118	-0.00497997	-0.0853399	-0.0620592	-0.0380283	-0.0408058	-0.240033	-0.315061	-0.301392	-0.291618	-0.264627	-0.423431	-0.2817	-0.401718	-0.351808	0.0182562	0.0441251
	-0.181129	-0.15635	0.0803813	-0.0289016	-0.0968547	-0.160095	-0.163488	-0.0128717	-0.0815364	-0.0541581	-0.0612609	-0.0613521	-0.0606335	-0.0793865	-0.0661985	-0.0846263	-0.0403469	-0.100532	-0.0374365	-0.0631467	-0.0945533	-0.0609103	-0.12593	-0.134547	-0.138044	-0.132517	-0.146909	-0.104461	-0.114974	-0.144105	-0.152495	-0.0568236	-0.0552586	-0.00496359	-0.0155972	-0.0742832	0.0312249	0.0108664	-0.0565219	-0.133679	-0.119072	-0.141443	-0.0591326	-0.101489	-0.0769802	-0.137326	-0.124638	-0.0607805	-0.0520585
	-0.0646214	-0.0780769	-0.0373297	-0.0277726	-0.0699987	-0.0918191	-0.0653599	-0.0749691	0.00089849	0.0221885	-0.0235353	0.0146414	0.0258066	-0.0228717	-0.0104614	-0.0122796	-0.0177312	-0.0153681	-0.0297916	-0.0159216	-0.0089147	-0.0258777	-0.0440118	-0.046649	-0.0196242	-0.0616562	-0.0609278	0.0096535	-0.0677442	-0.057098	-0.0595146	0.0241108	-0.0322986	0.000382398	-0.00789031	0.0384579	-0.00297655	-0.0181149	-0.0882639	-0.0916093	-0.0645215	-0.0712271	-0.0821771	-0.0861482	-0.0518461	-0.0928607	-0.0684109	-0.0528178	-0.0485694
	-0.106517	-0.0625912	0.0552699	0.0228987	-0.110056	-0.0975498	-0.125636	-0.0200986	-0.0809792	-0.0813612	-0.0958967	-0.0831863	-0.0861801	-0.122693	-0.0512793	-0.0611709	-0.0729553	-0.0625131	-0.0490455	-0.0459637	-0.0585447	-0.0808904	-0.0619702	-0.0963531	-0.0812885	-0.0605261	-0.0921207	-0.0595862	-0.0564451	-0.0759518	-0.0853521	0.0127373	-0.0490791	-0.0283988	-0.0944647	0.00751001	-0.0249502	-0.069562	-0.0501158	-0.0565422	-0.0516174	-0.0915867	-0.0591709	-0.0955824	-0.0583515	-0.0931902	-0.0861009	-0.0455604	-0.0680188
	DFS2
	NaN	0.80335	0.428223	0.855183	0.703186	0.883475	0.939366	0.856335	0.148351	-0.00370649	0.0534759	-0.192548	0.0273131	-0.104403	-0.102449	-0.221372	-0.209805	-0.082818	-0.221869	-0.264838	-0.378609	-0.336711	-0.470628	-0.289329	-0.414026	-0.513098	-0.491403	-0.619184	-0.647698	-0.709479	-0.652215	-0.390982	-0.380205	-0.408073	-0.0966635	-0.493055	-0.596746	-0.200123	0.070098	0.0373817	-0.270093	-0.584139	-0.673838	-0.628954	-0.25228	-0.120855	-0.357253	-0.503318	-0.398454
	0.80335	NaN	0.402724	0.750144	0.739889	0.949508	0.692419	0.754636	0.018082	-0.10849	-0.0397615	-0.258427	-0.094467	-0.182069	-0.125726	-0.238177	-0.231477	-0.146013	-0.2008	-0.283341	-0.350346	-0.308442	-0.48339	-0.311022	-0.419732	-0.453841	-0.443987	-0.591555	-0.56507	-0.656972	-0.624574	-0.419572	-0.35502	-0.352475	-0.107469	-0.511419	-0.479673	-0.166345	0.0575334	-0.0387721	-0.2832	-0.5414	-0.550445	-0.546803	-0.227966	-0.15683	-0.347007	-0.481312	-0.381546
	0.428223	0.402724	NaN	0.622113	0.517813	0.429658	0.417924	0.77389	0.0476713	-0.0592071	-0.0675411	-0.186444	-0.0378602	-0.17783	-0.112932	-0.295996	-0.3224	-0.17393	-0.176506	-0.216859	-0.363081	-0.425396	-0.422229	-0.338639	-0.449039	-0.355627	-0.43734	-0.56051	-0.432248	-0.583017	-0.614783	-0.358019	-0.44508	-0.412234	-0.154783	-0.446139	-0.47382	-0.251242	0.161711	0.0127812	-0.218495	-0.493829	-0.564656	-0.542429	-0.165269	-0.107897	-0.289916	-0.532909	-0.370136
	0.855183	0.750144	0.622113	NaN	0.633843	0.806767	0.790467	1	0.187391	0.0217594	-0.00212467	-0.191728	0.0535619	-0.172031	-0.085464	-0.231351	-0.246817	-0.0904978	-0.190187	-0.245137	-0.404709	-0.403327	-0.517251	-0.345691	-0.505058	-0.527809	-0.598402	-0.689921	-0.663698	-0.81481	-0.74021	-0.400228	-0.439317	-0.46557	-0.117679	-0.520623	-0.619755	-0.242104	0.0049269	-0.0748838	-0.321686	-0.680248	-0.764572	-0.744153	-0.30508	-0.212668	-0.417453	-0.578621	-0.450898
	0.703186	0.739889	0.517813	0.633843	NaN	0.778016	0.674691	0.86885	0.0190069	-0.0982287	0.0428918	-0.289705	-0.092889	-0.136593	-0.110062	-0.231407	-0.168893	-0.166769	-0.165255	-0.328148	-0.385769	-0.321604	-0.56584	-0.379124	-0.540642	-0.489983	-0.452945	-0.716399	-0.629501	-0.691269	-0.729169	-0.53793	-0.371495	-0.331519	0.0686317	-0.634874	-0.50513	-0.0923965	0.308333	0.0803858	-0.231488	-0.521594	-0.598344	-0.519872	-0.115991	-0.0606149	-0.320014	-0.529363	-0.321668
	0.883475	0.949508	0.429658	0.806767	0.778016	NaN	0.862443	0.914358	0.0224808	-0.104538	-0.0259954	-0.215584	-0.0278179	-0.118126	-0.140134	-0.255714	-0.245395	-0.149316	-0.224827	-0.259159	-0.358483	-0.318458	-0.574754	-0.382783	-0.516293	-0.575875	-0.543912	-0.681783	-0.649415	-0.751042	-0.702579	-0.479555	-0.397837	-0.404708	-0.093291	-0.557219	-0.536494	-0.15014	0.028277	-0.0765395	-0.353893	-0.668086	-0.655169	-0.615719	-0.229085	-0.137937	-0.359703	-0.551441	-0.452612
	0.939366	0.692419	0.417924	0.790467	0.674691	0.862443	NaN	0.902703	0.129679	-0.00807111	0.0347982	-0.114927	0.102002	-0.0232687	-0.139006	-0.253307	-0.233985	-0.120359	-0.249061	-0.254319	-0.376733	-0.327336	-0.515293	-0.308041	-0.480644	-0.56372	-0.528576	-0.603553	-0.643684	-0.67478	-0.62325	-0.42666	-0.398418	-0.440868	-0.113999	-0.491091	-0.570775	-0.187028	0.0580381	0.0246872	-0.275111	-0.624361	-0.647014	-0.54782	-0.176878	0.0123624	-0.245137	-0.533698	-0.421261
	0.856335	0.754636	0.77389	1	0.86885	0.914358	0.902703	NaN	0.113974	-0.0322431	0.00939158	-0.222182	0.0522944	-0.125579	-0.142626	-0.336586	-0.291131	-0.183575	-0.216816	-0.289365	-0.46241	-0.429202	-0.723036	-0.525407	-0.716283	-0.671974	-0.709866	-0.885358	-0.786588	-0.921598	-0.937275	-0.619603	-0.541206	-0.55571	-0.0718391	-0.736537	-0.683661	-0.180754	0.11694	-0.0999298	-0.416345	-0.833904	-0.871096	-0.809463	-0.222174	-0.167869	-0.445833	-0.742812	-0.534571
	0.148351	0.018082	0.0476713	0.187391	0.0190069	0.0224808	0.129679	0.113974	NaN	0.468526	0.292517	0.200442	0.365545	0.0970129	0.0473155	0.0227619	-0.0488047	0.100926	-0.0780125	-0.0651639	-0.166987	-0.208895	0.0507983	0.188044	-0.00785746	-0.0482033	-0.0114146	-0.187032	-0.233908	-0.21138	-0.0723557	-0.0502491	-0.0405308	-0.125566	-0.0906882	-0.138198	-0.318375	-0.270112	0.0115748	0.19635	0.161799	-0.032533	-0.272534	-0.235523	-0.134766	-0.00922156	-0.0606086	-0.11072	-0.0252851
	-0.00370649	-0.10849	-0.0592071	0.0217594	-0.0982287	-0.104538	-0.00807111	-0.0322431	0.468526	NaN	0.40347	0.386316	0.4542	0.232027	0.0998971	0.0791391	-0.0471646	0.150827	-0.0224214	0.0510392	-0.0497805	-0.152086	0.12742	0.296137	0.00586851	0.0198592	-0.0605732	-0.146401	-0.150958	-0.18601	0.0639242	-0.000299129	0.0848188	-0.0395799	-0.0795402	-0.0769956	-0.230119	-0.242647	-0.0584141	0.0770804	0.221259	0.0756446	-0.196874	-0.0896814	-0.183626	-0.0701372	0.0208838	0.0367055	0.0831432
	0.0534759	-0.0397615	-0.0675411	-0.00212467	0.0428918	-0.0259954	0.0347982	0.00939158	0.292517	0.40347	NaN	0.200307	0.232277	0.361903	0.101882	0.181412	0.00252262	0.118731	0.0164283	-0.00748105	0.0299967	-0.0720671	-0.00882302	0.132358	-0.114323	-0.00341093	-0.0222229	-0.242859	-0.245937	-0.26217	-0.0875248	-0.116487	0.114093	-0.0366419	0.034742	-0.165618	-0.265067	-0.163015	0.0496274	0.116471	0.141877	0.0818105	-0.193827	-0.0757602	-0.134811	-0.0704284	-0.046581	-0.0154183	0.127852
	-0.192548	-0.258427	-0.186444	-0.191728	-0.289705	-0.215584	-0.114927	-0.222182	0.200442	0.386316	0.200307	NaN	0.567019	0.553933	-0.0739195	-0.067837	-0.0985731	-0.0311498	-0.0740456	0.258271	0.153542	0.0256768	0.043321	0.180425	-0.0465793	-0.0903726	-0.136085	0.0672851	0.107826	0.0472922	0.362829	0.0222792	0.0911789	-0.123864	-0.165207	0.117098	0.0106201	-0.0646724	-0.176648	-0.0767908	0.112726	-0.00540993	0.0444555	0.189551	-0.0278617	0.108671	0.347178	0.0498437	-0.0206141
	0.0273131	-0.094467	-0.0378602	0.0535619	-0.092889	-0.0278179	0.102002	0.0522944	0.365545	0.4542	0.232277	0.567019	NaN	0.485038	-0.0375307	-0.097711	-0.148962	0.0120929	-0.117042	0.212835	0.0420242	-0.0499034	-0.138546	0.0462105	-0.214825	-0.249378	-0.28191	-0.149156	-0.126149	-0.163429	0.082139	-0.159445	-0.0583222	-0.243107	-0.189	-0.0963319	-0.208421	-0.122253	-0.151551	-0.069569	-0.0661985	-0.212036	-0.196844	-0.0562731	-0.0957914	0.0907839	0.137514	-0.149106	-0.150933
	-0.104403	-0.182069	-0.17783	-0.172031	-0.136593	-0.118126	-0.0232687	-0.125579	0.0970129	0.232027	0.361903	0.553933	0.485038	NaN	-0.0869316	-0.0542404	-0.135119	-0.0902645	-0.0913051	0.29769	0.261138	0.117799	-0.151856	-0.00958162	-0.250822	-0.202799	-0.217956	-0.126566	-0.000408064	-0.0549589	0.151122	-0.159568	0.0749545	-0.180552	-0.12905	-0.0521117	-0.0610554	0.0426549	-0.0919493	-0.0422358	0.00489578	-0.0437223	0.0327133	0.225211	0.0180041	0.166689	0.270913	-0.00836131	-0.0271974
	-0.102449	-0.125726	-0.112932	-0.085464	-0.110062	-0.140134	-0.139006	-0.142626	0.0473155	0.0998971	0.101882	-0.0739195	-0.0375307	-0.0869316	NaN	0.406447	0.146585	0.406296	0.205808	0.188663	0.150267	0.0216548	0.211707	0.0897978	0.128093	0.365421	0.217075	0.0552217	0.0985967	0.0118609	0.030993	0.159631	0.0021036	0.145576	0.0957601	0.0912062	-0.0440064	-0.0986702	-0.0561533	-0.0856618	-0.0260396	0.112806	-0.0310458	-0.0591856	-0.140801	-0.171646	-0.155544	0.0371575	0.0685777
	-0.221372	-0.238177	-0.295996	-0.231351	-0.231407	-0.255714	-0.253307	-0.336586	0.0227619	0.0791391	0.181412	-0.067837	-0.097711	-0.0542404	0.406447	NaN	0.362442	0.449107	0.362486	0.136266	0.299982	0.223102	0.296288	0.161808	0.215259	0.425703	0.362305	0.208223	0.145525	0.13479	0.159352	0.219401	0.125892	0.221981	0.227082	0.186237	0.0750347	0.0330807	-0.0767178	-0.0849321	0.021187	0.233048	0.106483	0.0803031	-0.10306	-0.17172	-0.109347	0.138857	0.196671
	-0.209805	-0.231477	-0.3224	-0.246817	-0.168893	-0.245395	-0.233985	-0.291131	-0.0488047	-0.0471646	0.00252262	-0.0985731	-0.148962	-0.135119	0.146585	0.362442	NaN	0.268374	0.266415	-0.0348343	0.109297	0.331777	0.173156	0.148881	0.202929	0.229478	0.354494	0.211554	0.0763321	0.238443	0.138134	0.106378	0.25053	0.325342	0.431153	0.104748	0.20547	0.28445	-0.0446109	-0.0713671	0.0157531	0.212776	0.183605	0.0847817	0.0566675	-0.119126	-0.065861	0.182936	0.234726
	-0.082818	-0.146013	-0.17393	-0.0904978	-0.166769	-0.149316	-0.120359	-0.183575	0.100926	0.150827	0.118731	-0.0311498	0.0120929	-0.0902645	0.406296	0.449107	0.268374	NaN	0.220483	0.152282	0.138949	0.0954544	0.231449	0.189724	0.173305	0.325069	0.258013	0.084523	0.0656731	0.0486852	0.109705	0.154461	0.108653	0.175244	0.107083	0.115232	-0.0419505	-0.0864344	-0.102199	-0.0728549	-0.0235737	0.138214	-0.00805498	-0.0456617	-0.140591	-0.142695	-0.14242	0.0884263	0.106917
	-0.221869	-0.2008	-0.176506	-0.190187	-0.165255	-0.224827	-0.249061	-0.216816	-0.0780125	-0.0224214	0.0164283	-0.0740456	-0.117042	-0.0913051	0.205808	0.362486	0.266415	0.220483	NaN	0.0624046	0.260378	0.22014	0.18075	0.0207697	0.104177	0.331504	0.181094	0.129525	0.16612	0.0819109	0.0732995	0.136396	0.0239452	0.188232	0.228466	0.101757	0.150257	0.133639	-0.057013	-0.126936	-0.0480366	0.0794541	0.0688649	0.0466272	-0.0677405	-0.141727	-0.0510192	0.0644351	0.0787341
	-0.264838	-0.283341	-0.216859	-0.245137	-0.328148	-0.259159	-0.254319	-0.289365	-0.0651639	0.0510392	-0.00748105	0.258271	0.212835	0.29769	0.188663	0.136266	-0.0348343	0.152282	0.0624046	NaN	0.472949	0.287938	0.105077	0.0149521	-0.0231891	0.12403	0.00124884	0.148184	0.377589	0.224431	0.262587	0.105049	-0.0204628	-0.0459564	-0.115149	0.194043	0.139904	0.136924	-0.249414	-0.236206	-0.147846	0.00752139	0.132726	0.199016	-0.0323671	-0.0367549	0.0461773	0.0348248	-0.0648497
	-0.378609	-0.350346	-0.363081	-0.404709	-0.385769	-0.358483	-0.376733	-0.46241	-0.166987	-0.0497805	0.0299967	0.153542	0.0420242	0.261138	0.150267	0.299982	0.109297	0.138949	0.260378	0.472949	NaN	0.495983	0.212206	0.0588608	0.104438	0.276568	0.153379	0.267738	0.454891	0.313841	0.363904	0.190216	0.123585	0.13229	0.0334876	0.290082	0.311738	0.281635	-0.21837	-0.226452	-0.0890244	0.161337	0.28426	0.341693	0.0452089	-0.0602415	0.0760564	0.181389	0.0771473
	-0.336711	-0.308442	-0.425396	-0.403327	-0.321604	-0.318458	-0.327336	-0.429202	-0.208895	-0.152086	-0.0720671	0.0256768	-0.0499034	0.117799	0.0216548	0.223102	0.331777	0.0954544	0.22014	0.287938	0.495983	NaN	0.144738	0.0439046	0.107438	0.15908	0.1745	0.276066	0.303523	0.405001	0.306065	0.0954406	0.201673	0.205644	0.234738	0.23006	0.36809	0.577701	-0.187407	-0.176264	-0.0837789	0.165359	0.322798	0.308196	0.167228	-0.00150251	0.0523696	0.22495	0.141181
	-0.470628	-0.48339	-0.422229	-0.517251	-0.56584	-0.574754	-0.515293	-0.723036	0.0507983	0.12742	-0.00882302	0.043321	-0.138546	-0.151856	0.211707	0.296288	0.173156	0.231449	0.18075	0.105077	0.212206	0.144738	NaN	0.548629	0.706783	0.659732	0.593413	0.618424	0.537946	0.557615	0.694677	0.689723	0.269944	0.353797	0.00164046	0.560913	0.294668	-0.0552275	-0.0990201	0.0955748	0.401432	0.605715	0.421733	0.403118	0.0109203	0.0019037	0.183782	0.472539	0.306654
	-0.289329	-0.311022	-0.338639	-0.345691	-0.379124	-0.382783	-0.308041	-0.525407	0.188044	0.296137	0.132358	0.180425	0.0462105	-0.00958162	0.0897978	0.161808	0.148881	0.189724	0.0207697	0.0149521	0.0588608	0.0439046	0.548629	NaN	0.485778	0.400664	0.397057	0.384226	0.281792	0.379889	0.572395	0.38387	0.392687	0.281407	0.0239617	0.33052	0.14526	-0.127272	-0.0272713	0.164191	0.449032	0.51885	0.277539	0.305977	0.00231813	0.0757521	0.232211	0.402147	0.309535
	-0.414026	-0.419732	-0.449039	-0.505058	-0.540642	-0.516293	-0.480644	-0.716283	-0.00785746	0.00586851	-0.114323	-0.0465793	-0.214825	-0.250822	0.128093	0.215259	0.202929	0.173305	0.104177	-0.0231891	0.104438	0.107438	0.706783	0.485778	NaN	0.587967	0.607841	0.739537	0.461916	0.553358	0.619978	0.590743	0.310423	0.391297	-0.0352446	0.514362	0.301938	-0.0664876	-0.0730817	0.15358	0.442121	0.636719	0.453067	0.361155	0.014482	-0.000253464	0.178157	0.466041	0.323305
	-0.513098	-0.453841	-0.355627	-0.527809	-0.489983	-0.575875	-0.56372	-0.671974	-0.0482033	0.0198592	-0.00341093	-0.0903726	-0.249378	-0.202799	0.365421	0.425703	0.229478	0.325069	0.331504	0.12403	0.276568	0.15908	0.659732	0.400664	0.587967	NaN	0.703156	0.53605	0.629496	0.53793	0.517035	0.464234	0.208124	0.433501	0.0550493	0.415821	0.333123	-0.0563729	0.0180422	0.0910747	0.332796	0.656428	0.472728	0.391328	0.0322153	-0.0617899	0.0962679	0.351094	0.323687
	-0.491403	-0.443987	-0.43734	-0.598402	-0.452945	-0.543912	-0.528576	-0.709866	-0.0114146	-0.0605732	-0.0222229	-0.136085	-0.28191	-0.217956	0.217075	0.362305	0.354494	0.258013	0.181094	0.00124884	0.153379	0.1745	0.593413	0.397057	0.607841	0.703156	NaN	0.56751	0.488611	0.688766	0.497512	0.377822	0.224617	0.38535	0.142001	0.371131	0.298546	0.00602665	0.068807	0.220481	0.339646	0.62191	0.516339	0.395479	0.155263	0.0401407	0.118066	0.352776	0.322334
	-0.619184	-0.591555	-0.56051	-0.689921	-0.716399	-0.681783	-0.603553	-0.885358	-0.187032	-0.146401	-0.242859	0.0672851	-0.149156	-0.126566	0.0552217	0.208223	0.211554	0.084523	0.129525	0.148184	0.267738	0.276066	0.618424	0.384226	0.739537	0.53605	0.56751	NaN	0.720794	0.850192	0.84118	0.575702	0.226751	0.325806	-0.0421548	0.728181	0.575401	0.10721	-0.217373	-0.0621226	0.239955	0.55628	0.695845	0.621109	0.148931	0.128039	0.396114	0.444952	0.23099
	-0.647698	-0.56507	-0.432248	-0.663698	-0.629501	-0.649415	-0.643684	-0.786588	-0.233908	-0.150958	-0.245937	0.107826	-0.126149	-0.000408064	0.0985967	0.145525	0.0763321	0.0656731	0.16612	0.377589	0.454891	0.303523	0.537946	0.281792	0.461916	0.629496	0.488611	0.720794	NaN	0.790451	0.750431	0.433864	0.142952	0.30724	-0.108755	0.57283	0.64871	0.137361	-0.145225	-0.0698449	0.155335	0.476091	0.682079	0.673913	0.174896	0.146677	0.329042	0.338131	0.163295
	-0.709479	-0.656972	-0.583017	-0.81481	-0.691269	-0.751042	-0.67478	-0.921598	-0.21138	-0.18601	-0.26217	0.0472922	-0.163429	-0.0549589	0.0118609	0.13479	0.238443	0.0486852	0.0819109	0.224431	0.313841	0.405001	0.557615	0.379889	0.553358	0.53793	0.688766	0.850192	0.790451	NaN	0.819134	0.42151	0.237348	0.314348	0.00744592	0.560561	0.628115	0.234153	-0.12492	0.0201531	0.239293	0.552804	0.766358	0.706909	0.327795	0.250022	0.391515	0.429669	0.228971
	-0.652215	-0.624574	-0.614783	-0.74021	-0.729169	-0.702579	-0.62325	-0.937275	-0.0723557	0.0639242	-0.0875248	0.362829	0.082139	0.151122	0.030993	0.159352	0.138134	0.109705	0.0732995	0.262587	0.363904	0.306065	0.694677	0.572395	0.619978	0.517035	0.497512	0.84118	0.750431	0.819134	NaN	0.540218	0.381837	0.307391	-0.0983039	0.70898	0.53897	0.0811111	-0.223128	-0.026928	0.352553	0.604075	0.698121	0.739882	0.181944	0.217617	0.545213	0.534055	0.276437
	-0.390982	-0.419572	-0.358019	-0.400228	-0.53793	-0.479555	-0.42666	-0.619603	-0.0502491	-0.000299129	-0.116487	0.0222792	-0.159445	-0.159568	0.159631	0.219401	0.106378	0.154461	0.136396	0.105049	0.190216	0.0954406	0.689723	0.38387	0.590743	0.464234	0.377822	0.575702	0.433864	0.42151	0.540218	NaN	0.223205	0.300959	-0.0286745	0.645192	0.292374	-0.0656464	-0.20423	-0.0475805	0.239066	0.409953	0.322703	0.269192	-0.0533211	-0.0689683	0.128843	0.429585	0.207952
	-0.380205	-0.35502	-0.44508	-0.439317	-0.371495	-0.397837	-0.398418	-0.541206	-0.0405308	0.0848188	0.114093	0.0911789	-0.0583222	0.0749545	0.0021036	0.125892	0.25053	0.108653	0.0239452	-0.0204628	0.123585	0.201673	0.269944	0.392687	0.310423	0.208124	0.224617	0.226751	0.142952	0.237348	0.381837	0.223205	NaN	0.510905	0.259674	0.226528	0.294379	0.159145	-0.0808257	0.0432038	0.317583	0.523259	0.302874	0.291883	0.0454361	-0.0120436	0.165856	0.581727	0.486356
	-0.408073	-0.352475	-0.412234	-0.46557	-0.331519	-0.404708	-0.440868	-0.55571	-0.125566	-0.0395799	-0.0366419	-0.123864	-0.243107	-0.180552	0.145576	0.221981	0.325342	0.175244	0.188232	-0.0459564	0.13229	0.205644	0.353797	0.281407	0.391297	0.433501	0.38535	0.325806	0.30724	0.314348	0.307391	0.300959	0.510905	NaN	0.361397	0.287367	0.480118	0.180726	-0.034419	-0.00593923	0.193359	0.585717	0.387697	0.27413	0.0491365	-0.0856934	0.0181936	0.546691	0.491432
	-0.0966635	-0.107469	-0.154783	-0.117679	0.0686317	-0.093291	-0.113999	-0.0718391	-0.0906882	-0.0795402	0.034742	-0.165207	-0.189	-0.12905	0.0957601	0.227082	0.431153	0.107083	0.228466	-0.115149	0.0334876	0.234738	0.00164046	0.0239617	-0.0352446	0.0550493	0.142001	-0.0421548	-0.108755	0.00744592	-0.0983039	-0.0286745	0.259674	0.361397	NaN	-0.064883	0.129674	0.401486	0.0572451	-0.0615317	-0.0607545	0.102803	-0.00114041	-0.0554765	0.0903764	-0.15895	-0.142065	0.148188	0.207623
	-0.493055	-0.511419	-0.446139	-0.520623	-0.634874	-0.557219	-0.491091	-0.736537	-0.138198	-0.0769956	-0.165618	0.117098	-0.0963319	-0.0521117	0.0912062	0.186237	0.104748	0.115232	0.101757	0.194043	0.290082	0.23006	0.560913	0.33052	0.514362	0.415821	0.371131	0.728181	0.57283	0.560561	0.70898	0.645192	0.226528	0.287367	-0.064883	NaN	0.423328	0.0526738	-0.250769	-0.116043	0.154644	0.410283	0.483836	0.412918	0.050469	0.0340653	0.24701	0.43332	0.199289
	-0.596746	-0.479673	-0.47382	-0.619755	-0.50513	-0.536494	-0.570775	-0.683661	-0.318375	-0.230119	-0.265067	0.0106201	-0.208421	-0.0610554	-0.0440064	0.0750347	0.20547	-0.0419505	0.150257	0.139904	0.311738	0.36809	0.294668	0.14526	0.301938	0.333123	0.298546	0.575401	0.64871	0.628115	0.53897	0.292374	0.294379	0.480118	0.129674	0.423328	NaN	0.360205	-0.157624	-0.183279	0.043842	0.365116	0.62635	0.560367	0.197623	0.0567462	0.251433	0.410382	0.231367
	-0.200123	-0.166345	-0.251242	-0.242104	-0.0923965	-0.15014	-0.187028	-0.180754	-0.270112	-0.242647	-0.163015	-0.0646724	-0.122253	0.0426549	-0.0986702	0.0330807	0.28445	-0.0864344	0.133639	0.136924	0.281635	0.577701	-0.0552275	-0.127272	-0.0664876	-0.0563729	0.00602665	0.10721	0.137361	0.234153	0.0811111	-0.0656464	0.159145	0.180726	0.401486	0.0526738	0.360205	NaN	-0.138633	-0.223754	-0.169144	-0.00717888	0.198449	0.157401	0.199885	-0.0699851	-0.01465	0.11043	0.0376588
	0.070098	0.0575334	0.161711	0.0049269	0.308333	0.028277	0.0580381	0.11694	0.0115748	-0.0584141	0.0496274	-0.176648	-0.151551	-0.0919493	-0.0561533	-0.0767178	-0.0446109	-0.102199	-0.057013	-0.249414	-0.21837	-0.187407	-0.0990201	-0.0272713	-0.0730817	0.0180422	0.068807	-0.217373	-0.145225	-0.12492	-0.223128	-0.20423	-0.0808257	-0.034419	0.0572451	-0.250769	-0.157624	-0.138633	NaN	0.395506	0.211556	0.168839	0.00265946	-0.034669	0.139484	0.172287	0.00538982	-0.0832325	0.119848
	0.0373817	-0.0387721	0.0127812	-0.0748838	0.0803858	-0.0765395	0.0246872	-0.0999298	0.19635	0.0770804	0.116471	-0.0767908	-0.069569	-0.0422358	-0.0856618	-0.0849321	-0.0713671	-0.0728549	-0.126936	-0.236206	-0.226452	-0.176264	0.0955748	0.164191	0.15358	0.0910747	0.220481	-0.0621226	-0.0698449	0.0201531	-0.026928	-0.0475805	0.0432038	-0.00593923	-0.0615317	-0.116043	-0.183279	-0.223754	0.395506	NaN	0.478586	0.397307	0.0786978	0.0876251	0.102486	0.368698	0.153385	0.0841074	0.246131
	-0.270093	-0.2832	-0.218495	-0.321686	-0.231488	-0.353893	-0.275111	-0.416345	0.161799	0.221259	0.141877	0.112726	-0.0661985	0.00489578	-0.0260396	0.021187	0.0157531	-0.0235737	-0.0480366	-0.147846	-0.0890244	-0.0837789	0.401432	0.449032	0.442121	0.332796	0.339646	0.239955	0.155335	0.239293	0.352553	0.239066	0.317583	0.193359	-0.0607545	0.154644	0.043842	-0.169144	0.211556	0.478586	NaN	0.633923	0.279059	0.317287	0.0693806	0.19175	0.381864	0.353669	0.393516
	-0.584139	-0.5414	-0.493829	-0.680248	-0.521594	-0.668086	-0.624361	-0.833904	-0.032533	0.0756446	0.0818105	-0.00540993	-0.212036	-0.0437223	0.112806	0.233048	0.212776	0.138214	0.0794541	0.00752139	0.161337	0.165359	0.605715	0.51885	0.636719	0.656428	0.62191	0.55628	0.476091	0.552804	0.604075	0.409953	0.523259	0.585717	0.102803	0.410283	0.365116	-0.00717888	0.168839	0.397307	0.633923	NaN	0.68124	0.5806	0.176142	0.174444	0.306795	0.67399	0.767493
	-0.673838	-0.550445	-0.564656	-0.764572	-0.598344	-0.655169	-0.647014	-0.871096	-0.272534	-0.196874	-0.193827	0.0444555	-0.196844	0.0327133	-0.0310458	0.106483	0.183605	-0.00805498	0.0688649	0.132726	0.28426	0.322798	0.421733	0.277539	0.453067	0.472728	0.516339	0.695845	0.682079	0.766358	0.698121	0.322703	0.302874	0.387697	-0.00114041	0.483836	0.62635	0.198449	0.00265946	0.0786978	0.279059	0.68124	NaN	0.77692	0.308907	0.269688	0.420003	0.483452	0.401612
	-0.628954	-0.546803	-0.542429	-0.744153	-0.519872	-0.615719	-0.54782	-0.809463	-0.235523	-0.0896814	-0.0757602	0.189551	-0.0562731	0.225211	-0.0591856	0.0803031	0.0847817	-0.0456617	0.0466272	0.199016	0.341693	0.308196	0.403118	0.305977	0.361155	0.391328	0.395479	0.621109	0.673913	0.706909	0.739882	0.269192	0.291883	0.27413	-0.0554765	0.412918	0.560367	0.157401	-0.034669	0.0876251	0.317287	0.5806	0.77692	NaN	0.301143	0.347285	0.564807	0.408047	0.296121
	-0.25228	-0.227966	-0.165269	-0.30508	-0.115991	-0.229085	-0.176878	-0.222174	-0.134766	-0.183626	-0.134811	-0.0278617	-0.0957914	0.0180041	-0.140801	-0.10306	0.0566675	-0.140591	-0.0677405	-0.0323671	0.0452089	0.167228	0.0109203	0.00231813	0.014482	0.0322153	0.155263	0.148931	0.174896	0.327795	0.181944	-0.0533211	0.0454361	0.0491365	0.0903764	0.050469	0.197623	0.199885	0.139484	0.102486	0.0693806	0.176142	0.308907	0.301143	NaN	0.24773	0.209531	0.0717959	0.0911446
	-0.120855	-0.15683	-0.107897	-0.212668	-0.0606149	-0.137937	0.0123624	-0.167869	-0.00922156	-0.0701372	-0.0704284	0.108671	0.0907839	0.166689	-0.171646	-0.17172	-0.119126	-0.142695	-0.141727	-0.0367549	-0.0602415	-0.00150251	0.0019037	0.0757521	-0.000253464	-0.0617899	0.0401407	0.128039	0.146677	0.250022	0.217617	-0.0689683	-0.0120436	-0.0856934	-0.15895	0.0340653	0.0567462	-0.0699851	0.172287	0.368698	0.19175	0.174444	0.269688	0.347285	0.24773	NaN	0.397384	0.0234707	0.0495138
	-0.357253	-0.347007	-0.289916	-0.417453	-0.320014	-0.359703	-0.245137	-0.445833	-0.0606086	0.0208838	-0.046581	0.347178	0.137514	0.270913	-0.155544	-0.109347	-0.065861	-0.14242	-0.0510192	0.0461773	0.0760564	0.0523696	0.183782	0.232211	0.178157	0.0962679	0.118066	0.396114	0.329042	0.391515	0.545213	0.128843	0.165856	0.0181936	-0.142065	0.24701	0.251433	-0.01465	0.00538982	0.153385	0.381864	0.306795	0.420003	0.564807	0.209531	0.397384	NaN	0.214566	0.121693
	-0.503318	-0.481312	-0.532909	-0.578621	-0.529363	-0.551441	-0.533698	-0.742812	-0.11072	0.0367055	-0.0154183	0.0498437	-0.149106	-0.00836131	0.0371575	0.138857	0.182936	0.0884263	0.0644351	0.0348248	0.181389	0.22495	0.472539	0.402147	0.466041	0.351094	0.352776	0.444952	0.338131	0.429669	0.534055	0.429585	0.581727	0.546691	0.148188	0.43332	0.410382	0.11043	-0.0832325	0.0841074	0.353669	0.67399	0.483452	0.408047	0.0717959	0.0234707	0.214566	NaN	0.556426
	-0.398454	-0.381546	-0.370136	-0.450898	-0.321668	-0.452612	-0.421261	-0.534571	-0.0252851	0.0831432	0.127852	-0.0206141	-0.150933	-0.0271974	0.0685777	0.196671	0.234726	0.106917	0.0787341	-0.0648497	0.0771473	0.141181	0.306654	0.309535	0.323305	0.323687	0.322334	0.23099	0.163295	0.228971	0.276437	0.207952	0.486356	0.491432	0.207623	0.199289	0.231367	0.0376588	0.119848	0.246131	0.393516	0.767493	0.401612	0.296121	0.0911446	0.0495138	0.121693	0.556426	NaN
	-0.233344	-0.2462	-0.0850925	-0.245589	-0.160457	-0.288611	-0.245526	-0.22569	-0.0669934	-0.00595332	0.0168485	0.00901897	-0.0496704	0.0168449	-0.0810291	0.00320323	0.0353243	-0.0526089	-0.0190224	-0.0430901	0.000870748	0.0363739	0.00840552	0.0227706	0.0138943	0.0124444	0.0581592	0.0389181	0.0288048	0.104919	0.0374452	-0.0564159	0.114633	0.108967	0.104354	-0.0228749	0.0572299	0.00418214	0.156031	0.155221	0.104739	0.272039	0.17784	0.121367	0.125636	0.0903437	0.0690304	0.14047	0.274842
	-0.236986	-0.268681	-0.269611	-0.325119	-0.256119	-0.347551	-0.281028	-0.451012	-0.0100776	0.0384674	0.0487366	-0.0269232	-0.0776651	-0.0119037	0.00168322	0.0646349	0.0474599	0.0366072	-0.0248325	-0.0271933	0.0309203	0.0572781	0.185168	0.196596	0.238296	0.208801	0.23912	0.177218	0.159399	0.202399	0.205312	0.10102	0.220731	0.20462	-0.0187756	0.139695	0.0827021	-0.0592292	0.143992	0.374419	0.267035	0.528671	0.329675	0.233969	0.0654628	0.183846	0.102951	0.3328	0.433889
	-0.45211	-0.441304	-0.46534	-0.565468	-0.473374	-0.542784	-0.515069	-0.715625	-0.0664262	-0.010309	-0.0491961	-0.0407048	-0.202428	-0.118261	0.0836116	0.187225	0.206152	0.117917	0.0904401	-0.0153387	0.141535	0.179397	0.504418	0.366159	0.677975	0.48266	0.481475	0.556387	0.389036	0.47071	0.478619	0.439708	0.386562	0.506903	0.0550332	0.437451	0.325159	0.0205966	0.0174299	0.233729	0.43066	0.736634	0.527947	0.357398	0.0884066	0.0599145	0.175236	0.556551	0.535536
	-0.622331	-0.587134	-0.57061	-0.720797	-0.599267	-0.659381	-0.585578	-0.826969	-0.218666	-0.101422	-0.096278	0.0532412	-0.154112	-0.0181316	0.0469828	0.171912	0.186942	0.0719408	0.117332	0.117932	0.257036	0.303614	0.463835	0.302756	0.438292	0.393647	0.39981	0.705286	0.537182	0.648118	0.694124	0.40025	0.376762	0.416762	0.07142	0.575687	0.585226	0.178413	-0.131976	-0.050655	0.208597	0.556307	0.64898	0.584518	0.144928	0.117214	0.338249	0.624933	0.389057
	-0.674827	-0.577532	-0.602517	-0.753146	-0.602913	-0.644881	-0.6047	-0.846341	-0.311732	-0.201366	-0.191238	0.082946	-0.151797	0.059892	-0.0614923	0.103512	0.211134	-0.00601266	0.049438	0.144537	0.28679	0.399706	0.355963	0.260797	0.383647	0.28011	0.356004	0.718317	0.558807	0.72955	0.705421	0.305856	0.370783	0.353364	0.0727529	0.522399	0.665699	0.308762	-0.140141	-0.0352819	0.204382	0.570029	0.832903	0.761742	0.278879	0.263888	0.452114	0.531514	0.441283
	-0.280445	-0.332141	-0.168194	-0.323654	-0.19229	-0.330824	-0.225753	-0.279288	-0.0488416	0.0106737	0.0707953	0.0165027	-0.0160372	0.0717583	-0.0798999	0.0295414	0.0195022	-0.0389659	-0.0204344	-0.0194602	0.00786038	0.0301014	0.0579609	0.0332844	0.0130183	0.0467291	0.0841151	0.105508	0.0797522	0.164212	0.111362	-0.036837	0.11138	0.090366	0.00621015	0.0297429	0.0957579	-0.00827145	0.127934	0.188912	0.145732	0.27815	0.228019	0.221073	0.18656	0.197648	0.128234	0.158724	0.2293
	-0.542624	-0.518818	-0.471392	-0.637833	-0.514085	-0.58236	-0.470439	-0.69744	-0.192228	-0.137214	-0.146363	0.0229803	-0.0794135	0.0519753	-0.0669777	0.057303	0.075979	-0.0193739	0.00490407	0.0814214	0.167335	0.251159	0.25836	0.187338	0.277965	0.237543	0.324064	0.528996	0.454974	0.666073	0.518516	0.181831	0.170466	0.157135	-0.0696575	0.354651	0.419086	0.112973	-0.000637935	0.168569	0.173143	0.454992	0.655791	0.592671	0.271979	0.427462	0.36681	0.355175	0.298346
	-0.591338	-0.519756	-0.537214	-0.687373	-0.582555	-0.595285	-0.558966	-0.791962	-0.241383	-0.174624	-0.223724	0.0192399	-0.166718	-0.071444	0.00386406	0.160436	0.213203	0.0439217	0.105422	0.127858	0.284712	0.339648	0.385607	0.239062	0.466605	0.393039	0.44657	0.810191	0.622013	0.757331	0.651505	0.325367	0.188102	0.316688	-0.00240082	0.551949	0.594537	0.199142	-0.12211	-0.0358803	0.155876	0.484133	0.738394	0.594469	0.222428	0.178246	0.320237	0.385758	0.272472
	0.0307333	0.00987656	0.0256996	0.0903786	0.122866	0.0510713	0.00708829	0.157406	-0.107275	-0.0821699	0.00958695	-0.0902164	-0.0720004	-0.0305722	-0.0527567	0.0228442	0.1477	-0.0624661	0.112889	-0.0736855	-0.00556026	0.0997548	-0.277611	-0.202358	-0.297214	-0.276047	-0.218285	-0.260783	-0.272336	-0.249933	-0.302606	-0.187256	0.0919373	0.164031	0.440234	-0.189488	-0.000319449	0.254775	-0.0874214	-0.221514	-0.219309	-0.216668	-0.226936	-0.238388	-0.0599474	-0.217482	-0.205634	-0.0321303	0.0229456
	0.15538	0.0273671	-0.00470882	0.218435	-0.0509007	0.0341928	0.0912928	0.0442617	0.0660513	-0.011446	-0.0607824	-0.0741955	-0.0188156	-0.122729	-0.0185542	-0.00790225	-0.0470731	0.0196206	-0.109008	-0.0463403	-0.0805053	-0.0328773	-0.0320508	-0.00141511	0.0362854	-0.193296	-0.111064	-0.0522464	-0.209817	-0.130364	-0.120352	0.107985	-0.0144931	-0.0509334	0.00838392	0.0601964	-0.173458	-0.0556722	-0.160829	-0.0201998	-0.0932298	-0.110321	-0.182995	-0.253369	-0.133429	-0.152977	-0.192667	0.0357823	0.0255578
	-0.135311	-0.192272	-0.211729	-0.111228	-0.219659	-0.179397	-0.174653	-0.225601	-0.00662685	0.0958665	0.0567759	0.0777137	0.00660406	0.0475886	-0.00492933	0.00817584	-8.47049e-05	-0.00391899	-0.0534702	-0.0196464	0.0326776	0.0355294	0.10916	0.109594	0.19404	-0.105934	-0.0974768	0.0687942	-0.13508	-0.0800787	0.0851009	0.293828	0.319652	0.245279	0.0857678	0.200366	0.045633	0.00837931	-0.197975	-0.0924646	0.124655	0.167393	-0.00495743	-0.0350716	-0.109782	-0.188868	-0.0124912	0.385538	0.261685
	-0.11719	-0.112539	-0.0478364	-0.0797462	-0.0158216	-0.0858649	-0.117988	0.00662284	-0.182844	-0.180394	-0.118187	-0.0586494	-0.0846109	0.0192767	-0.128833	-0.0534014	0.145634	-0.128784	0.0922799	0.0714841	0.180891	0.371804	-0.195732	-0.223452	-0.210786	-0.191229	-0.147055	-0.0906095	-0.00955336	0.0283065	-0.12577	-0.160967	0.0580107	0.0863139	0.290919	-0.0707711	0.248443	0.589318	-0.141857	-0.226286	-0.209955	-0.177003	-0.023482	-0.0735818	0.0707883	-0.126457	-0.104372	-0.0117416	-0.0390319
	-0.00472238	-0.088515	-0.075269	0.0528995	-0.124907	-0.0530463	0.0437729	-0.00232296	-0.0627179	-0.131992	-0.191334	-0.0641406	-0.0158901	-0.0963643	-0.0943913	-0.0660671	0.000885062	-0.0712609	-0.122866	0.000431115	-0.0560425	0.0972118	-0.0815922	-0.0950664	-0.0376728	-0.215648	-0.101849	0.135159	-0.0594275	0.110652	0.00842237	0.0153377	-0.152015	-0.177758	-0.021964	0.128985	0.0210897	0.152	-0.206469	-0.122964	-0.187181	-0.188148	0.00156986	-0.0710553	0.0396527	0.0313597	-0.0392717	-0.0610575	-0.122062
	-0.227816	-0.268344	-0.235505	-0.190517	-0.285395	-0.233012	-0.181479	-0.246861	-0.136949	-0.0451911	-0.0859393	0.145636	0.07234	0.0964225	-0.0988656	-0.030052	0.00602166	-0.081575	-0.0453972	0.114195	0.131596	0.179037	0.00455859	-0.03438	0.0433336	-0.192	-0.163609	0.312841	0.0235863	0.115365	0.217886	0.178658	0.0649742	0.019415	0.00474746	0.331819	0.241346	0.209119	-0.305095	-0.304498	-0.102873	-0.073175	0.124516	0.0897704	0.000647176	-0.0974507	0.122361	0.167472	-0.0195702
	-0.144662	-0.170921	-0.00833635	-0.146961	-0.0682487	-0.205158	-0.158213	-0.101085	-0.0424456	-0.046331	-0.0273538	-0.0184091	-0.0200153	0.00375363	-0.0940219	-0.0744069	-0.0141474	-0.107559	-0.00510057	-0.0483377	-0.0172752	-0.0332069	-0.103659	-0.0835023	-0.0973542	-0.00572473	0.00575844	-0.0483834	0.0197175	0.0221518	-0.0409326	-0.139074	4.65452e-05	0.00432201	0.038328	-0.0806476	0.0327639	0.0116572	0.0969564	0.012555	-0.0136663	0.0428799	0.0551639	0.01391	0.0825097	0.0112124	0.000905842	-7.23934e-05	0.0272453
	0.269949	0.225426	0.536842	0.508737	0.259101	0.243079	0.24796	0.558019	0.100825	0.0445822	-0.0212983	-0.0681499	0.0653498	-0.0777988	-0.0534824	-0.195696	-0.277405	-0.101236	-0.0780954	-0.0755918	-0.22968	-0.315293	-0.325265	-0.289342	-0.409464	-0.257667	-0.410271	-0.495645	-0.322457	-0.496335	-0.485606	-0.255378	-0.385597	-0.376817	-0.208097	-0.336532	-0.400351	-0.263367	0.00368121	-0.101863	-0.234545	-0.438198	-0.486943	-0.472186	-0.207414	-0.169521	-0.261158	-0.409521	-0.324638
	0.0195207	0.0220554	0.168423	0.0825212	0.149087	0.0337293	0.023145	0.193162	-0.0668803	-0.0915344	-0.0613313	-0.150958	-0.107951	-0.14875	0.00277844	-0.0204266	-0.00998314	-0.0623496	0.163373	-0.0878628	-0.0563672	-0.0677807	-0.139101	-0.192567	-0.20325	-0.0338101	-0.121101	-0.227939	-0.109814	-0.181877	-0.252432	-0.139111	-0.141873	-0.00243439	0.121595	-0.18507	-0.0393455	0.0365143	-0.00676264	-0.142976	-0.165054	-0.229737	-0.229476	-0.211696	-0.0564955	-0.145234	-0.157518	-0.199762	-0.161544
	-0.110302	-0.112929	-0.119124	-0.143477	-0.0725137	-0.107021	-0.0918382	-0.138136	-0.00557693	0.0233157	0.00284945	-0.0196687	-0.0342066	-0.0123767	-0.0524314	-0.0300439	-0.0269791	-0.0436578	-0.0347261	-0.0557406	-0.0488233	-0.0253237	0.0152908	0.0377201	0.0778471	0.00369092	0.0116067	0.0135394	-0.0493735	-0.00449992	0.0117076	0.0147238	0.0849121	0.108025	0.00494541	0.00436847	-0.00378471	-0.0460566	0.0207523	0.0532654	0.0918706	0.173925	0.0611863	-0.000244662	-4.64592e-07	-0.0121489	-0.0152859	0.130904	0.165828
	0.242271	0.197667	0.552508	0.477061	0.264705	0.251596	0.264219	0.62055	0.0495536	0.00722928	-0.0350777	-0.08097	0.0578519	-0.0791883	-0.100191	-0.232623	-0.285538	-0.145123	-0.105411	-0.0954979	-0.248574	-0.32531	-0.381656	-0.350321	-0.464448	-0.335369	-0.43837	-0.486188	-0.341689	-0.489043	-0.512621	-0.31379	-0.419162	-0.417395	-0.200334	-0.357078	-0.377754	-0.212508	-0.0130129	-0.156145	-0.288992	-0.502956	-0.469839	-0.487045	-0.180818	-0.15387	-0.247456	-0.453893	-0.36616
	-0.109093	-0.171697	0.0137338	-0.0953244	-0.0441576	-0.137325	-0.0998325	-0.00708624	-0.062768	-0.0641333	-0.00152081	-0.0653906	-0.0261181	0.018903	-0.104503	-0.0689309	-0.0431213	-0.103814	-0.0299892	-0.0393561	-0.0116689	-0.0205942	-0.211389	-0.188788	-0.190857	-0.149685	-0.100458	-0.125924	-0.0842653	-0.0615796	-0.170278	-0.181719	-0.0412298	-0.0432275	0.0285653	-0.114709	-0.000374312	0.0563526	-0.0180812	-0.0685587	-0.135692	-0.109535	-0.0874093	-0.123241	0.0136225	-0.059352	-0.101517	-0.0508611	-0.0349621
	-0.0147652	-0.0187773	0.248019	0.0742762	0.117172	0.028378	0.0116459	0.257722	-0.101866	-0.111587	-0.0880208	-0.107334	-0.0424421	-0.0720009	-0.0895526	-0.172116	-0.119594	-0.16599	0.00607292	-0.0519731	-0.104766	-0.111166	-0.248696	-0.291373	-0.331009	-0.174364	-0.235014	-0.315206	-0.135218	-0.227189	-0.32112	-0.256161	-0.226681	-0.173372	-0.0247404	-0.273806	-0.105734	0.00218272	-0.0230195	-0.143377	-0.239206	-0.316535	-0.244195	-0.242196	-0.0565836	-0.121561	-0.149545	-0.259491	-0.210273
	-0.150277	-0.112079	-0.0935656	-0.142321	-0.118762	-0.147109	-0.137571	-0.160171	-0.0765616	-0.0520789	-0.0617258	-0.00636689	-0.0230748	-0.0113048	-0.0842089	-0.0341785	-0.0334889	-0.0769707	-0.0437501	-0.0336716	0.00839228	-0.013221	-0.0104809	-0.0102908	-0.00372509	-0.029567	-0.0386318	0.0638818	0.0186863	0.0414348	0.0433671	-0.00267703	-0.0216166	0.00184337	-0.0769125	0.0247361	0.114931	-0.0597765	-0.030458	-0.0413395	-0.0163393	0.0754322	0.105969	0.0602029	-0.017007	-0.00768006	0.00952596	0.0348211	0.0762526
	-0.167707	-0.0733838	0.0787296	-0.0978348	-0.161378	-0.123429	-0.157287	-0.0691776	-0.175363	-0.255636	-0.26836	-0.146157	-0.155803	-0.185593	-0.101909	-0.149778	-0.172128	-0.131074	-0.0959512	-0.0694615	-0.116888	-0.168933	-0.112487	-0.2124	-0.0902985	-0.0209322	-0.0203702	0.0266787	0.0553192	0.0391061	-0.0744406	-0.095048	-0.271616	-0.26553	-0.281562	-0.0514462	-0.0509558	-0.16325	-0.0855544	-0.18358	-0.236151	-0.248199	-0.0364625	-0.0863756	-0.0721705	-0.0755318	-0.0997168	-0.243605	-0.315258
	-0.248522	-0.181502	-0.193409	-0.203974	-0.286673	-0.218019	-0.279412	-0.319319	-0.0553223	-0.00666928	-0.0964936	-0.00398336	-0.0320678	-0.0959463	0.178622	0.103062	-0.0132849	0.161057	0.0348744	0.147479	0.0796005	0.00546218	0.220008	0.0943522	0.150366	0.211954	0.134294	0.091915	0.160869	0.103363	0.162122	0.190413	0.00613238	0.0215158	-0.152143	0.120412	-0.0192099	-0.135488	-0.15001	-0.0699353	-0.02574	0.0790434	0.0727013	0.0424663	-0.0778574	-0.054235	-0.0347013	0.0800311	0.0052062
	-0.43031	-0.408876	-0.375249	-0.435868	-0.52386	-0.47299	-0.4299	-0.589251	-0.0678976	0.00128359	-0.118815	0.0995209	-0.0418676	-0.00739672	0.0389035	0.0562149	0.00735035	0.0653185	0.0229945	0.14033	0.154597	0.124414	0.361108	0.229112	0.337041	0.285714	0.221566	0.368301	0.338695	0.349068	0.414709	0.360062	0.182374	0.161258	-0.142564	0.359969	0.246903	-0.0252074	-0.178299	-0.0603697	0.182142	0.322242	0.318265	0.302667	-0.013942	-0.00424968	0.164191	0.304112	0.143233
	-0.490059	-0.4184	-0.332266	-0.489484	-0.478241	-0.505263	-0.513664	-0.615286	-0.0916854	-0.0263764	-0.1046	-0.0253034	-0.179849	-0.185697	0.158915	0.186992	0.102068	0.161999	0.118124	0.0612242	0.125358	0.0806849	0.465944	0.273319	0.441896	0.465041	0.377171	0.421789	0.407979	0.379711	0.402244	0.374519	0.165108	0.276076	-0.0297569	0.341586	0.244202	-0.0729621	-0.0866648	0.00284376	0.211783	0.415782	0.341212	0.307933	0.00157605	-0.0195223	0.0964442	0.283893	0.203461
	-0.206909	-0.143806	-0.103994	-0.179332	-0.222989	-0.179861	-0.235277	-0.250107	-0.0556474	-0.0811984	-0.138949	-0.0536232	-0.140726	-0.151811	0.0276364	0.0250223	-0.0145143	0.0280438	0.0127973	0.00210036	0.0192098	-0.055938	0.205929	0.0838551	0.200325	0.210461	0.185492	0.152139	0.221034	0.127257	0.159289	0.161739	-0.022446	0.0188304	-0.130989	0.12168	0.0450466	-0.132107	-0.0576888	0.00203035	0.0827319	0.111	0.0904748	0.075293	-0.0187354	-0.0331918	0.00604912	0.0362923	-0.0151651
	-0.0472165	-0.0238474	0.174962	0.0452549	-0.0288362	-0.018675	-0.0405437	0.102822	-0.0743252	-0.0948741	-0.172704	-0.124222	-0.0636969	-0.15858	-0.0084119	-0.126989	-0.179774	-0.0459605	-0.0654206	-0.0385066	-0.142127	-0.243301	-0.137673	-0.185934	-0.196935	-0.0407078	-0.133092	-0.237273	-0.0593573	-0.145978	-0.228886	-0.15098	-0.265486	-0.261596	-0.24866	-0.184502	-0.212252	-0.234593	-0.065843	-0.132598	-0.232791	-0.29001	-0.23815	-0.227287	-0.129735	-0.118372	-0.193363	-0.265159	-0.296867
	0.15268	0.14733	0.442017	0.347203	0.237389	0.1716	0.158941	0.462282	0.0463326	0.0532594	0.0359009	-0.0173131	0.074855	0.0033582	-0.0302511	-0.143204	-0.237843	-0.096764	0.0023894	-0.0512929	-0.152304	-0.247078	-0.286033	-0.258754	-0.422359	-0.207711	-0.398022	-0.502509	-0.30333	-0.478517	-0.436912	-0.230625	-0.313568	-0.294917	-0.130343	-0.322074	-0.337775	-0.205955	0.0200495	-0.119703	-0.208983	-0.368747	-0.429763	-0.403139	-0.186351	-0.166968	-0.222427	-0.340298	-0.243093
	0.0833254	0.070658	0.245554	0.128259	0.172165	0.0588222	0.0784986	0.237508	0.0288155	0.0285547	0.05365	-0.0911669	-0.0168605	-0.08173	-0.00431841	-0.0614716	-0.105626	-0.0573583	0.0219746	-0.117726	-0.122226	-0.186263	-0.162052	-0.166542	-0.218608	-0.0353033	-0.182383	-0.298656	-0.211709	-0.289889	-0.295827	-0.190119	-0.166835	-0.118738	-0.0249378	-0.244673	-0.224025	-0.145183	0.0567929	-0.0371406	-0.0941259	-0.182558	-0.274123	-0.227379	-0.11096	-0.125208	-0.181447	-0.243549	-0.120977
	-0.206398	-0.231	-0.164655	-0.203439	-0.258455	-0.231707	-0.197296	-0.260964	0.0280947	0.0529636	0.00866214	0.0515069	0.0142482	-0.0347899	0.028528	0.0646988	-0.00725447	0.057052	0.0242225	0.0235942	0.0384916	0.00792681	0.186927	0.103425	0.155356	0.118369	0.0812543	0.160322	0.0726344	0.104699	0.138343	0.209004	0.00533715	0.0502359	-0.0935468	0.156735	0.00768229	-0.128048	-0.101155	-0.0732266	0.0648577	0.106286	0.0783078	0.0471358	-0.0617545	-0.0710284	0.00138078	0.064178	0.0364394
	-0.144825	-0.11214	0.0197273	-0.0545147	-0.176539	-0.139497	-0.169761	-0.0940442	-0.0304445	-0.0654709	-0.115521	-0.0176601	-0.00736475	-0.0730005	-0.0381082	-0.0568084	-0.10176	-0.0223731	-0.025542	0.0330947	-0.0193952	-0.0648313	-0.00453339	-0.0648647	-0.0662875	0.0328386	-0.0290843	-0.0718946	0.0418772	0.0214678	-0.0330907	-0.0232498	-0.148359	-0.147143	-0.181791	-0.0421837	-0.056989	-0.139347	-0.0767772	-0.0998355	-0.113869	-0.115949	-0.0542399	-0.0669459	-0.0509052	-0.0772379	-0.0796381	-0.123112	-0.145263
	-0.121956	-0.0455942	0.0642709	-0.0649732	-0.141723	-0.0680639	-0.138458	-0.0476235	-0.0917375	-0.132706	-0.173916	-0.123623	-0.116419	-0.175123	-0.107409	-0.145543	-0.171297	-0.113659	-0.108789	-0.0933855	-0.115038	-0.182677	-0.133061	-0.182675	-0.088015	-0.0558245	-0.0435521	-0.134064	-0.054378	-0.082173	-0.155883	-0.136159	-0.170167	-0.165557	-0.236929	-0.129542	-0.14293	-0.20847	-0.0512961	-0.0985147	-0.164369	-0.186014	-0.120939	-0.170182	-0.111338	-0.122187	-0.161369	-0.173899	-0.199696
	-0.248688	-0.195943	-0.180261	-0.202953	-0.279508	-0.236718	-0.273084	-0.304929	-0.0618826	-0.0265037	-0.0803706	-0.0403924	-0.0874761	-0.119595	0.1703	0.147653	0.0130131	0.136652	0.0609581	0.133046	0.0616614	-0.0304845	0.213694	0.0727692	0.150544	0.205105	0.156132	0.1536	0.191987	0.12096	0.153418	0.209569	-0.0536534	0.00226594	-0.163763	0.149189	0.0234509	-0.172151	-0.122878	-0.0918929	-0.0206322	0.093415	0.0864271	0.0563743	-0.0760891	-0.0785299	-0.0413402	0.073902	0.0104483
	-0.418527	-0.420136	-0.356798	-0.449542	-0.489055	-0.485011	-0.436882	-0.574277	-0.0612751	-0.00273871	-0.0574141	0.0829072	-0.053947	-0.0328541	0.0310825	0.0864623	0.0326089	0.0734392	0.0522956	0.0960173	0.113824	0.074414	0.341572	0.21088	0.298342	0.249208	0.239568	0.40498	0.313842	0.350976	0.404493	0.349623	0.156171	0.174762	-0.0974035	0.38058	0.248789	-0.0778403	-0.139238	-0.05815	0.137818	0.314576	0.303784	0.288797	-0.0236592	0.0146101	0.14878	0.306678	0.166734
	-0.550012	-0.499677	-0.386655	-0.588264	-0.575949	-0.581237	-0.549969	-0.685594	-0.166866	-0.091404	-0.195405	0.0683326	-0.11904	-0.0752859	0.071295	0.0965187	0.0460599	0.0648293	0.0872961	0.189089	0.225265	0.164251	0.448993	0.224052	0.423475	0.405786	0.323617	0.577883	0.555555	0.551776	0.570465	0.391175	0.0945024	0.164531	-0.151227	0.464217	0.387781	0.00317771	-0.168476	-0.0977173	0.146884	0.352146	0.463845	0.435563	0.0784772	0.058348	0.220816	0.266261	0.103984
	-0.336626	-0.266289	-0.241798	-0.312808	-0.357243	-0.31908	-0.351494	-0.406381	-0.108	-0.109944	-0.181822	0.031395	-0.0882715	-0.0661224	0.00870457	0.0151601	-0.00137251	0.00857391	0.0149818	0.121448	0.12357	0.0575704	0.221489	0.0714974	0.212163	0.20712	0.171949	0.312639	0.370743	0.310506	0.32184	0.192785	0.0271532	0.077352	-0.127999	0.232623	0.24411	0.00350457	-0.141086	-0.0946324	0.023939	0.164118	0.262329	0.218958	0.0591175	0.014296	0.0976693	0.116774	0.00980903
	0.159183	0.10319	0.435841	0.336423	0.259104	0.150498	0.186932	0.513521	0.0575588	0.0614437	0.0444133	-0.0257848	0.0971179	0.0197844	-0.0665328	-0.183407	-0.242512	-0.128433	-0.0471764	-0.045177	-0.171735	-0.253587	-0.35276	-0.298962	-0.483558	-0.281109	-0.421169	-0.510824	-0.310045	-0.465899	-0.47455	-0.311565	-0.329901	-0.333816	-0.116365	-0.363799	-0.334718	-0.172528	0.0388276	-0.130845	-0.23678	-0.417689	-0.418409	-0.403015	-0.153533	-0.141915	-0.219375	-0.385248	-0.27889
	-0.0268479	-0.0489842	0.161758	0.0224384	0.0312991	-0.0164694	0.0238183	0.142706	-0.0331793	0.00751209	-0.0219388	0.062201	0.0759765	0.0873962	-0.12163	-0.171753	-0.166243	-0.161972	-0.0747589	0.0298452	-0.0347258	-0.0736372	-0.206112	-0.161726	-0.252504	-0.16352	-0.273949	-0.210627	-0.0729142	-0.155038	-0.157501	-0.182806	-0.184863	-0.21933	-0.130217	-0.18321	-0.0820149	-0.0549901	-0.030726	-0.104648	-0.128067	-0.251023	-0.156441	-0.0790256	-0.00887851	-0.014125	-0.0293964	-0.230826	-0.202661
	-0.165514	-0.191967	-0.173176	-0.180759	-0.210988	-0.205432	-0.180411	-0.256805	0.0139339	0.0310206	-0.00755501	0.0734762	0.0404663	0.018324	-0.0145719	0.0331821	-0.0361612	-0.0118287	0.00141038	0.0475122	0.0463403	0.0112564	0.0992601	0.0442015	0.0780798	0.0460731	0.0394035	0.157342	0.0901005	0.115987	0.144495	0.129186	-0.0246249	-0.0336911	-0.121526	0.135115	0.0620728	-0.0718345	-0.081121	-0.0630953	0.0102316	0.0627845	0.0746044	0.0711123	-0.0486441	-0.0236888	0.0225924	0.0232539	0.0151884
	-0.144068	-0.115695	0.0315004	-0.030499	-0.144725	-0.143684	-0.14622	-0.0519843	-0.0561841	-0.0846138	-0.147294	-0.0512357	-0.0589842	-0.112716	-0.0553894	-0.0732573	-0.113646	-0.0494316	-0.0606312	0.00449928	-0.0526817	-0.113831	-0.00301758	-0.0675662	-0.055193	0.0153854	-0.0411452	-0.0495972	0.0457945	0.00804632	-0.0272463	0.0144005	-0.141712	-0.142613	-0.179556	-0.0309759	-0.0485856	-0.146216	-0.0479304	-0.0698044	-0.09265	-0.0996052	-0.043981	-0.0582173	-0.0593635	-0.0626353	-0.0585481	-0.100913	-0.143337
	DFS3
	NaN	0.579389	0.155194	0.538235	0.616903	0.67157	0.799814	0.676032	0.640787	0.592572	0.658938	0.56517	0.616706	0.588906	0.562762	0.661019	0.334959	0.63176	0.472454	0.600186	0.64612	0.420893	0.29274	0.414393	-0.135538	0.408973	0.184898	-0.271482	0.324854	-0.0372283	0.335223	-0.144437	-0.342559	-0.349595	0.151754	-0.179589	-0.36012	0.166543	-0.00275849	-0.187659	-0.154218	-0.504817	-0.431214	-0.0682099	-0.0713097	-0.0371192	-0.0635469	-0.612523	-0.610167
	0.579389	NaN	0.0687362	0.430025	0.44176	0.64366	0.488641	0.425556	0.342292	0.31472	0.348061	0.299445	0.33849	0.325977	0.33944	0.381738	0.128485	0.38489	0.262425	0.387659	0.415109	0.232608	0.167487	0.214435	-0.116813	0.257623	0.067376	-0.230894	0.204736	-0.0569384	0.169058	-0.09503	-0.204539	-0.191974	-0.00343257	-0.116867	-0.228097	0.0460979	-0.0633322	-0.14827	-0.125345	-0.308399	-0.287234	-0.0545719	-0.113447	-0.0454843	-0.0779174	-0.373484	-0.374046
	0.155194	0.0687362	NaN	0.250554	0.229597	0.0908817	0.179482	0.37676	0.236119	0.198355	0.179576	0.192529	0.223185	0.181391	0.197146	0.179285	0.0545327	0.157789	0.157298	0.210092	0.200891	0.0566928	0.130733	0.130134	-0.0705316	0.160458	0.0622605	-0.123732	0.125549	-0.00898468	0.0921476	-0.0485226	-0.210639	-0.201169	-0.00503279	-0.099381	-0.178453	-0.00323495	0.157904	0.023126	0.0071225	-0.142437	-0.103101	-0.0425767	0.0306336	0.0558184	0.0243564	-0.261755	-0.2194
	0.538235	0.430025	0.250554	NaN	0.359191	0.45742	0.486604	0.580199	0.407527	0.374134	0.388034	0.355936	0.394536	0.358123	0.389944	0.424976	0.143417	0.405345	0.301039	0.43038	0.431949	0.217973	0.1987	0.221624	-0.118785	0.250779	0.0276779	-0.231872	0.17207	-0.120408	0.16251	-0.0391724	-0.250634	-0.267643	0.0250351	-0.0968491	-0.271759	0.0413586	-0.0573839	-0.145044	-0.0881275	-0.35139	-0.332199	-0.088518	-0.0921503	-0.0645774	-0.0370658	-0.396934	-0.405346
	0.616903	0.44176	0.229597	0.359191	NaN	0.547878	0.624585	0.672451	0.560823	0.540576	0.597351	0.517299	0.551861	0.562785	0.50064	0.585417	0.335771	0.528344	0.450209	0.508692	0.569457	0.392953	0.219716	0.348886	-0.199254	0.378875	0.196585	-0.317788	0.286043	0.00346665	0.282861	-0.221906	-0.306087	-0.275177	0.244483	-0.270592	-0.292382	0.192977	0.19039	-0.135744	-0.13509	-0.39403	-0.297481	0.0479144	0.0852508	0.0557009	-0.0113142	-0.562159	-0.511746
	0.67157	0.64366	0.0908817	0.45742	0.547878	NaN	0.638396	0.572918	0.459497	0.435746	0.474051	0.431521	0.462871	0.448384	0.435066	0.509502	0.206617	0.474622	0.374028	0.477944	0.515541	0.313742	0.201286	0.288661	-0.158351	0.32647	0.0877747	-0.280773	0.259387	-0.0734134	0.2411	-0.146891	-0.25911	-0.235514	0.0620835	-0.168663	-0.279474	0.109429	-0.0525432	-0.202362	-0.16734	-0.403549	-0.333322	-0.0306784	-0.0741081	-0.0233743	-0.0556346	-0.473643	-0.469838
	0.799814	0.488641	0.179482	0.486604	0.624585	0.638396	NaN	0.727369	0.647498	0.595523	0.641942	0.592366	0.640157	0.600608	0.547466	0.636863	0.306323	0.593067	0.442131	0.580082	0.611485	0.384622	0.283617	0.424188	-0.166784	0.398893	0.172178	-0.25162	0.321762	-0.0240684	0.374553	-0.19335	-0.361829	-0.377315	0.138418	-0.199827	-0.360241	0.138845	0.0355704	-0.140811	-0.120003	-0.481968	-0.378465	0.00148388	0.00692405	0.103776	0.0394215	-0.61871	-0.597308
	0.676032	0.425556	0.37676	0.580199	0.672451	0.572918	0.727369	NaN	0.660107	0.622625	0.666255	0.617911	0.664147	0.632359	0.612763	0.696943	0.338617	0.630083	0.533655	0.650362	0.686229	0.424603	0.2989	0.405317	-0.204359	0.448042	0.181276	-0.32286	0.348879	-0.0404101	0.346034	-0.184456	-0.397658	-0.38344	0.188232	-0.254814	-0.364188	0.19037	0.0937999	-0.217741	-0.153971	-0.52572	-0.367241	-0.00194822	0.0651797	0.0159521	0.00426916	-0.655372	-0.639843
	0.640787	0.342292	0.236119	0.407527	0.560823	0.459497	0.647498	0.660107	NaN	0.960014	0.91581	0.864717	0.963298	0.833206	0.668808	0.810519	0.361962	0.723	0.53048	0.736295	0.754246	0.446788	0.394806	0.605793	-0.182397	0.485026	0.258114	-0.38343	0.341279	-0.048242	0.432728	-0.187641	-0.377669	-0.447471	0.188673	-0.31161	-0.465937	0.118824	0.102092	-0.114586	-0.0262143	-0.510404	-0.444891	-0.0634343	-0.0112214	0.0250175	0.0636528	-0.680303	-0.678511
	0.592572	0.31472	0.198355	0.374134	0.540576	0.435746	0.595523	0.622625	0.960014	NaN	0.970007	0.945722	0.99573	0.883611	0.678416	0.813009	0.362684	0.730979	0.545019	0.751731	0.771134	0.462462	0.370495	0.597387	-0.241943	0.444872	0.164234	-0.448051	0.276569	-0.13661	0.422273	-0.21058	-0.303485	-0.414055	0.210937	-0.314189	-0.454056	0.126411	0.0425581	-0.20824	-0.0555451	-0.49563	-0.463416	-0.0463245	-0.0317956	-0.0563113	0.0405751	-0.623432	-0.606411
	0.658938	0.348061	0.179576	0.388034	0.597351	0.474051	0.641942	0.666255	0.91581	0.970007	NaN	0.899884	0.942661	1	0.740254	0.892284	0.392179	0.77243	0.592337	0.789042	0.859838	0.524098	0.366044	0.576455	-0.266307	0.504818	0.214755	-0.466989	0.324844	-0.0975671	0.408027	-0.242933	-0.320342	-0.417415	0.25353	-0.347047	-0.467081	0.170492	0.0633562	-0.229148	-0.101387	-0.506013	-0.456621	-0.00630527	0.017629	-0.0608453	0.0209607	-0.662479	-0.645295
	0.56517	0.299445	0.192529	0.355936	0.517299	0.431521	0.592366	0.617911	0.864717	0.945722	0.899884	NaN	0.963179	0.916322	0.614553	0.75059	0.346168	0.66816	0.513811	0.722568	0.759549	0.458774	0.35238	0.577613	-0.21733	0.421095	0.169183	-0.358429	0.300694	-0.0698488	0.487132	-0.193809	-0.31887	-0.397548	0.188069	-0.280774	-0.417489	0.145522	0.0201084	-0.220229	-0.0602229	-0.480599	-0.417231	0.000559192	-0.0161428	-0.039935	0.113349	-0.628658	-0.616699
	0.616706	0.33849	0.223185	0.394536	0.551861	0.462871	0.640157	0.664147	0.963298	0.99573	0.942661	0.963179	NaN	0.956077	0.674221	0.810378	0.355126	0.738403	0.54391	0.814781	0.824286	0.494787	0.311436	0.545166	-0.275273	0.428681	0.160127	-0.427183	0.318243	-0.093133	0.413945	-0.24694	-0.379437	-0.441958	0.197921	-0.343313	-0.457947	0.15027	0.0461066	-0.201775	-0.0971996	-0.524713	-0.462481	-0.0471384	-0.0125446	-0.0146467	0.0688345	-0.688691	-0.657138
	0.588906	0.325977	0.181391	0.358123	0.562785	0.448384	0.600608	0.632359	0.833206	0.883611	1	0.916322	0.956077	NaN	0.658054	0.801189	0.354899	0.695398	0.54316	0.810455	0.872016	0.532659	0.295481	0.514891	-0.282623	0.428853	0.176643	-0.432441	0.315416	-0.0553246	0.401965	-0.232446	-0.318668	-0.39931	0.222693	-0.338236	-0.442521	0.187243	0.0665599	-0.227003	-0.0924242	-0.477932	-0.414516	0.0255201	0.0372604	-0.0249051	0.0875157	-0.622302	-0.607339
	0.562762	0.33944	0.197146	0.389944	0.50064	0.435066	0.547466	0.612763	0.668808	0.678416	0.740254	0.614553	0.674221	0.658054	NaN	0.860178	0.385652	0.792501	0.604142	0.790165	0.798423	0.50197	0.377093	0.415262	-0.192843	0.588314	0.273806	-0.320282	0.446744	0.0213338	0.351545	-0.088148	-0.350772	-0.316272	0.213716	-0.176575	-0.3252	0.175902	-0.00558906	-0.311402	-0.203712	-0.488636	-0.356915	-0.0426349	-0.00568488	-0.0990643	-0.0799957	-0.591663	-0.602708
	0.661019	0.381738	0.179285	0.424976	0.585417	0.509502	0.636863	0.696943	0.810519	0.813009	0.892284	0.75059	0.810378	0.801189	0.860178	NaN	0.529182	0.888928	0.750167	0.847985	0.944554	0.65965	0.42662	0.502243	-0.211282	0.63478	0.339302	-0.379576	0.469613	0.0479428	0.418584	-0.1411	-0.406655	-0.370677	0.298309	-0.230381	-0.357278	0.267879	-0.00540438	-0.342787	-0.216268	-0.578512	-0.412511	-0.039698	-0.0090398	-0.121981	-0.0720503	-0.694396	-0.706699
	0.334959	0.128485	0.0545327	0.143417	0.335771	0.206617	0.306323	0.338617	0.361962	0.362684	0.392179	0.346168	0.355126	0.354899	0.385652	0.529182	NaN	0.483073	0.422209	0.356154	0.43683	0.454068	0.194266	0.28724	-0.0468236	0.303494	0.285151	-0.10469	0.220779	0.142092	0.214553	-0.105042	-0.165816	-0.109359	0.396192	-0.131726	-0.0857834	0.338333	0.0204767	-0.207334	-0.148072	-0.303191	-0.142605	-0.00342349	0.0297055	-0.0715021	-0.0922145	-0.37155	-0.324822
	0.63176	0.38489	0.157789	0.405345	0.528344	0.474622	0.593067	0.630083	0.723	0.730979	0.77243	0.66816	0.738403	0.695398	0.792501	0.888928	0.483073	NaN	0.630576	0.78811	0.802074	0.563432	0.363834	0.484074	-0.179149	0.561394	0.292845	-0.331143	0.414434	0.0267544	0.367727	-0.132238	-0.337501	-0.306044	0.262052	-0.22265	-0.330247	0.221302	-0.0257728	-0.307989	-0.197564	-0.530107	-0.399801	-0.0665729	-0.0196933	-0.104359	-0.0824343	-0.629571	-0.628844
	0.472454	0.262425	0.157298	0.301039	0.450209	0.374028	0.442131	0.533655	0.53048	0.545019	0.592337	0.513811	0.54391	0.54316	0.604142	0.750167	0.422209	0.630576	NaN	0.585814	0.724721	0.539864	0.301232	0.340372	-0.145132	0.526794	0.247838	-0.225419	0.406969	0.0844877	0.304507	-0.109173	-0.321672	-0.246757	0.281862	-0.186078	-0.199658	0.298746	-0.0017471	-0.292009	-0.199235	-0.438613	-0.258801	-0.0144697	0.0518046	-0.111699	-0.0678314	-0.545703	-0.549406
	0.600186	0.387659	0.210092	0.43038	0.508692	0.477944	0.580082	0.650362	0.736295	0.751731	0.789042	0.722568	0.814781	0.810455	0.790165	0.847985	0.356154	0.78811	0.585814	NaN	0.928797	0.569501	0.362933	0.427378	-0.236443	0.542033	0.2145	-0.373759	0.475357	0.0158599	0.368337	-0.104773	-0.406426	-0.376996	0.166468	-0.208977	-0.382189	0.186419	-0.0210975	-0.31635	-0.200807	-0.54221	-0.414692	-0.0543712	-0.0227718	-0.114379	-0.0661262	-0.628793	-0.649416
	0.64612	0.415109	0.200891	0.431949	0.569457	0.515541	0.611485	0.686229	0.754246	0.771134	0.859838	0.759549	0.824286	0.872016	0.798423	0.944554	0.43683	0.802074	0.724721	0.928797	NaN	0.683404	0.407418	0.448092	-0.225105	0.624405	0.288636	-0.36491	0.533644	0.0498299	0.424198	-0.12543	-0.40732	-0.358668	0.255901	-0.209115	-0.372383	0.275761	-0.00290504	-0.357046	-0.236325	-0.560197	-0.412589	-0.0397556	0.0251783	-0.140525	-0.0703623	-0.668212	-0.696215
	0.420893	0.232608	0.0566928	0.217973	0.392953	0.313742	0.384622	0.424603	0.446788	0.462462	0.524098	0.458774	0.494787	0.532659	0.50197	0.65965	0.454068	0.563432	0.539864	0.569501	0.683404	NaN	0.227784	0.30385	-0.118737	0.394164	0.221789	-0.186018	0.321359	0.134092	0.26589	-0.0962607	-0.229522	-0.183438	0.312993	-0.143865	-0.173259	0.406152	-0.0183584	-0.288881	-0.189094	-0.371675	-0.224573	-0.0263638	0.0646584	-0.115896	-0.090235	-0.431111	-0.446593
	0.29274	0.167487	0.130733	0.1987	0.219716	0.201286	0.283617	0.2989	0.394806	0.370495	0.366044	0.35238	0.311436	0.295481	0.377093	0.42662	0.194266	0.363834	0.301232	0.362933	0.407418	0.227784	NaN	0.4079	0.13553	0.446273	0.273585	-0.0450396	0.380521	0.110617	0.447245	0.188133	-0.184991	-0.168346	0.0736218	0.0671575	-0.169126	0.0349623	-0.0212214	-0.141864	-0.0171586	-0.208306	-0.142685	0.0424118	-0.0155556	-0.0584372	0.0312051	-0.272902	-0.372374
	0.414393	0.214435	0.130134	0.221624	0.348886	0.288661	0.424188	0.405317	0.605793	0.597387	0.576455	0.577613	0.545166	0.514891	0.415262	0.502243	0.28724	0.484074	0.340372	0.427378	0.448092	0.30385	0.4079	NaN	0.0236971	0.3888	0.258513	-0.154217	0.272186	0.0857401	0.475118	-0.062634	-0.121279	-0.269906	0.157551	-0.146287	-0.297299	0.0823144	0.0424485	-0.06582	0.0897528	-0.268586	-0.237496	0.0415264	-0.00515331	0.0425487	0.119676	-0.383184	-0.409152
	-0.135538	-0.116813	-0.0705316	-0.118785	-0.199254	-0.158351	-0.166784	-0.204359	-0.182397	-0.241943	-0.266307	-0.21733	-0.275273	-0.282623	-0.192843	-0.211282	-0.0468236	-0.179149	-0.145132	-0.236443	-0.225105	-0.118737	0.13553	0.0236971	NaN	0.00100419	0.13125	0.385571	0.0210914	0.182134	0.0867688	0.250573	0.104358	0.11229	-0.0614567	0.201964	0.086939	-0.0487949	-0.0251339	0.0903134	0.124425	0.177617	0.124639	0.0137209	-0.0437739	0.0106196	0.050594	0.170424	0.115615
	0.408973	0.257623	0.160458	0.250779	0.378875	0.32647	0.398893	0.448042	0.485026	0.444872	0.504818	0.421095	0.428681	0.428853	0.588314	0.63478	0.303494	0.561394	0.526794	0.542033	0.624405	0.394164	0.446273	0.3888	0.00100419	NaN	0.40571	-0.152301	0.54809	0.201873	0.393717	-0.0132617	-0.314074	-0.176207	0.143795	-0.101931	-0.188383	0.136997	0.0382826	-0.211726	-0.111093	-0.290827	-0.16047	0.0765105	0.024185	-0.040202	-0.0163548	-0.477658	-0.501989
	0.184898	0.067376	0.0622605	0.0276779	0.196585	0.0877747	0.172178	0.181276	0.258114	0.164234	0.214755	0.169183	0.160127	0.176643	0.273806	0.339302	0.285151	0.292845	0.247838	0.2145	0.288636	0.221789	0.273585	0.258513	0.13125	0.40571	NaN	0.0192678	0.327285	0.358007	0.251204	-0.0254361	-0.183324	-0.0737002	0.175284	-0.0719526	-0.0696186	0.0896355	0.132078	-0.0166884	0.00943457	-0.0747077	0.032218	0.0734546	0.0720246	0.0245389	-0.00015765	-0.285001	-0.25645
	-0.271482	-0.230894	-0.123732	-0.231872	-0.317788	-0.280773	-0.25162	-0.32286	-0.38343	-0.448051	-0.466989	-0.358429	-0.427183	-0.432441	-0.320282	-0.379576	-0.10469	-0.331143	-0.225419	-0.373759	-0.36491	-0.186018	-0.0450396	-0.154217	0.385571	-0.152301	0.0192678	NaN	-0.050622	0.228841	0.00751233	0.263015	0.0759381	0.105665	-0.127447	0.317397	0.250609	-0.0431624	-0.0881669	0.0619693	0.0602339	0.194549	0.243253	0.0215097	-0.00971621	0.0311853	0.0769911	0.238984	0.169145
	0.324854	0.204736	0.125549	0.17207	0.286043	0.259387	0.321762	0.348879	0.341279	0.276569	0.324844	0.300694	0.318243	0.315416	0.446744	0.469613	0.220779	0.414434	0.406969	0.475357	0.533644	0.321359	0.380521	0.272186	0.0210914	0.54809	0.327285	-0.050622	NaN	0.252801	0.388261	0.0452407	-0.324398	-0.144493	0.0707849	-0.000484341	-0.0574735	0.125236	-0.00252916	-0.199927	-0.145821	-0.284438	-0.0632334	0.126831	0.0313503	-0.00403072	-0.00779345	-0.403702	-0.453679
	-0.0372283	-0.0569384	-0.00898468	-0.120408	0.00346665	-0.0734134	-0.0240684	-0.0404101	-0.048242	-0.13661	-0.0975671	-0.0698488	-0.093133	-0.0553246	0.0213338	0.0479428	0.142092	0.0267544	0.0844877	0.0158599	0.0498299	0.134092	0.110617	0.0857401	0.182134	0.201873	0.358007	0.228841	0.252801	NaN	0.15053	0.0504612	-0.161269	0.0123691	0.03235	0.0377896	0.11058	0.0943561	0.0566079	0.0117605	-0.00681617	0.0108544	0.20593	0.143462	0.0786454	0.092389	0.0536063	-0.0851155	-0.108903
	0.335223	0.169058	0.0921476	0.16251	0.282861	0.2411	0.374553	0.346034	0.432728	0.422273	0.408027	0.487132	0.413945	0.401965	0.351545	0.418584	0.214553	0.367727	0.304507	0.368337	0.424198	0.26589	0.447245	0.475118	0.0867688	0.393717	0.251204	0.00751233	0.388261	0.15053	NaN	0.0436592	-0.179532	-0.202643	0.0976998	0.00984615	-0.161823	0.0851761	-0.00221651	-0.138112	0.00831807	-0.255944	-0.118318	0.151431	0.029279	0.0283764	0.201744	-0.338388	-0.411271
	-0.144437	-0.09503	-0.0485226	-0.0391724	-0.221906	-0.146891	-0.19335	-0.184456	-0.187641	-0.21058	-0.242933	-0.193809	-0.24694	-0.232446	-0.088148	-0.1411	-0.105042	-0.132238	-0.109173	-0.104773	-0.12543	-0.0962607	0.188133	-0.062634	0.250573	-0.0132617	-0.0254361	0.263015	0.0452407	0.0504612	0.0436592	NaN	0.0633308	0.0929296	-0.148057	0.36289	0.109124	-0.0950945	-0.14279	-0.0582437	-0.00403377	0.0614442	0.0341111	-0.0559363	-0.099749	-0.106697	-0.0385068	0.213075	0.0704481
	-0.342559	-0.204539	-0.210639	-0.250634	-0.306087	-0.25911	-0.361829	-0.397658	-0.377669	-0.303485	-0.320342	-0.31887	-0.379437	-0.318668	-0.350772	-0.406655	-0.165816	-0.337501	-0.321672	-0.406426	-0.40732	-0.229522	-0.184991	-0.121279	0.104358	-0.314074	-0.183324	0.0759381	-0.324398	-0.161269	-0.179532	0.0633308	NaN	0.361351	0.033631	0.0794787	0.190077	-0.0667037	-0.0637005	0.0887471	0.164291	0.357792	0.122354	0.00541076	-0.00656262	-0.0437977	0.00989151	0.517591	0.469556
	-0.349595	-0.191974	-0.201169	-0.267643	-0.275177	-0.235514	-0.377315	-0.38344	-0.447471	-0.414055	-0.417415	-0.397548	-0.441958	-0.39931	-0.316272	-0.370677	-0.109359	-0.306044	-0.246757	-0.376996	-0.358668	-0.183438	-0.168346	-0.269906	0.11229	-0.176207	-0.0737002	0.105665	-0.144493	0.0123691	-0.202643	0.0929296	0.361351	NaN	0.0539769	0.116261	0.39949	0.00222601	-0.0704738	0.00341641	-0.0144775	0.307851	0.248128	0.0320934	-0.00981119	-0.0838011	-0.0931458	0.449668	0.411157
	0.151754	-0.00343257	-0.00503279	0.0250351	0.244483	0.0620835	0.138418	0.188232	0.188673	0.210937	0.25353	0.188069	0.197921	0.222693	0.213716	0.298309	0.396192	0.262052	0.281862	0.166468	0.255901	0.312993	0.0736218	0.157551	-0.0614567	0.143795	0.175284	-0.127447	0.0707849	0.03235	0.0976998	-0.148057	0.033631	0.0539769	NaN	-0.169895	0.00729155	0.398153	0.087397	-0.13068	-0.0987909	-0.108731	-0.0487993	0.00770805	0.157663	-0.072086	-0.0793069	-0.164265	-0.105795
	-0.179589	-0.116867	-0.099381	-0.0968491	-0.270592	-0.168663	-0.199827	-0.254814	-0.31161	-0.314189	-0.347047	-0.280774	-0.343313	-0.338236	-0.176575	-0.230381	-0.131726	-0.22265	-0.186078	-0.208977	-0.209115	-0.143865	0.0671575	-0.146287	0.201964	-0.101931	-0.0719526	0.317397	-0.000484341	0.0377896	0.00984615	0.36289	0.0794787	0.116261	-0.169895	NaN	0.204075	-0.0967842	-0.140332	-0.0164334	-0.0104924	0.113457	0.129148	-0.0322636	-0.0932081	-0.0569758	-0.010698	0.244901	0.144314
	-0.36012	-0.228097	-0.178453	-0.271759	-0.292382	-0.279474	-0.360241	-0.364188	-0.465937	-0.454056	-0.467081	-0.417489	-0.457947	-0.442521	-0.3252	-0.357278	-0.0857834	-0.330247	-0.199658	-0.382189	-0.372383	-0.173259	-0.169126	-0.297299	0.086939	-0.188383	-0.0696186	0.250609	-0.0574735	0.11058	-0.161823	0.109124	0.190077	0.39949	0.00729155	0.204075	NaN	0.0658912	-0.0810664	-0.0126077	-0.0424878	0.228263	0.332646	0.0879699	0.0225741	-0.0581471	-0.0537394	0.334701	0.299246
	0.166543	0.0460979	-0.00323495	0.0413586	0.192977	0.109429	0.138845	0.19037	0.118824	0.126411	0.170492	0.145522	0.15027	0.187243	0.175902	0.267879	0.338333	0.221302	0.298746	0.186419	0.275761	0.406152	0.0349623	0.0823144	-0.0487949	0.136997	0.0896355	-0.0431624	0.125236	0.0943561	0.0851761	-0.0950945	-0.0667037	0.00222601	0.398153	-0.0967842	0.0658912	NaN	-0.0281673	-0.211653	-0.180917	-0.194933	-0.0600694	-0.0139052	0.135956	-0.0976777	-0.0973549	-0.19207	-0.185157
	-0.00275849	-0.0633322	0.157904	-0.0573839	0.19039	-0.0525432	0.0355704	0.0937999	0.102092	0.0425581	0.0633562	0.0201084	0.0461066	0.0665599	-0.00558906	-0.00540438	0.0204767	-0.0257728	-0.0017471	-0.0210975	-0.00290504	-0.0183584	-0.0212214	0.0424485	-0.0251339	0.0382826	0.132078	-0.0881669	-0.00252916	0.0566079	-0.00221651	-0.14279	-0.0637005	-0.0704738	0.087397	-0.140332	-0.0810664	-0.0281673	NaN	0.281904	0.177308	0.160264	0.109775	0.0747044	0.198504	0.236539	0.124756	-0.0673964	0.0302472
	-0.187659	-0.14827	0.023126	-0.145044	-0.135744	-0.202362	-0.140811	-0.217741	-0.114586	-0.20824	-0.229148	-0.220229	-0.201775	-0.227003	-0.311402	-0.342787	-0.207334	-0.307989	-0.292009	-0.31635	-0.357046	-0.288881	-0.141864	-0.06582	0.0903134	-0.211726	-0.0166884	0.0619693	-0.199927	0.0117605	-0.138112	-0.0582437	0.0887471	0.00341641	-0.13068	-0.0164334	-0.0126077	-0.211653	0.281904	NaN	0.360813	0.397984	0.198645	0.0614618	0.0840407	0.377347	0.202825	0.223157	0.317405
	-0.154218	-0.125345	0.0071225	-0.0881275	-0.13509	-0.16734	-0.120003	-0.153971	-0.0262143	-0.0555451	-0.101387	-0.0602229	-0.0971996	-0.0924242	-0.203712	-0.216268	-0.148072	-0.197564	-0.199235	-0.200807	-0.236325	-0.189094	-0.0171586	0.0897528	0.124425	-0.111093	0.00943457	0.0602339	-0.145821	-0.00681617	0.00831807	-0.00403377	0.164291	-0.0144775	-0.0987909	-0.0104924	-0.0424878	-0.180917	0.177308	0.360813	NaN	0.295739	0.095209	0.0716768	0.0575938	0.19228	0.294708	0.190908	0.221117
	-0.504817	-0.308399	-0.142437	-0.35139	-0.39403	-0.403549	-0.481968	-0.52572	-0.510404	-0.49563	-0.506013	-0.480599	-0.524713	-0.477932	-0.488636	-0.578512	-0.303191	-0.530107	-0.438613	-0.54221	-0.560197	-0.371675	-0.208306	-0.268586	0.177617	-0.290827	-0.0747077	0.194549	-0.284438	0.0108544	-0.255944	0.0614442	0.357792	0.307851	-0.108731	0.113457	0.228263	-0.194933	0.160264	0.397984	0.295739	NaN	0.419565	0.122272	0.0975172	0.184559	0.100381	0.574658	0.70099
	-0.431214	-0.287234	-0.103101	-0.332199	-0.297481	-0.333322	-0.378465	-0.367241	-0.444891	-0.463416	-0.456621	-0.417231	-0.462481	-0.414516	-0.356915	-0.412511	-0.142605	-0.399801	-0.258801	-0.414692	-0.412589	-0.224573	-0.142685	-0.237496	0.124639	-0.16047	0.032218	0.243253	-0.0632334	0.20593	-0.118318	0.0341111	0.122354	0.248128	-0.0487993	0.129148	0.332646	-0.0600694	0.109775	0.198645	0.095209	0.419565	NaN	0.199428	0.162878	0.158999	0.0960539	0.340345	0.386244
	-0.0682099	-0.0545719	-0.0425767	-0.088518	0.0479144	-0.0306784	0.00148388	-0.00194822	-0.0634343	-0.0463245	-0.00630527	0.000559192	-0.0471384	0.0255201	-0.0426349	-0.039698	-0.00342349	-0.0665729	-0.0144697	-0.0543712	-0.0397556	-0.0263638	0.0424118	0.0415264	0.0137209	0.0765105	0.0734546	0.0215097	0.126831	0.143462	0.151431	-0.0559363	0.00541076	0.0320934	0.00770805	-0.0322636	0.0879699	-0.0139052	0.0747044	0.0614618	0.0716768	0.122272	0.199428	NaN	0.132087	0.167567	0.195085	0.0305764	0.0488668
	-0.0713097	-0.113447	0.0306336	-0.0921503	0.0852508	-0.0741081	0.00692405	0.0651797	-0.0112214	-0.0317956	0.017629	-0.0161428	-0.0125446	0.0372604	-0.00568488	-0.0090398	0.0297055	-0.0196933	0.0518046	-0.0227718	0.0251783	0.0646584	-0.0155556	-0.00515331	-0.0437739	0.024185	0.0720246	-0.00971621	0.0313503	0.0786454	0.029279	-0.099749	-0.00656262	-0.00981119	0.157663	-0.0932081	0.0225741	0.135956	0.198504	0.0840407	0.0575938	0.0975172	0.162878	0.132087	NaN	0.174019	0.109985	0.00405719	0.0393268
	-0.0371192	-0.0454843	0.0558184	-0.0645774	0.0557009	-0.0233743	0.103776	0.0159521	0.0250175	-0.0563113	-0.0608453	-0.039935	-0.0146467	-0.0249051	-0.0990643	-0.121981	-0.0715021	-0.104359	-0.111699	-0.114379	-0.140525	-0.115896	-0.0584372	0.0425487	0.0106196	-0.040202	0.0245389	0.0311853	-0.00403072	0.092389	0.0283764	-0.106697	-0.0437977	-0.0838011	-0.072086	-0.0569758	-0.0581471	-0.0976777	0.236539	0.377347	0.19228	0.184559	0.158999	0.167567	0.174019	NaN	0.244625	0.0278641	0.0880502
	-0.0635469	-0.0779174	0.0243564	-0.0370658	-0.0113142	-0.0556346	0.0394215	0.00426916	0.0636528	0.0405751	0.0209607	0.113349	0.0688345	0.0875157	-0.0799957	-0.0720503	-0.0922145	-0.0824343	-0.0678314	-0.0661262	-0.0703623	-0.090235	0.0312051	0.119676	0.050594	-0.0163548	-0.00015765	0.0769911	-0.00779345	0.0536063	0.201744	-0.0385068	0.00989151	-0.0931458	-0.0793069	-0.010698	-0.0537394	-0.0973549	0.124756	0.202825	0.294708	0.100381	0.0960539	0.195085	0.109985	0.244625	NaN	0.0230597	0.00976194
	-0.612523	-0.373484	-0.261755	-0.396934	-0.562159	-0.473643	-0.61871	-0.655372	-0.680303	-0.623432	-0.662479	-0.628658	-0.688691	-0.622302	-0.591663	-0.694396	-0.37155	-0.629571	-0.545703	-0.628793	-0.668212	-0.431111	-0.272902	-0.383184	0.170424	-0.477658	-0.285001	0.238984	-0.403702	-0.0851155	-0.338388	0.213075	0.517591	0.449668	-0.164265	0.244901	0.334701	-0.19207	-0.0673964	0.223157	0.190908	0.574658	0.340345	0.0305764	0.00405719	0.0278641	0.0230597	NaN	0.745392
	-0.610167	-0.374046	-0.2194	-0.405346	-0.511746	-0.469838	-0.597308	-0.639843	-0.678511	-0.606411	-0.645295	-0.616699	-0.657138	-0.607339	-0.602708	-0.706699	-0.324822	-0.628844	-0.549406	-0.649416	-0.696215	-0.446593	-0.372374	-0.409152	0.115615	-0.501989	-0.25645	0.169145	-0.453679	-0.108903	-0.411271	0.0704481	0.469556	0.411157	-0.105795	0.144314	0.299246	-0.185157	0.0302472	0.317405	0.221117	0.70099	0.386244	0.0488668	0.0393268	0.0880502	0.00976194	0.745392	NaN
	-0.492107	-0.29471	-0.168319	-0.3447	-0.396279	-0.400007	-0.4962	-0.517132	-0.535023	-0.507704	-0.529251	-0.517529	-0.522355	-0.486163	-0.484154	-0.578983	-0.296154	-0.536699	-0.458269	-0.517967	-0.562456	-0.346389	-0.358182	-0.383744	0.0495968	-0.444433	-0.213601	0.142541	-0.379785	-0.0304388	-0.389766	0.032282	0.32642	0.304091	-0.0990933	0.0854623	0.221375	-0.142276	0.106874	0.259341	0.131495	0.473567	0.302671	0.00015547	0.0506081	0.0725825	-0.0308795	0.523464	0.597903
	-0.561494	-0.366164	-0.22535	-0.405596	-0.52559	-0.463036	-0.554544	-0.657791	-0.647558	-0.638972	-0.679496	-0.640139	-0.653872	-0.628914	-0.64184	-0.734589	-0.391904	-0.65317	-0.569988	-0.657397	-0.728634	-0.486698	-0.425491	-0.431157	0.0992661	-0.537872	-0.275596	0.214652	-0.437481	-0.0689736	-0.42901	0.059792	0.368194	0.313766	-0.224305	0.157588	0.24878	-0.239572	0.0593921	0.445348	0.209017	0.601636	0.359661	0.0205252	-0.0210784	0.195629	0.0353453	0.664346	0.740369
	-0.621451	-0.386969	-0.281909	-0.45241	-0.580688	-0.497129	-0.635889	-0.719508	-0.735102	-0.71389	-0.759816	-0.694718	-0.753656	-0.720124	-0.662379	-0.76989	-0.387349	-0.686048	-0.581226	-0.709023	-0.755709	-0.473532	-0.353021	-0.465017	0.279221	-0.481148	-0.225891	0.349747	-0.388022	0.00405802	-0.39186	0.183683	0.388197	0.4296	-0.229718	0.241628	0.34767	-0.221245	-0.0202753	0.303593	0.177481	0.613258	0.431915	-0.000913264	-0.0168245	0.0683016	-0.00330646	0.716035	0.732198
	-0.563684	-0.363509	-0.260011	-0.406819	-0.507127	-0.453068	-0.546043	-0.605021	-0.691801	-0.655911	-0.677695	-0.63296	-0.685012	-0.636342	-0.581357	-0.677358	-0.322042	-0.609573	-0.501808	-0.647172	-0.668394	-0.41203	-0.285896	-0.397492	0.154679	-0.451243	-0.231372	0.361438	-0.31611	0.0193819	-0.248365	0.182527	0.364576	0.36	-0.164166	0.295562	0.409967	-0.144423	-0.0378634	0.192624	0.122513	0.470262	0.417027	0.0960734	0.050698	0.0725397	0.0662845	0.681162	0.61599
	-0.734767	-0.487114	-0.268507	-0.515263	-0.621512	-0.580954	-0.686134	-0.735941	-0.877124	-0.837915	-0.866577	-0.794113	-0.867414	-0.810747	-0.741132	-0.853966	-0.368176	-0.777519	-0.61302	-0.826593	-0.878697	-0.521659	-0.437271	-0.511243	0.164703	-0.591715	-0.284803	0.427762	-0.436192	0.0620152	-0.395317	0.111669	0.415502	0.40363	-0.184223	0.272008	0.494953	-0.141144	-0.0142339	0.278582	0.168756	0.61583	0.563213	0.16035	0.0713377	0.142632	0.0854299	0.742979	0.808137
	-0.432447	-0.320885	-0.125964	-0.328805	-0.350494	-0.349792	-0.374687	-0.39238	-0.440099	-0.409092	-0.388763	-0.43574	-0.419359	-0.388044	-0.397964	-0.468367	-0.266351	-0.417827	-0.340781	-0.442787	-0.490159	-0.339777	-0.319982	-0.323577	0.00158414	-0.335019	-0.180804	0.112622	-0.282159	-0.0549315	-0.333896	-0.0506375	0.217374	0.210646	-0.123393	0.0171349	0.215576	-0.149842	0.099865	0.244438	0.127692	0.382131	0.315608	0.0757892	0.170917	0.172058	0.0304183	0.396429	0.473167
	-0.627357	-0.400973	-0.241309	-0.472564	-0.535593	-0.483756	-0.555516	-0.662086	-0.722044	-0.719658	-0.748512	-0.714666	-0.737863	-0.689487	-0.641601	-0.749702	-0.376776	-0.688052	-0.53985	-0.711869	-0.76731	-0.480303	-0.406857	-0.474338	0.138977	-0.49621	-0.245631	0.338853	-0.359	0.126892	-0.389975	0.0777216	0.289712	0.285756	-0.249395	0.214015	0.355123	-0.185966	0.0427758	0.373086	0.17401	0.548791	0.465012	0.124577	0.0630194	0.291148	0.101167	0.624034	0.664986
	-0.620384	-0.389236	-0.261349	-0.460341	-0.562168	-0.497729	-0.594556	-0.665487	-0.745137	-0.758138	-0.787012	-0.734339	-0.766956	-0.738552	-0.623967	-0.742505	-0.358658	-0.677634	-0.528547	-0.690316	-0.736181	-0.460416	-0.376613	-0.488274	0.186862	-0.466633	-0.217553	0.45092	-0.309791	0.0975761	-0.365147	0.135925	0.283235	0.341866	-0.248316	0.294707	0.445172	-0.18983	-0.0379357	0.238796	0.0969092	0.512354	0.531444	0.068991	0.0383533	0.109807	0.0205677	0.613633	0.605244
	-0.211626	-0.152835	-0.10458	-0.14471	-0.177045	-0.178958	-0.241721	-0.220946	-0.246937	-0.190389	-0.197421	-0.194987	-0.193125	-0.15651	-0.196264	-0.21247	-0.00355076	-0.191232	-0.0985982	-0.190281	-0.191653	-0.0418994	-0.254116	-0.213972	-0.0608517	-0.271144	-0.184028	0.00360288	-0.221348	-0.0986465	-0.246788	-0.0297678	0.231147	0.264221	0.191844	-0.016005	0.201463	0.164787	-0.0857216	-0.0927155	-0.0866879	0.074482	0.0251063	-0.0670598	0.0140218	-0.125856	-0.138254	0.218995	0.258038
	-0.316288	-0.227269	-0.154555	-0.128814	-0.43791	-0.317632	-0.360986	-0.438899	-0.483283	-0.495858	-0.538289	-0.470715	-0.504973	-0.514783	-0.424245	-0.504973	-0.26871	-0.432145	-0.412935	-0.42786	-0.507291	-0.326653	-0.224265	-0.290374	0.169517	-0.429312	-0.220131	0.268775	-0.338449	-0.0501076	-0.291146	0.235289	0.253717	0.216191	-0.186063	0.268311	0.182495	-0.162423	-0.190903	0.106842	0.0390798	0.238125	0.1136	-0.126073	-0.144863	-0.0628823	-0.0714701	0.445133	0.424136
	-0.583974	-0.378431	-0.241129	-0.34308	-0.553025	-0.481111	-0.622292	-0.638942	-0.643703	-0.582631	-0.637682	-0.57075	-0.62443	-0.580349	-0.587961	-0.682519	-0.368391	-0.62518	-0.53922	-0.600292	-0.651869	-0.416945	-0.33608	-0.429433	0.182762	-0.567027	-0.34214	0.269493	-0.470545	-0.136445	-0.393916	0.250803	0.45749	0.412264	-0.156639	0.257665	0.321118	-0.16821	-0.150629	0.113946	0.125091	0.430463	0.230296	-0.085696	-0.0800474	-0.120157	-0.0487487	0.697801	0.65187
	-0.0865463	-0.122905	-0.0217731	-0.098821	-0.0934835	-0.108821	-0.12371	-0.082212	-0.139482	-0.132965	-0.129181	-0.120054	-0.115877	-0.111773	-0.103454	-0.0546859	0.0829988	-0.0670401	0.0414985	-0.0885604	-0.0607659	0.106066	-0.142428	-0.132124	-0.00828121	-0.120569	-0.0651266	0.0587665	-0.0847113	0.0240443	-0.155808	-0.032297	0.0563369	0.113783	0.174557	-0.0199126	0.171702	0.347941	-0.0721405	-0.114821	-0.111151	-0.0290373	0.0317708	-0.10074	0.0355166	-0.120465	-0.122333	0.0428968	0.0666018
	-0.423498	-0.327734	-0.140049	-0.220209	-0.474206	-0.392294	-0.375857	-0.443188	-0.540109	-0.568914	-0.617161	-0.528865	-0.562978	-0.591782	-0.469812	-0.549307	-0.264955	-0.495435	-0.420014	-0.527149	-0.596727	-0.361047	-0.263784	-0.341824	0.167683	-0.454202	-0.232213	0.410861	-0.331483	0.0530283	-0.249762	0.190488	0.180496	0.163777	-0.191823	0.299164	0.29481	-0.101506	-0.151384	0.14118	0.0496295	0.22826	0.250253	-0.0438697	-0.0514294	0.0646717	0.048712	0.414589	0.380656
	-0.53884	-0.379081	-0.192971	-0.318019	-0.488568	-0.462581	-0.525222	-0.530481	-0.619421	-0.577465	-0.617768	-0.533633	-0.59793	-0.577954	-0.542668	-0.624319	-0.295934	-0.577371	-0.470154	-0.584906	-0.632923	-0.38365	-0.331094	-0.40455	0.152925	-0.533246	-0.318936	0.397081	-0.424873	-0.0697374	-0.317107	0.222767	0.326936	0.286498	-0.150028	0.320522	0.373845	-0.0816502	-0.158333	0.0550528	0.0709249	0.294254	0.247247	-0.0643839	-0.0432632	-0.078861	0.0111973	0.531724	0.495989
	-0.250713	-0.208387	-0.0246506	-0.236587	-0.244543	-0.265348	-0.253917	-0.267798	-0.200673	-0.203682	-0.207503	-0.217888	-0.188207	-0.174459	-0.228804	-0.274538	-0.136176	-0.248605	-0.201374	-0.225013	-0.254549	-0.156761	-0.220366	-0.187341	0.000314903	-0.187822	-0.0561366	0.0875304	-0.141252	0.0569309	-0.199746	-0.0604309	0.0611651	0.0979294	-0.0721456	-0.0121883	0.119232	-0.0819918	0.0765123	0.115361	0.071898	0.188242	0.155553	-0.0164975	-0.00352854	0.0345109	-0.00851033	0.176246	0.238707
	0.15627	0.0609005	0.29663	0.239582	0.151943	0.0773683	0.144043	0.308207	0.257036	0.265404	0.247318	0.236617	0.266797	0.219354	0.259951	0.241474	0.034544	0.226169	0.200065	0.28442	0.251984	0.0920394	0.152204	0.135119	-0.0928499	0.187445	0.00517995	-0.167287	0.131634	-0.0986706	0.0806112	-0.00597981	-0.179443	-0.183287	-0.0112203	-0.0660732	-0.168734	-0.0280519	0.0311293	-0.0806313	-0.0386342	-0.180821	-0.172883	-0.0779681	-0.0456841	-0.0438337	-0.0363779	-0.240959	-0.226807
	0.182011	0.0534095	0.138275	0.0695537	0.229611	0.101007	0.162289	0.254616	0.258931	0.273078	0.300623	0.262541	0.258613	0.249676	0.287417	0.325509	0.217716	0.273392	0.314809	0.262172	0.324518	0.240811	0.155507	0.155737	-0.107488	0.257948	0.136753	-0.179079	0.215415	0.0158126	0.145832	-0.100167	-0.148082	-0.0620562	0.226628	-0.135288	-0.0617177	0.196665	0.0277314	-0.174527	-0.124595	-0.22623	-0.109092	-0.0207098	0.0580586	-0.0920772	-0.0606996	-0.296115	-0.294059
	-0.228038	-0.127938	-0.12488	-0.167328	-0.153751	-0.153884	-0.208745	-0.235625	-0.234675	-0.225217	-0.241234	-0.2109	-0.220997	-0.209662	-0.227861	-0.252116	-0.141552	-0.234391	-0.196994	-0.248119	-0.24424	-0.142752	-0.163603	-0.179952	0.0162419	-0.189332	-0.0833803	0.0542112	-0.16021	-0.028482	-0.155129	0.00584981	0.118451	0.188278	-0.0600579	0.0263676	0.121875	-0.0807562	-0.0167358	0.0798889	0.0203066	0.193718	0.151777	-0.00196713	0.020919	0.0111556	-0.0139045	0.221645	0.232835
	0.181353	0.0598967	0.285417	0.235735	0.159257	0.108917	0.198726	0.364535	0.274086	0.290383	0.280287	0.272794	0.305681	0.262072	0.300832	0.29838	0.0888548	0.267475	0.250094	0.330798	0.299535	0.157139	0.148943	0.164491	-0.123989	0.211362	0.0462742	-0.14507	0.195198	-0.0275312	0.131174	-0.0373159	-0.230114	-0.235905	0.00949422	-0.0876389	-0.163763	0.0539901	0.0125696	-0.0994943	-0.0477511	-0.234742	-0.15197	-0.0273325	-0.00986662	-0.00257577	0.000677409	-0.307769	-0.293086
	-0.309148	-0.300195	-0.0755261	-0.269735	-0.257413	-0.309733	-0.315106	-0.291381	-0.291837	-0.278956	-0.276274	-0.286895	-0.279087	-0.262269	-0.265703	-0.319089	-0.107073	-0.27478	-0.215338	-0.286857	-0.323592	-0.177727	-0.25042	-0.246649	-0.00191716	-0.25302	-0.0877374	0.117865	-0.188262	0.0103175	-0.254112	-0.0375972	0.132548	0.19218	-0.000627024	-0.00479841	0.195876	-0.00735311	0.0339519	0.0802496	0.0295736	0.17911	0.182796	-0.021494	0.027318	0.00734184	-0.0555342	0.255846	0.288799
	0.0714193	-0.0539407	0.138871	-0.00373111	0.147547	-0.00196295	0.0856324	0.187027	0.167864	0.175173	0.194629	0.170877	0.176507	0.175719	0.189396	0.204001	0.131854	0.169405	0.215008	0.184141	0.212063	0.158793	0.0764131	0.0964172	-0.110475	0.1865	0.121151	-0.109733	0.172167	0.0445329	0.0926392	-0.108818	-0.134448	-0.0925542	0.146166	-0.13852	-0.0345113	0.130725	0.0803337	-0.0967447	-0.0610057	-0.129281	-0.0131556	0.0129949	0.121521	-0.00175984	-0.0173835	-0.214855	-0.197453
	-0.216281	-0.177222	-0.088181	-0.165856	-0.161226	-0.198543	-0.195196	-0.219997	-0.201089	-0.190214	-0.197315	-0.185357	-0.186499	-0.175794	-0.213251	-0.234706	-0.106379	-0.215025	-0.176149	-0.21768	-0.21546	-0.140718	-0.151035	-0.15225	-0.0107926	-0.14082	-0.0831869	0.0974501	-0.123167	0.00529171	-0.129894	-0.00809766	0.0717577	0.102694	-0.0474217	0.0303667	0.171748	-0.0767436	0.0309476	0.0739329	0.0367214	0.160535	0.167083	0.0269369	0.0261224	0.0314212	-0.00567448	0.173382	0.178861
	-0.414286	-0.242469	-0.0819129	-0.283231	-0.399167	-0.315616	-0.396042	-0.39474	-0.460029	-0.479628	-0.508003	-0.445001	-0.470224	-0.454085	-0.377883	-0.44837	-0.241771	-0.402702	-0.30973	-0.395113	-0.428384	-0.302862	-0.208305	-0.316303	0.0699883	-0.263953	-0.119629	0.208687	-0.172218	0.0622341	-0.223534	0.080309	0.0746225	0.0762965	-0.239974	0.119212	0.140725	-0.155897	-0.0437796	0.0574477	0.00468116	0.197489	0.193617	-0.0294583	-0.0281932	-0.00242506	-0.0604166	0.248045	0.24339
	-0.141541	-0.0273952	-0.0748453	-0.0869517	-0.156377	-0.0946703	-0.153309	-0.193173	-0.128031	-0.0930038	-0.12495	-0.0979083	-0.124297	-0.13874	-0.0313462	-0.124873	-0.139089	-0.0726322	-0.137176	-0.0587203	-0.111503	-0.107849	0.0485989	-0.028015	0.0927731	-0.0450674	-0.0536368	0.0323901	-0.0490115	-0.0288421	-0.0331917	0.110519	0.0637104	-0.0127643	-0.12818	0.106106	-0.0626041	-0.118611	-0.0851899	0.00541019	0.0383249	0.0967789	-0.00534643	-0.0427642	-0.0495566	-0.039421	-0.00919478	0.12853	0.0960514
	-0.374373	-0.228936	-0.192028	-0.25218	-0.393021	-0.311501	-0.390972	-0.459632	-0.445602	-0.42384	-0.455827	-0.390721	-0.447389	-0.438155	-0.390492	-0.453523	-0.26444	-0.405684	-0.350011	-0.4111	-0.449016	-0.29046	-0.137281	-0.236942	0.178432	-0.283613	-0.180812	0.214517	-0.210593	-0.0376671	-0.180085	0.209234	0.221531	0.164875	-0.213613	0.229427	0.158931	-0.16208	-0.103837	0.0874425	0.0842546	0.265042	0.164944	-0.00210707	-0.0690746	-0.0444139	0.0286935	0.395016	0.335733
	-0.178098	-0.107532	-0.0875157	-0.149467	-0.182393	-0.150705	-0.19822	-0.242754	-0.227442	-0.196557	-0.217764	-0.179357	-0.238756	-0.244629	-0.128682	-0.175593	-0.100196	-0.155361	-0.133889	-0.185918	-0.183703	-0.141451	0.0509317	-0.0513307	0.143911	-3.65092e-05	0.0136303	0.0789035	0.00924403	0.0301199	-0.0140145	0.107327	0.107737	0.0967434	-0.107825	0.115903	0.0628486	-0.123017	-0.0475724	0.00998084	0.0359903	0.166158	0.114384	0.0316354	-0.0523803	-0.0390985	-0.00814305	0.161082	0.128766
	-0.10799	-0.0256262	-0.0527	-0.0673697	-0.126593	-0.0597887	-0.0985062	-0.126799	-0.1644	-0.157789	-0.164852	-0.15041	-0.180586	-0.178588	-0.111873	-0.135601	-0.112223	-0.11964	-0.107805	-0.131335	-0.128203	-0.122635	0.0207911	-0.0719722	0.0975803	-0.013916	-0.0100084	0.0806607	-0.000309184	-0.0137819	-0.0158058	0.0814162	0.0675398	0.0575648	-0.114267	0.0951846	0.0185533	-0.110519	-0.0345711	0.043057	0.0329591	0.11523	0.0749303	0.00148873	-0.0380689	0.0122897	0.0214773	0.119798	0.072883
	-0.0944687	-0.0832011	0.0491531	-0.0487258	-0.098124	-0.102514	-0.10751	-0.0449416	-0.0682606	-0.062544	-0.0711825	-0.0730138	-0.0649167	-0.0954664	0.00263953	-0.0435931	-0.0590829	-0.0267821	-0.0117159	-0.0161593	-0.0338742	-0.0750718	0.0115484	-0.0474946	-0.0225435	0.0238257	-0.00439308	0.000166366	0.0359502	-0.0115326	-0.0483504	0.0237604	-0.0614466	-0.0665594	-0.113608	0.0266049	-0.0225416	-0.0877593	-0.0265462	-0.0375488	-0.0392082	-0.00893091	-0.0106515	-0.0423322	-0.0155784	-0.0387388	-0.0673953	-0.0136821	-0.0460481
	0.138236	0.0435018	0.242212	0.144023	0.179525	0.0765393	0.128923	0.287805	0.286506	0.30984	0.299307	0.273442	0.311035	0.27612	0.279128	0.281246	0.0835206	0.254649	0.245247	0.295167	0.288184	0.159795	0.116797	0.165446	-0.117518	0.213666	0.031347	-0.201311	0.137301	-0.0733192	0.0896138	-0.0487606	-0.18515	-0.182604	0.0502849	-0.123856	-0.188007	0.0224859	0.083536	-0.0985482	-0.0309261	-0.189999	-0.170028	-0.0576572	-0.00993023	-0.043276	-0.0292891	-0.273428	-0.238377
	0.174781	0.0493555	0.142201	0.0756109	0.231137	0.0992447	0.161764	0.244539	0.283877	0.304648	0.322078	0.290448	0.290179	0.289551	0.237902	0.285582	0.15437	0.253439	0.238628	0.265944	0.290226	0.195042	0.12106	0.185681	-0.082955	0.233747	0.120536	-0.196167	0.150013	-0.0106484	0.127533	-0.117125	-0.147002	-0.116266	0.132697	-0.177467	-0.152327	0.0858194	0.108524	-0.0916886	-0.0266012	-0.162571	-0.135169	0.000783473	0.0443626	-0.0388371	-0.00357689	-0.265072	-0.237862
	-0.0224388	-0.0599891	-0.0182556	-0.0393846	-0.0351441	-0.0570271	-0.0222704	-0.0506499	-0.0232288	-0.020259	-0.0193789	0.0116096	-0.00746662	-0.0286516	-0.0340315	-0.0099648	-0.0124708	-0.0404557	-0.0327998	-0.0309826	-0.0236946	-0.0297927	0.0366759	-0.00103981	0.0310017	-0.00806815	-0.0359478	0.0454701	0.000362597	-0.0194611	0.0488852	0.0740627	-0.0220796	-0.017506	-0.0341521	0.0861893	-0.000629739	-0.0425082	-0.0454393	-0.0219007	-0.0152691	-0.0141843	0.00596783	0.0287254	-0.0458346	-0.0116061	0.0266523	0.00153203	-0.0171716
	-0.158105	-0.103968	-0.000139887	-0.0791971	-0.17192	-0.140669	-0.168594	-0.159069	-0.174554	-0.174361	-0.191321	-0.175181	-0.198855	-0.199437	-0.121856	-0.159538	-0.121227	-0.127874	-0.11493	-0.143834	-0.159126	-0.130232	-0.0206867	-0.0855409	0.0525541	-0.0201131	-0.0176267	0.0726319	-0.0130871	-0.000406823	-0.0642005	0.0760429	0.0347471	0.0260165	-0.130956	0.06019	0.0254309	-0.101961	-0.0203115	0.0313365	0.0205553	0.107453	0.0711538	-0.0219126	-0.0219045	0.00142901	-0.017133	0.109125	0.0940948
	-0.457538	-0.260859	-0.140316	-0.309767	-0.443505	-0.342311	-0.474757	-0.474114	-0.482021	-0.478707	-0.524988	-0.496099	-0.510622	-0.507424	-0.447158	-0.506836	-0.281917	-0.474034	-0.363444	-0.458936	-0.485405	-0.346022	-0.235786	-0.355234	0.0829279	-0.317307	-0.153396	0.12281	-0.254358	-0.0495081	-0.316335	0.0803684	0.197289	0.17967	-0.207203	0.0843434	0.123454	-0.195835	-0.0411362	0.124011	0.05681	0.289535	0.165522	-0.0683869	-0.0591027	-0.0454381	-0.094697	0.376761	0.37593
	-0.158815	-0.0753496	-0.0768057	-0.117278	-0.163832	-0.114514	-0.142016	-0.187837	-0.121052	-0.082917	-0.117365	-0.0906936	-0.128306	-0.149225	-0.0190604	-0.108323	-0.109243	-0.0643055	-0.121016	-0.065821	-0.128922	-0.116221	0.0391277	-0.0173928	0.0551388	-0.0461351	-0.0378787	0.0725234	-0.0123639	0.0221159	0.00880682	0.107178	0.0230344	-0.0298683	-0.144005	0.146679	-0.00581819	-0.124212	-0.0970282	-0.020221	0.0042395	0.049371	0.025997	-0.0110754	-0.0657472	-0.0257154	0.00964574	0.100112	0.0615549
	-0.377639	-0.263358	-0.17839	-0.273299	-0.385539	-0.3318	-0.384274	-0.469584	-0.425524	-0.408228	-0.435357	-0.389999	-0.448734	-0.449353	-0.354464	-0.42665	-0.226739	-0.380871	-0.341918	-0.427757	-0.456555	-0.301042	-0.116239	-0.204968	0.176272	-0.26868	-0.151812	0.235011	-0.211284	-0.0389779	-0.162638	0.183749	0.244473	0.17218	-0.171988	0.235101	0.165547	-0.173076	-0.0770859	0.0871524	0.0910901	0.281547	0.172036	0.00840555	-0.0763333	-0.0219975	0.0183135	0.386403	0.341273
	-0.159214	-0.116704	-0.0785759	-0.151429	-0.159995	-0.147406	-0.154559	-0.196522	-0.192108	-0.180676	-0.212043	-0.155032	-0.207279	-0.227133	-0.100567	-0.152213	-0.0826215	-0.130607	-0.102869	-0.152501	-0.167804	-0.132324	0.0425047	-0.0604921	0.132427	0.00742711	0.019127	0.131612	0.0654479	0.0745672	0.0215537	0.111182	0.017157	0.0370331	-0.122675	0.127761	0.0928312	-0.102602	-0.0407524	-0.00587328	0.0075982	0.0851894	0.116425	0.0726347	-0.0425739	-0.00616289	0.0161575	0.0842767	0.0551068
	-0.132933	-0.0649035	-0.0670194	-0.0925728	-0.165766	-0.0862045	-0.114283	-0.151525	-0.199524	-0.214632	-0.22576	-0.176308	-0.226717	-0.23035	-0.0944934	-0.147817	-0.0837946	-0.124953	-0.115318	-0.138999	-0.150898	-0.118025	0.0107076	-0.0921192	0.0910983	-0.00753932	0.0267366	0.14761	0.0468267	0.0542293	-0.00493086	0.0998521	0.0294488	0.0450575	-0.116762	0.132534	0.0988239	-0.0699781	-0.0773601	-0.00339418	-0.010531	0.0987951	0.124734	0.0191556	-0.0211228	0.00603027	-0.017347	0.116869	0.069749
	0.1949	0.0471312	0.223644	0.159502	0.229558	0.110712	0.205937	0.350067	0.349985	0.363782	0.366172	0.332822	0.37425	0.338952	0.345118	0.361047	0.119491	0.323058	0.296696	0.366128	0.352232	0.206643	0.138555	0.187245	-0.157603	0.253911	0.0558369	-0.207581	0.211757	-0.0379102	0.144513	-0.0881043	-0.239039	-0.253042	0.0689647	-0.15561	-0.190928	0.0810406	0.0775766	-0.124484	-0.0494413	-0.244891	-0.177073	-0.0108618	0.0192757	-0.02128	0.00657947	-0.341875	-0.32183
	0.210297	0.0613201	0.11701	0.083597	0.245413	0.126046	0.215052	0.281478	0.326255	0.333211	0.348495	0.34665	0.35152	0.335699	0.269477	0.32545	0.171735	0.287164	0.278811	0.297515	0.314057	0.215128	0.125836	0.204557	-0.117918	0.259203	0.115403	-0.151822	0.206005	-0.000831589	0.173091	-0.107479	-0.189445	-0.163382	0.123639	-0.169317	-0.115869	0.109025	0.0675531	-0.144306	-0.0660398	-0.23191	-0.12872	0.0256197	0.0566529	-0.0455413	0.0176947	-0.324353	-0.32714
	0.0245311	-0.0297236	-0.00843957	-0.0185349	0.00440055	-0.0113106	0.0271341	-0.0107555	0.0625995	0.0689994	0.0694004	0.0911622	0.0678036	0.0501618	0.0223837	0.0412905	0.00444436	0.0106654	0.00945516	0.0148699	0.0343461	-0.00962899	0.0690359	0.0461175	0.0118583	0.0287533	0.00806257	0.0264982	0.0183219	-0.0188341	0.0703247	0.0448338	-0.0440231	-0.0673896	-0.00760773	0.0396794	-0.0474797	-0.0239985	-0.0281196	-0.0191227	-0.0127448	-0.0352879	-0.0359988	-0.0145815	-0.041826	-0.00462004	0.0068985	-0.0495138	-0.073004
	-0.132543	-0.0926313	-0.0137743	-0.0762027	-0.139958	-0.120855	-0.141338	-0.109465	-0.117333	-0.119234	-0.120091	-0.110863	-0.135254	-0.122604	-0.0568351	-0.107189	-0.0987723	-0.070357	-0.0921974	-0.0593991	-0.0948324	-0.090393	-0.0104094	-0.0649007	0.0400377	-0.00248129	-0.00550286	0.0452194	0.0226969	-0.00150775	-0.0325449	0.075473	-0.00748245	-0.00911861	-0.125527	0.0462545	-0.00530633	-0.0959306	-0.023756	0.00326021	0.000183765	0.0614499	0.0506797	0.00710899	-0.0233946	0.00823541	-0.0159728	0.0691347	0.0513776
	DFS4
	NaN	0.533047	0.136423	0.398056	0.399368	0.548071	0.712275	0.376161	-0.10159	-0.261297	-0.21189	-0.202088	-0.190977	-0.156426	-0.394117	-0.479333	-0.363744	-0.36825	-0.429502	-0.360926	-0.480121	-0.401009	-0.173191	-0.0763583	0.0240617	-0.33164	-0.170114	0.0256174	-0.218066	-0.098098	-0.0914925	-0.181653	-0.1194	-0.235852	-0.315687	-0.125681	-0.207314	-0.322066	0.218573	0.462426	0.208514	0.140488	0.06584	0.0792374	0.0847826	0.44974	0.216498	-0.0614639	0.0782787
	0.533047	NaN	0.141123	0.319208	0.472504	0.638729	0.526621	0.348712	-0.194597	-0.322472	-0.261644	-0.276245	-0.261289	-0.223187	-0.401502	-0.4705	-0.349947	-0.379973	-0.404914	-0.354389	-0.459917	-0.396637	-0.204976	-0.122336	-0.0390556	-0.324886	-0.18842	-0.0224748	-0.19745	-0.12299	-0.119364	-0.216108	-0.0913657	-0.190437	-0.302374	-0.140756	-0.122286	-0.311744	0.247608	0.406734	0.162426	0.170054	0.126184	0.111493	0.0858847	0.418189	0.18214	-0.0451832	0.126868
	0.136423	0.141123	NaN	0.210808	0.266819	0.129832	0.197363	0.376626	-0.147703	-0.240695	-0.198673	-0.227607	-0.185191	-0.178736	-0.233375	-0.299784	-0.250394	-0.258795	-0.183671	-0.205527	-0.272215	-0.274291	-0.164926	-0.12987	-0.0979638	-0.143309	-0.152221	-0.071993	-0.0732215	-0.0720322	-0.146336	-0.164042	-0.157313	-0.189185	-0.185122	-0.121274	-0.104063	-0.192066	0.308081	0.298798	0.120308	0.102062	0.109103	0.0818067	0.159121	0.282047	0.125089	-0.0961049	0.0654019
	0.398056	0.319208	0.210808	NaN	0.140776	0.28937	0.364049	0.377009	-0.0735954	-0.164166	-0.17224	-0.153679	-0.119396	-0.166442	-0.166591	-0.213886	-0.206655	-0.141343	-0.178502	-0.131474	-0.216377	-0.219507	-0.0817593	-0.0755119	0.0524822	-0.155243	-0.164751	0.00148915	-0.0995744	-0.144042	-0.103171	-0.0676821	-0.126409	-0.147949	-0.199798	-0.0291915	-0.144688	-0.188549	0.041682	0.211119	0.0763023	0.0333579	-0.00779512	-0.0539932	-0.0193053	0.184629	0.0624465	-0.042361	0.0527594
	0.399368	0.472504	0.266819	0.140776	NaN	0.474502	0.484776	0.43094	-0.223716	-0.363153	-0.239527	-0.304465	-0.285135	-0.191981	-0.417151	-0.498658	-0.32091	-0.416424	-0.377605	-0.391135	-0.469997	-0.363693	-0.246038	-0.171787	-0.146247	-0.319619	-0.178493	-0.0782558	-0.217647	-0.0684534	-0.150082	-0.279003	-0.0944492	-0.155937	-0.171878	-0.210858	-0.0535845	-0.204532	0.479112	0.451867	0.184341	0.204303	0.1923	0.231489	0.245659	0.496867	0.248268	-0.0852918	0.119337
	0.548071	0.638729	0.129832	0.28937	0.474502	NaN	0.597382	0.391014	-0.199919	-0.340394	-0.272015	-0.247542	-0.252968	-0.187829	-0.408813	-0.499768	-0.351121	-0.397159	-0.416089	-0.372264	-0.469487	-0.398925	-0.23259	-0.149548	-0.0501658	-0.348799	-0.207376	-0.0172318	-0.223358	-0.10725	-0.138436	-0.217996	-0.104631	-0.191558	-0.298306	-0.160209	-0.132518	-0.296338	0.250413	0.411092	0.166106	0.154365	0.127037	0.124299	0.129541	0.446088	0.210984	-0.0621818	0.10944
	0.712275	0.526621	0.197363	0.364049	0.484776	0.597382	NaN	0.470041	-0.151772	-0.345959	-0.275812	-0.2214	-0.202953	-0.151415	-0.54232	-0.658143	-0.484651	-0.531399	-0.540919	-0.487173	-0.633941	-0.527547	-0.27216	-0.13671	-0.0368577	-0.444233	-0.24848	0.0347281	-0.282612	-0.0971908	-0.118441	-0.278941	-0.171246	-0.308339	-0.404675	-0.186639	-0.214392	-0.400942	0.328014	0.640113	0.293457	0.21	0.167695	0.19638	0.203848	0.69106	0.376859	-0.0768551	0.128789
	0.376161	0.348712	0.376626	0.377009	0.43094	0.391014	0.470041	NaN	-0.192043	-0.313437	-0.253041	-0.270867	-0.221927	-0.202359	-0.326018	-0.404604	-0.288232	-0.321947	-0.273377	-0.30337	-0.369733	-0.317456	-0.220245	-0.180105	-0.0778697	-0.247111	-0.226003	-0.0443556	-0.144223	-0.11351	-0.163848	-0.22443	-0.173439	-0.1799	-0.214053	-0.167245	-0.0856003	-0.184734	0.314114	0.35071	0.112781	0.109722	0.1228	0.107355	0.199691	0.403349	0.173816	-0.121703	0.0634379
	-0.10159	-0.194597	-0.147703	-0.0735954	-0.223716	-0.199919	-0.151772	-0.192043	NaN	0.499444	0.351159	0.387827	0.435548	0.284875	0.237726	0.242559	0.107085	0.23224	0.0996111	0.216147	0.189171	0.104279	0.211784	0.271147	0.115006	0.141788	0.129899	0.0196665	0.070207	-0.0374978	0.196578	0.126376	0.0346883	-0.01064	0.0399738	0.0642168	-0.115961	0.00273586	-0.171447	-0.116425	0.058559	-0.089308	-0.16619	-0.118031	-0.134574	-0.175202	-0.0499434	-0.0118941	-0.104436
	-0.261297	-0.322472	-0.240695	-0.164166	-0.363153	-0.340394	-0.345959	-0.313437	0.499444	NaN	0.472478	0.517774	0.541308	0.369707	0.411796	0.431054	0.233146	0.415459	0.244737	0.38647	0.374867	0.252445	0.313807	0.370536	0.119618	0.244026	0.114727	-0.00990772	0.110488	-0.0739819	0.250509	0.228438	0.131429	0.0967861	0.159274	0.131369	-0.0691014	0.102247	-0.292258	-0.351841	-0.0106594	-0.132951	-0.257949	-0.180597	-0.233423	-0.418188	-0.150521	0.0319364	-0.0908715
	-0.21189	-0.261644	-0.198673	-0.17224	-0.239527	-0.272015	-0.275812	-0.253041	0.351159	0.472478	NaN	0.397691	0.365132	0.46698	0.317788	0.345341	0.172737	0.293824	0.178915	0.288196	0.326477	0.190886	0.172132	0.224772	0.0308653	0.150329	0.122753	-0.053115	0.0314025	-0.0777662	0.155837	0.120705	0.140556	0.0504422	0.171222	0.0421812	-0.0932857	0.0673649	-0.184742	-0.227782	-0.0151477	-0.0892401	-0.20205	-0.0742558	-0.13864	-0.290242	-0.0843692	0.00651174	-0.0543351
	-0.202088	-0.276245	-0.227607	-0.153679	-0.304465	-0.247542	-0.2214	-0.270867	0.387827	0.517774	0.397691	NaN	0.532634	0.465172	0.232232	0.247971	0.125379	0.222727	0.103909	0.25809	0.252001	0.140283	0.201504	0.253973	0.0632748	0.113599	0.0745645	0.0313562	0.0679578	-0.0405957	0.28741	0.131071	0.076573	-0.00026555	0.0604541	0.085421	-0.0848576	0.0212848	-0.250749	-0.222641	0.0329787	-0.136889	-0.188336	-0.0621361	-0.137873	-0.217994	0.0621191	-0.044269	-0.120639
	-0.190977	-0.261289	-0.185191	-0.119396	-0.285135	-0.252968	-0.202953	-0.221927	0.435548	0.541308	0.365132	0.532634	NaN	0.42468	0.244751	0.251753	0.120506	0.235078	0.124973	0.303839	0.254366	0.150229	0.147199	0.212607	0.0589033	0.0927408	0.0155481	0.0112851	0.0502847	-0.0565518	0.192704	0.09168	0.00909806	-0.0267392	0.0608694	0.0527791	-0.089251	0.0602147	-0.222534	-0.220535	-0.0354309	-0.148369	-0.175054	-0.105243	-0.11649	-0.198771	-0.0421328	-0.0682693	-0.117751
	-0.156426	-0.223187	-0.178736	-0.166442	-0.191981	-0.187829	-0.151415	-0.202359	0.284875	0.369707	0.46698	0.465172	0.42468	NaN	0.187557	0.179969	0.0779078	0.140228	0.0786634	0.2498	0.256374	0.124116	0.095683	0.152085	-0.0233598	0.0457567	0.0487263	-0.053841	0.00798896	-0.046041	0.148013	0.0326915	0.0625664	-0.00655728	0.0466728	-0.02465	-0.119694	0.0402386	-0.126755	-0.125178	0.00518106	-0.0667003	-0.13236	0.016783	-0.0502481	-0.103555	0.0320991	-0.0172569	-0.0464396
	-0.394117	-0.401502	-0.233375	-0.166591	-0.417151	-0.408813	-0.54232	-0.326018	0.237726	0.411796	0.317788	0.232232	0.244751	0.187557	NaN	0.830842	0.537051	0.754732	0.602225	0.672216	0.733262	0.581376	0.406826	0.193417	0.11784	0.608984	0.303243	-0.0243323	0.411604	0.0885132	0.170324	0.380925	0.0267921	0.259806	0.361126	0.266558	0.109049	0.372846	-0.428429	-0.698094	-0.341453	-0.279852	-0.253745	-0.248024	-0.267309	-0.71054	-0.438583	-0.0197021	-0.228177
	-0.479333	-0.4705	-0.299784	-0.213886	-0.498658	-0.499768	-0.658143	-0.404604	0.242559	0.431054	0.345341	0.247971	0.251753	0.179969	0.830842	NaN	0.709226	0.873511	0.771256	0.712597	0.901441	0.777197	0.465004	0.249289	0.130727	0.668167	0.381972	0.0036767	0.446658	0.154897	0.228568	0.447597	0.105483	0.336543	0.512661	0.301513	0.191269	0.527265	-0.523502	-0.854803	-0.428796	-0.348551	-0.296241	-0.293438	-0.327883	-0.872002	-0.510176	-0.00926425	-0.273412
	-0.363744	-0.349947	-0.250394	-0.206655	-0.32091	-0.351121	-0.484651	-0.288232	0.107085	0.233146	0.172737	0.125379	0.120506	0.0779078	0.537051	0.709226	NaN	0.623022	0.578578	0.466628	0.630818	0.671576	0.291212	0.131611	0.0914721	0.440731	0.304464	0.0207589	0.282465	0.18413	0.127989	0.28071	0.12748	0.307276	0.530414	0.164451	0.227575	0.558275	-0.34337	-0.678153	-0.371136	-0.298596	-0.212964	-0.218768	-0.179684	-0.656552	-0.408896	-0.02295	-0.215155
	-0.36825	-0.379973	-0.258795	-0.141343	-0.416424	-0.397159	-0.531399	-0.321947	0.23224	0.415459	0.293824	0.222727	0.235078	0.140228	0.754732	0.873511	0.623022	NaN	0.626343	0.652679	0.768881	0.660197	0.425588	0.246526	0.164557	0.580056	0.327321	0.00929054	0.386419	0.12717	0.199091	0.408334	0.087613	0.306684	0.434812	0.280903	0.149838	0.428975	-0.458761	-0.750274	-0.36291	-0.297026	-0.260629	-0.275869	-0.298517	-0.761363	-0.463111	-0.0210627	-0.244155
	-0.429502	-0.404914	-0.183671	-0.178502	-0.377605	-0.416089	-0.540919	-0.273377	0.0996111	0.244737	0.178915	0.103909	0.124973	0.0786634	0.602225	0.771256	0.578578	0.626343	NaN	0.524166	0.73675	0.658454	0.339245	0.0954689	0.0666305	0.591838	0.27938	-0.00979572	0.418087	0.16729	0.131059	0.324538	0.0237541	0.28515	0.42671	0.214327	0.227426	0.512602	-0.382108	-0.669037	-0.379257	-0.285205	-0.182558	-0.18297	-0.20362	-0.652903	-0.397705	-0.047398	-0.254184
	-0.360926	-0.354389	-0.205527	-0.131474	-0.391135	-0.372264	-0.487173	-0.30337	0.216147	0.38647	0.288196	0.25809	0.303839	0.2498	0.672216	0.712597	0.466628	0.652679	0.524166	NaN	0.751931	0.575625	0.370043	0.168417	0.106336	0.510411	0.214846	0.00602436	0.429847	0.0976531	0.165098	0.376432	-0.0241612	0.197715	0.288589	0.283872	0.117772	0.330794	-0.416958	-0.650828	-0.318658	-0.277359	-0.205888	-0.214664	-0.237458	-0.654722	-0.411934	-0.0570345	-0.208646
	-0.480121	-0.459917	-0.272215	-0.216377	-0.469997	-0.469487	-0.633941	-0.369733	0.189171	0.374867	0.326477	0.252001	0.254366	0.256374	0.733262	0.901441	0.630818	0.768881	0.73675	0.751931	NaN	0.79447	0.404131	0.167491	0.0972533	0.624137	0.322296	-0.00470309	0.482605	0.148812	0.193928	0.408662	0.0715704	0.338064	0.469173	0.29337	0.220579	0.529615	-0.499673	-0.831955	-0.438986	-0.359787	-0.261152	-0.238067	-0.27518	-0.833203	-0.513273	-0.0394521	-0.276436
	-0.401009	-0.396637	-0.274291	-0.219507	-0.363693	-0.398925	-0.527547	-0.317456	0.104279	0.252445	0.190886	0.140283	0.150229	0.124116	0.581376	0.777197	0.671576	0.660197	0.658454	0.575625	0.79447	NaN	0.29789	0.120706	0.0642166	0.467967	0.283763	0.016829	0.338298	0.19711	0.141722	0.312976	0.10069	0.322026	0.524155	0.20659	0.254551	0.658666	-0.402356	-0.741962	-0.429454	-0.31698	-0.201249	-0.218176	-0.208973	-0.712918	-0.451329	-0.012096	-0.223589
	-0.173191	-0.204976	-0.164926	-0.0817593	-0.246038	-0.23259	-0.27216	-0.220245	0.211784	0.313807	0.172132	0.201504	0.147199	0.095683	0.406826	0.465004	0.291212	0.425588	0.339245	0.370043	0.404131	0.29789	NaN	0.348421	0.326993	0.483604	0.306519	0.170956	0.398292	0.182014	0.410187	0.491897	0.057059	0.161304	0.102343	0.322507	0.0683772	0.120475	-0.290775	-0.374475	-0.0617485	-0.112451	-0.133043	-0.0898915	-0.20294	-0.405358	-0.164185	0.0826867	-0.184026
	-0.0763583	-0.122336	-0.12987	-0.0755119	-0.171787	-0.149548	-0.13671	-0.180105	0.271147	0.370536	0.224772	0.253973	0.212607	0.152085	0.193417	0.249289	0.131611	0.246526	0.0954689	0.168417	0.167491	0.120706	0.348421	NaN	0.201234	0.21439	0.174662	0.0889681	0.137175	0.0560239	0.362483	0.225855	0.191778	0.0771881	0.0597936	0.109286	-0.028715	0.00817905	-0.18357	-0.153746	0.114042	-0.00208822	-0.118402	-0.0368494	-0.152148	-0.202264	-0.0149966	0.0823433	-0.0335179
	0.0240617	-0.0390556	-0.0979638	0.0524822	-0.146247	-0.0501658	-0.0368577	-0.0778697	0.115006	0.119618	0.0308653	0.0632748	0.0589033	-0.0233598	0.11784	0.130727	0.0914721	0.164557	0.0666305	0.106336	0.0972533	0.0642166	0.326993	0.201234	NaN	0.204784	0.162403	0.327193	0.1717	0.111834	0.21825	0.292077	0.0204001	0.0574611	-0.0374828	0.196534	-0.00817399	-0.0109366	-0.183537	-0.0845301	0.0450643	-0.00997453	-0.056552	-0.0990155	-0.103911	-0.110305	-0.0325266	0.0472591	-0.100977
	-0.33164	-0.324886	-0.143309	-0.155243	-0.319619	-0.348799	-0.444233	-0.247111	0.141788	0.244026	0.150329	0.113599	0.0927408	0.0457567	0.608984	0.668167	0.440731	0.580056	0.591838	0.510411	0.624137	0.467967	0.483604	0.21439	0.204784	NaN	0.436634	0.0621189	0.593487	0.258729	0.263651	0.38112	-0.025439	0.284761	0.237645	0.256147	0.177052	0.273476	-0.302807	-0.526768	-0.222188	-0.120122	-0.0795278	-0.0816637	-0.166757	-0.524327	-0.315568	-0.0483867	-0.236412
	-0.170114	-0.18842	-0.152221	-0.164751	-0.178493	-0.207376	-0.24848	-0.226003	0.129899	0.114727	0.122753	0.0745645	0.0155481	0.0487263	0.303243	0.381972	0.304464	0.327321	0.27938	0.214846	0.322296	0.283763	0.306519	0.174662	0.162403	0.436634	NaN	0.0609699	0.299722	0.353534	0.197893	0.194196	0.0316504	0.164252	0.201449	0.0965142	0.104293	0.158262	-0.10186	-0.234503	-0.0814677	-0.0266676	-0.0163872	-0.0048308	-0.0461267	-0.282583	-0.110347	-0.0238932	-0.144097
	0.0256174	-0.0224748	-0.071993	0.00148915	-0.0782558	-0.0172318	0.0347281	-0.0443556	0.0196665	-0.00990772	-0.053115	0.0313562	0.0112851	-0.053841	-0.0243323	0.0036767	0.0207589	0.00929054	-0.00979572	0.00602436	-0.00470309	0.016829	0.170956	0.0889681	0.327193	0.0621189	0.0609699	NaN	0.11457	0.164817	0.218128	0.180296	-0.0867431	-0.0464649	-0.0770444	0.208076	0.0834183	0.00436781	-0.132508	-0.0441058	-0.0175051	-0.0712839	0.0503448	0.0014352	-0.0171963	0.0117895	0.063603	-0.0349523	-0.15386
	-0.218066	-0.19745	-0.0732215	-0.0995744	-0.217647	-0.223358	-0.282612	-0.144223	0.070207	0.110488	0.0314025	0.0679578	0.0502847	0.00798896	0.411604	0.446658	0.282465	0.386419	0.418087	0.429847	0.482605	0.338298	0.398292	0.137175	0.1717	0.593487	0.299722	0.11457	NaN	0.268658	0.258373	0.315726	-0.133886	0.149673	0.0844991	0.247264	0.218823	0.191931	-0.232795	-0.379905	-0.196626	-0.13653	0.0139563	0.0170682	-0.0863892	-0.332176	-0.207388	-0.0949674	-0.248863
	-0.098098	-0.12299	-0.0720322	-0.144042	-0.0684534	-0.10725	-0.0971908	-0.11351	-0.0374978	-0.0739819	-0.0777662	-0.0405957	-0.0565518	-0.046041	0.0885132	0.154897	0.18413	0.12717	0.16729	0.0976531	0.148812	0.19711	0.182014	0.0560239	0.111834	0.258729	0.353534	0.164817	0.268658	NaN	0.169945	0.105383	-0.12601	0.0129928	0.0590704	0.0615284	0.155148	0.151369	-0.0155532	-0.110384	-0.103579	-0.0331826	0.140519	0.102059	0.11918	-0.0551189	-0.0225835	-0.0908445	-0.143591
	-0.0914925	-0.119364	-0.146336	-0.103171	-0.150082	-0.138436	-0.118441	-0.163848	0.196578	0.250509	0.155837	0.28741	0.192704	0.148013	0.170324	0.228568	0.127989	0.199091	0.131059	0.165098	0.193928	0.141722	0.410187	0.362483	0.21825	0.263651	0.197893	0.218128	0.258373	0.169945	NaN	0.265307	0.0918911	0.066063	0.0101302	0.220702	0.0803182	0.0418868	-0.183795	-0.1782	0.0375025	-0.0517005	-0.0341723	0.0731077	-0.097238	-0.16228	0.0814854	0.0213035	-0.137889
	-0.181653	-0.216108	-0.164042	-0.0676821	-0.279003	-0.217996	-0.278941	-0.22443	0.126376	0.228438	0.120705	0.131071	0.09168	0.0326915	0.380925	0.447597	0.28071	0.408334	0.324538	0.376432	0.408662	0.312976	0.491897	0.225855	0.292077	0.38112	0.194196	0.180296	0.315726	0.105383	0.265307	NaN	0.0478423	0.181641	0.112478	0.433086	0.104775	0.149538	-0.366376	-0.447191	-0.14992	-0.192461	-0.156831	-0.180015	-0.228927	-0.45591	-0.243165	0.0935973	-0.190711
	-0.1194	-0.0913657	-0.157313	-0.126409	-0.0944492	-0.104631	-0.171246	-0.173439	0.0346883	0.131429	0.140556	0.076573	0.00909806	0.0625664	0.0267921	0.105483	0.12748	0.087613	0.0237541	-0.0241612	0.0715704	0.10069	0.057059	0.191778	0.0204001	-0.025439	0.0316504	-0.0867431	-0.133886	-0.12601	0.0918911	0.0478423	NaN	0.310372	0.239706	-0.0397432	0.0634235	0.101275	-0.0816859	-0.101737	0.0675893	0.109657	-0.124073	-0.0352435	-0.131266	-0.188833	-0.043524	0.263517	0.193084
	-0.235852	-0.190437	-0.189185	-0.147949	-0.155937	-0.191558	-0.308339	-0.1799	-0.01064	0.0967861	0.0504422	-0.00026555	-0.0267392	-0.00655728	0.259806	0.336543	0.307276	0.306684	0.28515	0.197715	0.338064	0.322026	0.161304	0.0771881	0.0574611	0.284761	0.164252	-0.0464649	0.149673	0.0129928	0.066063	0.181641	0.310372	NaN	0.362296	0.0892306	0.313499	0.293223	-0.194745	-0.402561	-0.19716	0.0050135	-0.071309	-0.0711993	-0.170789	-0.42141	-0.276751	0.20876	0.0747511
	-0.315687	-0.302374	-0.185122	-0.199798	-0.171878	-0.298306	-0.404675	-0.214053	0.0399738	0.159274	0.171222	0.0604541	0.0608694	0.0466728	0.361126	0.512661	0.530414	0.434812	0.42671	0.288589	0.469173	0.524155	0.102343	0.0597936	-0.0374828	0.237645	0.201449	-0.0770444	0.0844991	0.0590704	0.0101302	0.112478	0.239706	0.362296	NaN	0.0464362	0.217373	0.542687	-0.187392	-0.518932	-0.300605	-0.160118	-0.134503	-0.152574	-0.0855338	-0.525808	-0.321637	0.0332778	-0.0411795
	-0.125681	-0.140756	-0.121274	-0.0291915	-0.210858	-0.160209	-0.186639	-0.167245	0.0642168	0.131369	0.0421812	0.085421	0.0527791	-0.02465	0.266558	0.301513	0.164451	0.280903	0.214327	0.283872	0.29337	0.20659	0.322507	0.109286	0.196534	0.256147	0.0965142	0.208076	0.247264	0.0615284	0.220702	0.433086	-0.0397432	0.0892306	0.0464362	NaN	0.0988188	0.063854	-0.294702	-0.338954	-0.155687	-0.175017	-0.0760023	-0.143603	-0.15078	-0.324248	-0.182356	0.0402431	-0.178753
	-0.207314	-0.122286	-0.104063	-0.144688	-0.0535845	-0.132518	-0.214392	-0.0856003	-0.115961	-0.0691014	-0.0932857	-0.0848576	-0.089251	-0.119694	0.109049	0.191269	0.227575	0.149838	0.227426	0.117772	0.220579	0.254551	0.0683772	-0.028715	-0.00817399	0.177052	0.104293	0.0834183	0.218823	0.155148	0.0803182	0.104775	0.0634235	0.313499	0.217373	0.0988188	NaN	0.292943	-0.139779	-0.316192	-0.246563	-0.092455	0.0710188	0.0698687	-0.0497789	-0.261512	-0.188445	0.0469401	-0.0769329
	-0.322066	-0.311744	-0.192066	-0.188549	-0.204532	-0.296338	-0.400942	-0.184734	0.00273586	0.102247	0.0673649	0.0212848	0.0602147	0.0402386	0.372846	0.527265	0.558275	0.428975	0.512602	0.330794	0.529615	0.658666	0.120475	0.00817905	-0.0109366	0.273476	0.158262	0.00436781	0.191931	0.151369	0.0418868	0.149538	0.101275	0.293223	0.542687	0.063854	0.292943	NaN	-0.27313	-0.620958	-0.410752	-0.298326	-0.115782	-0.158289	-0.0753246	-0.549265	-0.368661	-0.053935	-0.190231
	0.218573	0.247608	0.308081	0.041682	0.479112	0.250413	0.328014	0.314114	-0.171447	-0.292258	-0.184742	-0.250749	-0.222534	-0.126755	-0.428429	-0.523502	-0.34337	-0.458761	-0.382108	-0.416958	-0.499673	-0.402356	-0.290775	-0.18357	-0.183537	-0.302807	-0.10186	-0.132508	-0.232795	-0.0155532	-0.183795	-0.366376	-0.0816859	-0.194745	-0.187392	-0.294702	-0.139779	-0.27313	NaN	0.628536	0.312478	0.371582	0.274621	0.262574	0.359693	0.593339	0.332219	-0.0348154	0.242975
	0.462426	0.406734	0.298798	0.211119	0.451867	0.411092	0.640113	0.35071	-0.116425	-0.351841	-0.227782	-0.222641	-0.220535	-0.125178	-0.698094	-0.854803	-0.678153	-0.750274	-0.669037	-0.650828	-0.831955	-0.741962	-0.374475	-0.153746	-0.0845301	-0.526768	-0.234503	-0.0441058	-0.379905	-0.110384	-0.1782	-0.447191	-0.101737	-0.402561	-0.518932	-0.338954	-0.316192	-0.620958	0.628536	NaN	0.61469	0.527838	0.310115	0.322397	0.350834	1	0.598723	0.0410225	0.35854
	0.208514	0.162426	0.120308	0.0763023	0.184341	0.166106	0.293457	0.112781	0.058559	-0.0106594	-0.0151477	0.0329787	-0.0354309	0.00518106	-0.341453	-0.428796	-0.371136	-0.36291	-0.379257	-0.318658	-0.438986	-0.429454	-0.0617485	0.114042	0.0450643	-0.222188	-0.0814677	-0.0175051	-0.196626	-0.103579	0.0375025	-0.14992	0.0675893	-0.19716	-0.300605	-0.155687	-0.246563	-0.410752	0.312478	0.61469	NaN	0.385776	0.119706	0.180807	0.13769	0.501836	0.491466	0.10562	0.239133
	0.140488	0.170054	0.102062	0.0333579	0.204303	0.154365	0.21	0.109722	-0.089308	-0.132951	-0.0892401	-0.136889	-0.148369	-0.0667003	-0.279852	-0.348551	-0.298596	-0.297026	-0.285205	-0.277359	-0.359787	-0.31698	-0.112451	-0.00208822	-0.00997453	-0.120122	-0.0266676	-0.0712839	-0.13653	-0.0331826	-0.0517005	-0.192461	0.109657	0.0050135	-0.160118	-0.175017	-0.092455	-0.298326	0.371582	0.527838	0.385776	NaN	0.289954	0.246696	0.183082	0.429861	0.285074	0.192394	0.439127
	0.06584	0.126184	0.109103	-0.00779512	0.1923	0.127037	0.167695	0.1228	-0.16619	-0.257949	-0.20205	-0.188336	-0.175054	-0.13236	-0.253745	-0.296241	-0.212964	-0.260629	-0.182558	-0.205888	-0.261152	-0.201249	-0.133043	-0.118402	-0.056552	-0.0795278	-0.0163872	0.0503448	0.0139563	0.140519	-0.0341723	-0.156831	-0.124073	-0.071309	-0.134503	-0.0760023	0.0710188	-0.115782	0.274621	0.310115	0.119706	0.289954	NaN	0.296371	0.281438	0.381587	0.195562	0.0161295	0.181069
	0.0792374	0.111493	0.0818067	-0.0539932	0.231489	0.124299	0.19638	0.107355	-0.118031	-0.180597	-0.0742558	-0.0621361	-0.105243	0.016783	-0.248024	-0.293438	-0.218768	-0.275869	-0.18297	-0.214664	-0.238067	-0.218176	-0.0898915	-0.0368494	-0.0990155	-0.0816637	-0.0048308	0.0014352	0.0170682	0.102059	0.0731077	-0.180015	-0.0352435	-0.0711993	-0.152574	-0.143603	0.0698687	-0.158289	0.262574	0.322397	0.180807	0.246696	0.296371	NaN	0.226672	0.395259	0.29608	-0.00908753	0.113925
	0.0847826	0.0858847	0.159121	-0.0193053	0.245659	0.129541	0.203848	0.199691	-0.134574	-0.233423	-0.13864	-0.137873	-0.11649	-0.0502481	-0.267309	-0.327883	-0.179684	-0.298517	-0.20362	-0.237458	-0.27518	-0.208973	-0.20294	-0.152148	-0.103911	-0.166757	-0.0461267	-0.0171963	-0.0863892	0.11918	-0.097238	-0.228927	-0.131266	-0.170789	-0.0855338	-0.15078	-0.0497789	-0.0753246	0.359693	0.350834	0.13769	0.183082	0.281438	0.226672	NaN	0.428826	0.229608	-0.0722452	0.0850356
	0.44974	0.418189	0.282047	0.184629	0.496867	0.446088	0.69106	0.403349	-0.175202	-0.418188	-0.290242	-0.217994	-0.198771	-0.103555	-0.71054	-0.872002	-0.656552	-0.761363	-0.652903	-0.654722	-0.833203	-0.712918	-0.405358	-0.202264	-0.110305	-0.524327	-0.282583	0.0117895	-0.332176	-0.0551189	-0.16228	-0.45591	-0.188833	-0.42141	-0.525808	-0.324248	-0.261512	-0.549265	0.593339	1	0.501836	0.429861	0.381587	0.395259	0.428826	NaN	0.629109	-0.0451815	0.273582
	0.216498	0.18214	0.125089	0.0624465	0.248268	0.210984	0.376859	0.173816	-0.0499434	-0.150521	-0.0843692	0.0621191	-0.0421328	0.0320991	-0.438583	-0.510176	-0.408896	-0.463111	-0.397705	-0.411934	-0.513273	-0.451329	-0.164185	-0.0149966	-0.0325266	-0.315568	-0.110347	0.063603	-0.207388	-0.0225835	0.0814854	-0.243165	-0.043524	-0.276751	-0.321637	-0.182356	-0.188445	-0.368661	0.332219	0.598723	0.491466	0.285074	0.195562	0.29608	0.229608	0.629109	NaN	-0.0271714	0.137925
	-0.0614639	-0.0451832	-0.0961049	-0.042361	-0.0852918	-0.0621818	-0.0768551	-0.121703	-0.0118941	0.0319364	0.00651174	-0.044269	-0.0682693	-0.0172569	-0.0197021	-0.00926425	-0.02295	-0.0210627	-0.047398	-0.0570345	-0.0394521	-0.012096	0.0826867	0.0823433	0.0472591	-0.0483867	-0.0238932	-0.0349523	-0.0949674	-0.0908445	0.0213035	0.0935973	0.263517	0.20876	0.0332778	0.0402431	0.0469401	-0.053935	-0.0348154	0.0410225	0.10562	0.192394	0.0161295	-0.00908753	-0.0722452	-0.0451815	-0.0271714	NaN	0.258097
	0.0782787	0.126868	0.0654019	0.0527594	0.119337	0.10944	0.128789	0.0634379	-0.104436	-0.0908715	-0.0543351	-0.120639	-0.117751	-0.0464396	-0.228177	-0.273412	-0.215155	-0.244155	-0.254184	-0.208646	-0.276436	-0.223589	-0.184026	-0.0335179	-0.100977	-0.236412	-0.144097	-0.15386	-0.248863	-0.143591	-0.137889	-0.190711	0.193084	0.0747511	-0.0411795	-0.178753	-0.0769329	-0.190231	0.242975	0.35854	0.239133	0.439127	0.181069	0.113925	0.0850356	0.273582	0.137925	0.258097	NaN
	-0.00288178	0.0315979	0.0768816	-0.00767529	0.0748946	0.0171657	0.05916	0.0389173	-0.106074	-0.126075	-0.0800912	-0.143077	-0.0897687	-0.0890844	-0.201426	-0.239064	-0.136182	-0.211786	-0.161967	-0.181643	-0.217874	-0.147961	-0.228447	-0.127128	-0.125564	-0.205162	-0.0915579	-0.102823	-0.16979	-0.0313508	-0.185198	-0.229298	0.0177967	-0.0391452	-0.0192286	-0.173583	-0.0505673	-0.0799623	0.229721	0.255355	0.0861745	0.191281	0.140752	0.0921138	0.154815	0.199533	0.0844985	0.0763613	0.248062
	0.272084	0.23786	0.139715	0.0994576	0.225197	0.222377	0.366005	0.136402	-0.132486	-0.242733	-0.162638	-0.182803	-0.181141	-0.105205	-0.461103	-0.570108	-0.460741	-0.501674	-0.464207	-0.439524	-0.561099	-0.481471	-0.301437	-0.123773	-0.118015	-0.398409	-0.208968	-0.0917947	-0.311971	-0.128965	-0.185406	-0.314593	0.0153099	-0.196189	-0.320697	-0.206892	-0.219135	-0.412729	0.379815	0.725925	0.351448	0.415755	0.220342	0.173058	0.200144	0.626914	0.319806	0.160438	0.40359
	0.0877621	0.0773416	-0.0232222	0.0433962	0.00110984	0.0751314	0.0967725	-0.0260422	-0.0337026	-0.0572811	-0.0977792	-0.0730385	-0.0805236	-0.0960151	-0.15177	-0.189229	-0.174704	-0.156895	-0.183548	-0.138154	-0.194569	-0.194409	-0.0242049	0.00431705	0.156047	-0.0767371	-0.0311703	0.0753379	-0.0841204	-0.0324669	-0.0435126	0.00868594	0.0504867	0.039952	-0.113692	0.0189425	-0.065533	-0.217348	0.0795508	0.263313	0.192968	0.26799	0.11376	-0.0162965	0.00342633	0.186943	0.0988263	0.157983	0.236628
	-0.0118686	0.02943	-0.0304453	-0.0369206	0.025218	0.0111177	0.0303957	-0.0116417	-0.0770306	-0.0812255	-0.0745218	-0.0860976	-0.0883513	-0.0829165	-0.139502	-0.132264	-0.0904258	-0.121678	-0.101686	-0.133113	-0.141356	-0.0833803	-0.017063	-0.00140245	-0.00125105	-0.119645	-0.0587321	0.128566	-0.0677331	0.0103473	0.106005	0.00234934	0.0898394	0.0237321	-0.0566798	0.0985498	0.098392	-0.0635168	0.0332632	0.112465	0.0661978	0.124181	0.142339	0.121324	0.0418163	0.115831	0.100838	0.24615	0.14126
	0.119498	0.175115	0.129968	0.019565	0.26454	0.191908	0.272045	0.177181	-0.254629	-0.325229	-0.234248	-0.212225	-0.208287	-0.159307	-0.450578	-0.486822	-0.317629	-0.44744	-0.348866	-0.391527	-0.46481	-0.329208	-0.299595	-0.165544	-0.156412	-0.381606	-0.229094	0.0485177	-0.241409	0.0101579	-0.0950278	-0.29741	-0.0265315	-0.130418	-0.179306	-0.167238	0.0588506	-0.169584	0.318051	0.454641	0.180842	0.288082	0.361781	0.327384	0.236837	0.52852	0.313385	0.0785991	0.309022
	0.113417	0.0962	0.126267	-0.0148525	0.197906	0.115196	0.2377	0.136741	-0.14476	-0.221343	-0.129165	-0.138362	-0.107501	-0.0682252	-0.326769	-0.388049	-0.255459	-0.347996	-0.262752	-0.286317	-0.371443	-0.293799	-0.289575	-0.192773	-0.179521	-0.269937	-0.165446	-0.0782993	-0.180947	-0.00653879	-0.187648	-0.30243	-0.104549	-0.163492	-0.174078	-0.203441	-0.0812835	-0.179565	0.319235	0.430595	0.158581	0.244137	0.252804	0.193177	0.284494	0.48004	0.226724	0.000902421	0.214379
	0.289216	0.281364	0.150628	0.0650315	0.32948	0.301962	0.473261	0.221506	-0.244078	-0.383912	-0.276227	-0.225867	-0.221264	-0.129695	-0.568485	-0.67324	-0.488175	-0.597778	-0.494322	-0.528242	-0.657131	-0.519199	-0.359608	-0.196421	-0.120228	-0.441447	-0.243565	0.0223035	-0.27798	0.0528668	-0.149949	-0.387276	-0.138613	-0.317483	-0.399742	-0.242696	-0.146488	-0.388232	0.429297	0.744067	0.311303	0.353237	0.361255	0.326974	0.340739	0.831114	0.435665	0.0276569	0.298296
	0.127179	0.128141	0.0413012	0.0339034	0.117198	0.134989	0.216618	0.0984334	-0.143232	-0.218944	-0.206577	-0.154709	-0.139522	-0.158141	-0.269048	-0.319469	-0.219944	-0.275973	-0.211466	-0.234606	-0.312681	-0.242273	-0.144469	-0.108665	0.0393508	-0.161457	-0.106109	0.199472	-0.0328352	0.0881619	-0.0566661	-0.119093	-0.165121	-0.13006	-0.20172	-0.0131869	0.0568718	-0.14061	0.121472	0.293502	0.0903409	0.155883	0.301604	0.159157	0.145396	0.36371	0.182912	-0.0187394	0.0909326
	-0.321447	-0.307513	-0.172791	-0.157181	-0.255305	-0.317038	-0.412097	-0.225213	0.0468275	0.171664	0.167062	0.0905225	0.0961233	0.0864921	0.306819	0.404323	0.380236	0.332277	0.348849	0.272049	0.405372	0.415544	0.0149035	-0.0111382	-0.104629	0.110484	0.0538632	-0.112537	-0.0038335	-0.076421	-0.0705847	0.0974656	0.206431	0.335377	0.483947	0.0524701	0.177547	0.423439	-0.291606	-0.510769	-0.31664	-0.244552	-0.215551	-0.201744	-0.172478	-0.538568	-0.349171	0.0786191	-0.0205931
	0.114788	0.0202757	-0.0407204	0.171951	-0.108516	0.00256858	0.0731375	-0.0467802	-0.00202777	0.00415617	-0.049901	-0.0492549	-0.0457795	-0.0838256	-0.0578557	-0.0520207	-0.0639016	-0.0110634	-0.116331	-0.0413312	-0.0824693	-0.0640446	-0.019886	0.0183068	0.0708489	-0.173577	-0.0655936	0.0306054	-0.185853	-0.102744	-0.08905	0.0623939	0.0505792	-0.0174954	-0.0135023	0.0647868	-0.104302	-0.0933286	-0.122147	0.0444508	0.00570234	-0.0450997	-0.151193	-0.181382	-0.143939	-0.046959	-0.078729	0.102323	0.0929864
	-0.177028	-0.189632	-0.193966	-0.0581406	-0.238264	-0.189326	-0.248882	-0.224375	0.0972392	0.20329	0.144797	0.116323	0.104123	0.0922728	0.142558	0.183558	0.117095	0.163994	0.0705773	0.145787	0.180303	0.138294	0.0699692	0.0679497	0.0754248	-0.050628	-0.0369311	-0.0197639	-0.131601	-0.183736	-0.0440298	0.211525	0.241048	0.249543	0.185466	0.13134	0.0389098	0.0912074	-0.259995	-0.283524	-0.0796668	-0.0783996	-0.211233	-0.211872	-0.212744	-0.367034	-0.201603	0.252618	0.0757508
	-0.354099	-0.339588	-0.160156	-0.17375	-0.252714	-0.332781	-0.421169	-0.185867	0.0172761	0.118751	0.0955736	0.0443911	0.0651081	0.0356161	0.340402	0.486779	0.480414	0.385556	0.474726	0.300141	0.489306	0.566536	0.0590564	-0.0213224	-0.0530629	0.204515	0.0767587	-0.0489821	0.114334	0.0314689	-0.0247541	0.137191	0.118917	0.296376	0.492745	0.0673895	0.26464	0.652056	-0.301344	-0.590893	-0.389223	-0.300505	-0.173217	-0.213823	-0.13643	-0.549628	-0.368051	-0.0218767	-0.141436
	0.16267	0.0751869	0.0378956	0.174728	0.0226805	0.082441	0.230097	0.104609	-0.106178	-0.175056	-0.172692	-0.120251	-0.100069	-0.156276	-0.221606	-0.22128	-0.127971	-0.190056	-0.184883	-0.20522	-0.252267	-0.126456	-0.158864	-0.0860472	0.00779838	-0.280344	-0.157827	0.143984	-0.221251	-0.017986	-0.0864843	-0.0737953	-0.090384	-0.152544	-0.0827782	-0.0059422	-0.020516	-0.0242771	-0.0326593	0.141355	0.00521358	-0.0695344	0.00605923	-0.0566884	0.00342899	0.19389	0.0833023	-0.0265586	0.00250092
	-0.188402	-0.177516	-0.148035	-0.0498671	-0.185475	-0.182812	-0.200685	-0.158373	0.0149174	0.0933184	0.0714272	0.102733	0.0911809	0.0301432	0.0989853	0.15776	0.130797	0.121962	0.104913	0.111028	0.157952	0.174727	0.0200781	-0.0115063	0.015175	-0.0843265	-0.080612	0.130968	-0.0868946	-0.0734916	0.0206866	0.155669	0.0632087	0.0915323	0.148105	0.183856	0.162546	0.202074	-0.274867	-0.317013	-0.177771	-0.233904	-0.142387	-0.150801	-0.161471	-0.299137	-0.140011	0.0576137	-0.117342
	-0.104468	-0.118926	0.0292505	-0.117539	-0.0815829	-0.13555	-0.100882	-0.0689829	0.00929664	0.0280703	0.0294414	0.0110403	0.0349395	0.0313411	-0.00036754	-0.0249388	-0.00481723	-0.0335535	0.0156866	-0.00909202	-0.00861485	0.0166725	-0.110827	-0.0640995	-0.0939146	-0.0270723	-0.00587139	-0.0887995	-0.040379	0.00301245	-0.0812799	-0.0996874	-0.0159099	-0.0284961	0.028784	-0.0865588	-0.0270453	0.029512	0.0578118	0.029431	-0.00244351	0.0395689	0.00982094	-0.0236592	0.0272574	-0.0049608	-0.0334468	-0.0151759	0.0586284
	-0.133968	-0.138802	0.18087	0.0882788	-0.127476	-0.18609	-0.176662	0.0322732	0.0213513	0.0540779	0.00717346	-0.00359065	0.0339925	-0.03702	0.149774	0.14595	0.0182181	0.12551	0.163165	0.166829	0.142419	0.0515806	0.0252793	-0.0274483	-0.0439878	0.161008	-0.0470854	-0.0820193	0.132228	-0.0660205	-0.0732258	0.0570078	-0.112668	-0.0215679	0.00181186	0.0537804	-0.035265	-0.00638335	-0.0819635	-0.149874	-0.0905458	-0.0876153	-0.0578868	-0.0991323	-0.0724459	-0.16336	-0.149087	-0.0761735	-0.0477197
	-0.332806	-0.302883	-0.101575	-0.20418	-0.243232	-0.297978	-0.411133	-0.197309	0.0529623	0.147991	0.0875954	0.0843581	0.093751	0.0515888	0.337265	0.401065	0.313231	0.309197	0.403873	0.28515	0.391606	0.342884	0.144749	0.0324948	-0.0144888	0.320052	0.12862	-0.0415906	0.203247	0.0636268	0.0414229	0.159257	0.0265202	0.209562	0.268709	0.101611	0.153689	0.299828	-0.232267	-0.466013	-0.28066	-0.242415	-0.175084	-0.137242	-0.135097	-0.439231	-0.296115	-0.055438	-0.196843
	0.0281731	0.0300366	-0.0137908	-0.0342628	0.0589482	0.0512151	0.0620645	-0.020913	-0.0257269	-0.0314542	-0.0359177	-0.0514765	-0.0451097	-0.0131212	-0.137406	-0.160774	-0.150163	-0.126104	-0.151463	-0.127098	-0.147667	-0.135728	-0.091603	-0.0424619	-0.049584	-0.155916	-0.0867387	-0.0319274	-0.150976	-0.0698594	-0.0609796	-0.0689235	0.0328263	-0.0112969	-0.078127	-0.0663033	-0.0302964	-0.118114	0.0814011	0.133674	0.0865331	0.110533	0.022926	0.042562	0.0213728	0.118739	0.0384449	0.0660317	0.101433
	-0.162284	-0.130854	0.158915	0.0197178	-0.121762	-0.172783	-0.175894	0.0665566	-0.0178053	0.0150081	-0.0041958	0.00107837	0.0215424	-0.04292	0.112784	0.130601	0.0622336	0.0994589	0.157039	0.133345	0.132751	0.0758036	0.0201619	-0.0516391	-0.0428089	0.132246	-0.0380617	-0.0475011	0.147714	-0.0444211	-0.0521277	0.0408785	-0.1247	-0.0482252	-0.00978369	0.0475993	0.0247003	0.0189272	-0.0920559	-0.166569	-0.113667	-0.11662	-0.05335	-0.0895848	-0.0519148	-0.140823	-0.128783	-0.113109	-0.0948139
	-0.189881	-0.201108	-0.0623929	-0.174295	-0.136146	-0.193998	-0.208899	-0.104105	-0.00813945	0.0300787	0.0726109	0.00762859	0.0146247	0.0222765	0.063718	0.096587	0.10372	0.0531162	0.128293	0.0234435	0.115504	0.119833	-0.0787266	-0.0759147	-0.0999053	0.0075718	0.000376854	-0.0989742	-0.0398579	-0.0208428	-0.0969491	-0.0297482	0.0411441	0.0878651	0.124802	-0.0348177	0.0768441	0.165612	-0.0672285	-0.15284	-0.119998	-0.0715759	-0.0583908	-0.0866605	-0.0310569	-0.163451	-0.121074	0.00606501	-0.00401482
	-0.271437	-0.235624	0.00624975	-0.175685	-0.150008	-0.240285	-0.29465	-0.0807391	0.00424321	0.0455639	0.0430554	0.00979275	0.0414525	-0.00869093	0.155854	0.197203	0.172496	0.134665	0.24051	0.130773	0.207944	0.194505	0.00905225	-0.062195	-0.0661412	0.162835	0.0257488	-0.0820571	0.10605	0.0346043	-0.0599714	0.00996182	-0.0392581	0.0418683	0.119532	-0.03512	0.0890989	0.17726	-0.095027	-0.254993	-0.173023	-0.130885	-0.069195	-0.081235	-0.0217707	-0.234465	-0.17143	-0.0814399	-0.134251
	0.00769316	0.0509802	0.0202518	-0.0322987	0.048265	0.0355703	0.042323	-0.00939751	-0.0622681	-0.0855583	-0.0727604	-0.0769922	-0.0645366	-0.0651621	-0.138014	-0.142108	-0.142576	-0.165343	-0.116378	-0.122246	-0.153323	-0.132001	-0.139414	-0.0862121	-0.0929533	-0.134735	-0.110664	-0.0101405	-0.0876056	-0.0492103	-0.0581796	-0.0982575	-0.0355419	-0.0661518	-0.105752	-0.0443109	0.0761333	-0.104675	0.0657244	0.131193	0.0188149	0.0581948	0.0646002	0.0716545	0.00514584	0.123299	0.0254351	-0.00172708	0.0398718
	0.00055835	0.0136603	0.0557368	-0.0778442	0.00135491	0.0144675	0.0404269	-0.00938335	-0.137531	-0.18395	-0.179645	-0.101828	-0.113018	-0.119329	-0.183229	-0.215894	-0.119383	-0.200872	-0.161367	-0.191686	-0.219714	-0.187733	-0.123933	-0.121923	-0.0556546	-0.110368	-0.0413166	0.0169358	-0.0553258	0.055495	-0.0708924	-0.14003	-0.137173	-0.193302	-0.199834	-0.0805606	-0.0909282	-0.133249	0.0912345	0.0897472	-0.0263873	-0.0618452	0.0404973	0.00426634	0.0640999	0.142764	0.0778458	-0.124446	-0.098188
	-0.165359	-0.148345	-0.0885397	-0.0673072	-0.216357	-0.165059	-0.22483	-0.195171	0.0674566	0.147209	0.071299	0.0968624	0.0801977	0.0161567	0.247881	0.233383	0.115446	0.227709	0.115917	0.220131	0.199448	0.110796	0.171079	0.101945	0.0558438	0.187556	0.0702407	-0.0298266	0.126947	0.0119829	0.0787168	0.104201	-0.00976363	0.00500871	0.0213398	0.0884278	-0.0670436	-0.0257831	-0.144282	-0.187462	-0.04582	-0.0732696	-0.108972	-0.103415	-0.144927	-0.208458	-0.129511	0.0128007	-0.0696655
	-0.122968	-0.127513	-0.116619	-0.0305967	-0.199028	-0.135956	-0.161324	-0.158825	0.0256807	0.10071	0.035278	0.0683843	0.0393704	0.00676835	0.111566	0.154208	0.107611	0.144345	0.0929728	0.103632	0.136787	0.120123	0.154513	0.0922297	0.108855	0.104331	0.0380256	0.0527832	0.0621257	-0.00670907	0.0745415	0.166394	0.0630572	0.0588186	0.0161233	0.11751	-0.00186741	0.018466	-0.185135	-0.161405	-0.0126039	-0.0503562	-0.0786571	-0.100123	-0.122122	-0.178814	-0.0813493	0.0743706	-0.0444316
	-0.20529	-0.204931	-0.127613	-0.104335	-0.237788	-0.223627	-0.284608	-0.206846	0.0725888	0.169983	0.0812906	0.0783224	0.0502609	0.00828716	0.311438	0.330118	0.190265	0.311523	0.2175	0.250001	0.298878	0.218324	0.25394	0.161221	0.119008	0.323284	0.182851	0.0381742	0.233886	0.0732028	0.133053	0.20564	0.0202554	0.133424	0.0888936	0.142185	0.0259365	0.0959544	-0.224707	-0.322801	-0.116329	-0.116964	-0.124301	-0.0999018	-0.175196	-0.341543	-0.19792	-0.00304324	-0.146539
	-0.0163327	-0.0399732	-0.02919	-0.0126108	-0.0629259	-0.0226438	-0.0291637	-0.0567589	-0.00579451	-0.00378148	-0.0154041	-0.00670782	-0.0319902	-0.0307115	0.046029	0.0399995	0.00590274	0.0411688	0.0121631	0.00672167	0.0147952	-0.0127647	0.0560727	0.0244351	0.041091	0.0776499	0.0705112	0.00986158	0.0469457	0.0325096	0.0414956	0.0228695	-0.011699	-0.0201121	-0.0647148	-0.000162588	-0.0500912	-0.0497223	-0.0418139	-0.0256988	0.0199341	-0.0141427	-0.0297831	-0.0166793	-0.0217948	-0.037481	0.00788312	-0.0250869	-0.0522455
	-0.0926943	-0.106188	0.0481748	-0.0559373	-0.118395	-0.118403	-0.115205	-0.0484854	-0.0298593	-0.0317732	-0.0578973	-0.0505709	-0.0173336	-0.0692412	0.0718996	0.041663	0.0232396	0.0346761	0.0413707	0.0559836	0.0254809	-0.00554422	-0.00901495	-0.0458745	-0.0202261	0.0989503	0.0118001	-0.0523856	0.0872453	0.0205484	-0.0495274	-0.0230897	-0.104121	-0.0871013	-0.0843421	-0.0204492	-0.0393442	-0.0580494	-0.0512347	-0.0970552	-0.0883654	-0.0793607	-0.0594214	-0.0561199	-0.0445376	-0.0861856	-0.0890595	-0.100569	-0.119939
	-0.286685	-0.24273	0.0531123	-0.0843248	-0.173019	-0.27272	-0.345275	-0.10207	0.044354	0.138362	0.104757	0.0721634	0.0758408	0.0494019	0.276986	0.303163	0.170799	0.243754	0.29011	0.257428	0.298138	0.200729	0.082509	-0.00802721	-0.0812992	0.230956	-0.000911552	-0.1227	0.155943	-0.0671836	-0.0501622	0.109484	-0.0418424	0.078881	0.142838	0.0883263	0.0338227	0.132279	-0.131724	-0.318564	-0.182108	-0.159909	-0.105746	-0.143109	-0.0954508	-0.339395	-0.241598	-0.0514949	-0.104137
	-0.186063	-0.152355	-0.017686	-0.0892209	-0.0861588	-0.170197	-0.229585	-0.0721051	0.055144	0.0999428	0.109519	0.0588079	0.0748201	0.0617439	0.194641	0.234329	0.154252	0.185807	0.226326	0.165177	0.219281	0.170346	0.0898345	0.0144617	-0.0459448	0.193332	0.0453429	-0.0782372	0.106862	-0.0129844	-0.000595053	0.0504376	-0.0072942	0.0966672	0.164877	0.0153906	0.0211538	0.136082	-0.0993427	-0.246988	-0.135233	-0.102532	-0.106927	-0.0682823	-0.062263	-0.246512	-0.149384	-0.0521985	-0.0880946
	-0.115381	-0.132666	-0.0721089	-0.0773953	-0.141793	-0.151283	-0.145032	-0.145809	0.0715152	0.100738	0.0968679	0.0845167	0.0640337	0.056357	0.125447	0.150337	0.0417011	0.129911	0.0961799	0.111457	0.143078	0.0893143	0.103934	0.0764347	0.0557543	0.0900407	0.0201553	0.041283	0.0561783	-0.00275319	0.0763808	0.127411	-0.0165089	0.0221255	0.00314754	0.120143	-0.0293636	0.00469519	-0.156821	-0.155006	-0.0593792	-0.0989592	-0.078068	-0.0802465	-0.107673	-0.156888	-0.0925782	-0.012955	-0.0909128
	-0.0876385	-0.076732	0.0333236	-0.0144702	-0.100731	-0.09603	-0.113926	-0.0454406	-0.0402743	-0.0564834	-0.0402832	-0.0432705	-0.055673	-0.0630683	0.0494658	0.0485347	0.0424406	0.024478	0.0295769	0.0218921	0.0165627	0.00251439	0.0261266	-0.0262605	-0.0308303	0.0593389	0.0302383	-0.0322536	0.0460083	0.0296276	-0.0156967	0.0150366	-0.0650101	-0.0524002	-0.0469892	-0.0104784	-0.0237617	-0.0334862	-0.0571065	-0.0774787	-0.0461318	-0.0704571	-0.0473866	-0.0639632	-0.0375464	-0.0728063	-0.050965	-0.0191248	-0.0792453
	-0.0679522	-0.0602383	-0.00798704	-0.107276	-0.0951741	-0.0586901	-0.0749539	-0.103461	-0.0757677	-0.0859818	-0.0809134	-0.0696313	-0.0917611	-0.095116	-0.123236	-0.135166	-0.0946168	-0.140957	-0.13579	-0.133472	-0.119399	-0.127927	-0.125297	-0.0890247	-0.064043	-0.097248	-0.0104756	-0.0832159	-0.0892192	-0.0352942	-0.114966	-0.0919201	0.000558222	-0.0841032	-0.1198	-0.0915192	-0.112526	-0.129867	0.0325467	0.0498567	0.00460281	-0.0257394	-0.0330458	-0.0790418	-0.0273259	0.00583443	0.000923927	0.00301653	-0.0195074
	-0.161111	-0.112512	-0.0698721	-0.0440238	-0.202212	-0.14053	-0.200268	-0.14668	0.0624482	0.114025	0.0393356	0.0718293	0.0746585	-0.0190344	0.223307	0.209714	0.079377	0.194433	0.13705	0.227275	0.172381	0.0966748	0.169252	0.0796205	0.06115	0.188152	0.0426916	0.0332813	0.190072	0.0106648	0.0932271	0.117474	-0.0750336	-0.0244146	-0.030424	0.142726	-0.0144653	-0.0287253	-0.16237	-0.195045	-0.0869897	-0.100542	-0.0848216	-0.0791537	-0.125034	-0.182652	-0.118419	-0.0420673	-0.117868
	-0.141849	-0.128623	-0.111519	-0.0536917	-0.166728	-0.147982	-0.166929	-0.137408	0.0513598	0.105821	0.0486717	0.0658177	0.0593856	0.00266697	0.109396	0.157048	0.0927672	0.149339	0.0840687	0.136474	0.130379	0.108678	0.14986	0.0897505	0.072292	0.0917652	0.0434074	0.0506869	0.0964174	0.0176793	0.0591241	0.141124	0.0230823	0.0409415	0.0195349	0.107821	0.0326775	0.0192197	-0.172838	-0.171212	-0.0487075	-0.0730079	-0.0586903	-0.0806149	-0.112326	-0.184337	-0.0948505	0.0282538	-0.0540894
	-0.194969	-0.166421	-0.0829574	-0.102624	-0.197519	-0.184282	-0.241009	-0.137553	0.0292797	0.0883409	0.0259804	0.0580779	0.0481873	0.00772215	0.252006	0.288478	0.165969	0.258588	0.214413	0.250588	0.283945	0.215972	0.22718	0.110869	0.0998573	0.296839	0.146769	0.0994368	0.275945	0.127042	0.14587	0.200475	-0.0711677	0.0603293	0.0366674	0.162219	0.0802924	0.0996873	-0.219224	-0.312212	-0.162325	-0.160741	-0.0734591	-0.0478949	-0.135241	-0.274219	-0.169191	-0.084953	-0.209834
	-0.0926163	-0.0743873	-0.0437139	-0.0113889	-0.127237	-0.0883761	-0.118176	-0.0715493	-0.0147325	0.00230043	-0.0350459	0.00614304	-0.0190059	-0.0578798	0.112376	0.130606	0.0868278	0.115895	0.0761923	0.0990158	0.107635	0.0870772	0.109348	0.0207832	0.0835283	0.154916	0.0956326	0.0767293	0.157212	0.0935568	0.0855897	0.0697201	-0.0448182	0.0172285	-0.0173644	0.0531486	0.051699	0.0317039	-0.115723	-0.146177	-0.10876	-0.0866597	-0.0219085	-0.011502	-0.0648311	-0.11905	-0.0667987	-0.0389559	-0.107165
	-0.278905	-0.226521	0.0216427	-0.111288	-0.161846	-0.251823	-0.307939	-0.0752922	0.0347902	0.114084	0.113202	0.0715497	0.0868533	0.0584223	0.243789	0.268768	0.158037	0.210899	0.2428	0.235604	0.263849	0.19608	0.0612684	-0.0372467	-0.0865056	0.193688	0.0116288	-0.102977	0.165193	-0.0278172	-0.0575172	0.0845657	-0.0844398	0.0352498	0.102424	0.0703135	0.0613302	0.119576	-0.129805	-0.308746	-0.191387	-0.161338	-0.0985915	-0.112882	-0.0745395	-0.277518	-0.203311	-0.100295	-0.129971
	-0.20912	-0.183765	0.017448	-0.122858	-0.100808	-0.179364	-0.223237	-0.0494883	0.05566	0.0929872	0.106634	0.101749	0.0992684	0.0933421	0.145191	0.17008	0.0960283	0.130916	0.152891	0.138797	0.178966	0.127235	0.0714124	0.00842816	-0.0630246	0.147316	0.00761739	-0.0624099	0.131209	-0.000992581	0.0237069	0.0278714	-0.0649604	0.00994068	0.0511889	-0.016399	0.0531353	0.0833234	-0.065805	-0.202479	-0.109276	-0.107986	-0.0792135	-0.0404072	-0.0446391	-0.17136	-0.0968856	-0.0964875	-0.111911
	-0.101411	-0.094822	-0.0605083	-0.0836985	-0.102512	-0.10168	-0.122305	-0.127331	0.0658948	0.0884429	0.0799936	0.0949484	0.069298	0.0548258	0.0793936	0.114407	0.0369614	0.0817283	0.0403911	0.0805066	0.0800622	0.0465584	0.0697551	0.0495239	-0.00744521	0.0353049	0.000440736	0.0348354	0.0224394	-0.00654767	0.064849	0.103779	-0.0371313	-0.0412419	-0.0268877	0.105278	-0.0149714	-0.0300618	-0.113665	-0.118482	-0.0552132	-0.111383	-0.0790363	-0.0595716	-0.0909795	-0.123012	-0.0663827	-0.0418786	-0.101708
	-0.0909742	-0.0584152	0.00288328	-0.0178563	-0.1115	-0.0913926	-0.119523	-0.0571637	-0.0119237	-0.00878143	-0.0356116	-0.0158486	-0.0223223	-0.0672487	0.0562942	0.0653711	0.0251101	0.0345716	0.0378482	0.0358121	0.0314187	0.0140916	0.0590429	0.000847592	-0.00379534	0.0859107	0.0406612	-0.0168159	0.0838893	0.0289185	0.0235455	0.0301242	-0.0729332	-0.0244152	-0.0545918	0.0212037	0.000544564	-0.0467318	-0.0673877	-0.0865166	-0.0335946	-0.0483429	-0.0422798	-0.0514957	-0.0684662	-0.0819198	-0.0505728	-0.0391678	-0.0575355
	DFS5
	NaN	0.319865	-0.044714	0.256522	0.169453	0.369863	0.480986	0.188822	0.0249141	-0.0529371	-0.0657571	-0.0675362	-0.0335068	-0.0725423	-0.078069	-0.0942632	-0.0727323	-0.0234728	-0.140371	-0.0722609	-0.121566	-0.0887947	-0.00242395	0.0389403	0.015599	-0.144601	-0.12728	0.057027	-0.0663451	-0.0630178	0.0398907	0.0671738	-0.139061	-0.142615	-0.142133	0.0834537	-0.0533915	-0.10259	-0.108626	-0.01419	-0.0770996	-0.200677	-0.133017	-0.108614	-0.0894849	-0.00345831	-0.0367451	-0.0903429	-0.184491
	0.319865	NaN	-0.0445194	0.210082	0.136008	0.479382	0.188442	0.0426927	-0.289766	-0.349784	-0.395972	-0.341805	-0.347899	-0.400147	-0.201575	-0.281193	-0.25493	-0.179355	-0.265642	-0.217901	-0.330275	-0.282135	-0.0859095	-0.184419	-0.0301555	-0.24484	-0.271688	0.038559	-0.135365	-0.142537	-0.139139	0.143983	-0.143195	-0.111331	-0.338247	0.131471	-0.0705047	-0.282435	-0.229858	-0.207211	-0.203908	-0.25078	-0.184198	-0.232852	-0.204561	-0.193487	-0.206272	-0.0280532	-0.163758
	-0.044714	-0.0445194	NaN	0.0995927	0.0875585	-0.0788056	-0.0264744	0.192623	0.0154567	-0.0114485	0.00152615	0.0154429	0.011746	0.00872335	-0.0282706	-0.0451248	-0.0392382	-0.0410794	0.00352675	-0.0290251	-0.0320152	-0.0443193	-0.053789	-0.00794162	-0.0783538	0.0105554	-0.0256065	-0.128077	-0.0447025	-0.0588549	-0.0531059	-0.0909124	-0.0389607	-0.0729426	0.0319084	-0.0924798	-0.0754017	-0.0057761	0.130633	0.0603761	0.0468349	0.0265956	-0.0296424	0.0228081	0.0637947	0.032405	0.0276737	-0.0719722	0.0087302
	0.256522	0.210082	0.0995927	NaN	-0.021702	0.201937	0.166896	0.200459	-0.106532	-0.153684	-0.186932	-0.152534	-0.153815	-0.20689	-0.0932502	-0.136211	-0.130865	-0.081165	-0.148298	-0.104943	-0.191755	-0.192828	-0.0278351	-0.0858078	0.0198725	-0.154816	-0.193821	0.027786	-0.105408	-0.143871	-0.0804409	0.110502	-0.115747	-0.136997	-0.204506	0.112325	-0.0920574	-0.192913	-0.17061	-0.0727113	-0.0787744	-0.188059	-0.164124	-0.172146	-0.15819	-0.102747	-0.0797677	-0.0729194	-0.131511
	0.169453	0.136008	0.0875585	-0.021702	NaN	0.156117	0.213124	0.236899	0.130423	0.133083	0.179908	0.140403	0.14812	0.208724	0.0192471	0.0671249	0.0683079	0.0402185	0.0621742	0.0442122	0.107031	0.110218	-0.0672738	0.0708792	-0.16387	0.0237137	0.00753907	-0.167598	0.0075875	-0.0223637	0.0346147	-0.182833	-0.0106884	-0.021221	0.182847	-0.213285	-0.0149573	0.148263	0.273475	0.1304	0.034187	0.0553956	0.0125948	0.125724	0.158848	0.185835	0.0954428	-0.0937133	0.0167887
	0.369863	0.479382	-0.0788056	0.201937	0.156117	NaN	0.307932	0.119024	-0.239242	-0.302184	-0.333326	-0.294991	-0.275389	-0.333448	-0.200878	-0.262498	-0.217357	-0.16145	-0.26839	-0.207811	-0.292392	-0.249849	-0.0973886	-0.151229	-0.0333055	-0.254169	-0.275209	0.0335635	-0.136279	-0.138592	-0.112554	0.114914	-0.13364	-0.104446	-0.29485	0.0951322	-0.0691888	-0.24621	-0.214334	-0.177248	-0.205632	-0.246382	-0.182542	-0.19645	-0.186643	-0.125021	-0.17754	-0.0450819	-0.170367
	0.480986	0.188442	-0.0264744	0.166896	0.213124	0.307932	NaN	0.252807	0.13461	0.0657141	0.0683733	0.0623089	0.110293	0.0832306	-0.0172036	0.000189658	-0.00618775	0.0247671	-0.0603657	0.016938	-0.0087651	0.00914122	0.000694827	0.103436	-0.0382514	-0.0813069	-0.0615644	0.0123798	-0.017324	-0.00470129	0.11498	-0.026853	-0.12688	-0.142517	-0.0489561	0.00434512	-0.048976	-0.00258308	0.00551343	0.0847434	-0.00733534	-0.127824	-0.0748919	0.00634158	0.00738164	0.17402	0.078243	-0.123635	-0.139739
	0.188822	0.0426927	0.192623	0.200459	0.236899	0.119024	0.252807	NaN	0.178928	0.166325	0.164211	0.141444	0.16973	0.169208	0.0324468	0.0532422	0.0729632	0.0420883	0.0373786	0.0597573	0.0977717	0.0867579	-0.0364192	0.105686	-0.113236	0.0178765	-0.0186763	-0.149712	0.00730774	-0.0382808	0.0499576	-0.141307	-0.0387231	-0.0550222	0.126613	-0.148001	-0.0329042	0.129066	0.158764	0.0860526	0.0593321	0.00239183	-0.00623528	0.0922586	0.150391	0.150186	0.121576	-0.12114	-0.0288969
	0.0249141	-0.289766	0.0154567	-0.106532	0.130423	-0.239242	0.13461	0.178928	NaN	0.774715	0.748737	0.669424	0.727245	0.712148	0.309344	0.425209	0.287549	0.303284	0.273121	0.348266	0.471748	0.374745	0.141607	0.498085	-0.0790891	0.291179	0.351922	-0.226904	0.125623	0.130913	0.29361	-0.310186	0.130182	0.025505	0.4098	-0.339507	-0.0519927	0.342866	0.360899	0.394549	0.391234	0.255708	0.0919156	0.284386	0.266806	0.376836	0.37543	-0.0931029	0.126483
	-0.0529371	-0.349784	-0.0114485	-0.153684	0.133083	-0.302184	0.0657141	0.166325	0.774715	NaN	0.88747	0.824122	0.84752	0.862041	0.401433	0.498853	0.342075	0.386123	0.340199	0.442097	0.594189	0.47004	0.153557	0.559011	-0.11867	0.340617	0.337405	-0.314418	0.128568	0.0899175	0.298545	-0.366019	0.222992	0.0928642	0.506011	-0.393396	-0.0243096	0.421185	0.404433	0.387126	0.435693	0.373663	0.153437	0.367354	0.31516	0.3588	0.408484	-0.0109127	0.256763
	-0.0657571	-0.395972	0.00152615	-0.186932	0.179908	-0.333326	0.0683733	0.164211	0.748737	0.88747	NaN	0.831179	0.823741	1	0.407734	0.575645	0.412021	0.382635	0.409495	0.474291	0.693602	0.539615	0.101888	0.523298	-0.184252	0.398583	0.409805	-0.36634	0.15709	0.126519	0.290282	-0.456648	0.280355	0.146314	0.608791	-0.490989	0.0195143	0.511338	0.49362	0.459153	0.463172	0.472846	0.208837	0.458421	0.366586	0.416388	0.449128	-0.0075518	0.327776
	-0.0675362	-0.341805	0.0154429	-0.152534	0.140403	-0.294991	0.0623089	0.141444	0.669424	0.824122	0.831179	NaN	0.81313	0.897599	0.31921	0.449554	0.338119	0.304616	0.347566	0.398395	0.559872	0.425706	0.115988	0.500074	-0.138007	0.309488	0.31656	-0.282025	0.135501	0.114939	0.347952	-0.384486	0.229891	0.0980441	0.501889	-0.404458	0.00833623	0.423764	0.400279	0.355974	0.408537	0.362475	0.173928	0.422749	0.311356	0.380667	0.490598	-0.027743	0.24302
	-0.0335068	-0.347899	0.011746	-0.153815	0.14812	-0.275389	0.110293	0.16973	0.727245	0.84752	0.823741	0.81313	NaN	0.860645	0.365781	0.472727	0.349072	0.355084	0.337742	0.440059	0.566275	0.443334	0.0917735	0.474454	-0.127283	0.306479	0.324195	-0.26	0.137495	0.131897	0.298673	-0.3863	0.181038	0.0843974	0.497428	-0.400496	-0.0194259	0.422973	0.395476	0.367083	0.359812	0.337928	0.138901	0.357688	0.307785	0.412694	0.426276	-0.0781262	0.19555
	-0.0725423	-0.400147	0.00872335	-0.20689	0.208724	-0.333448	0.0832306	0.169208	0.712148	0.862041	1	0.897599	0.860645	NaN	0.366415	0.538063	0.412321	0.351794	0.406403	0.478645	0.69868	0.538388	0.0798427	0.49195	-0.198504	0.361483	0.393489	-0.338827	0.17245	0.144847	0.312966	-0.46832	0.265233	0.145096	0.597882	-0.502143	0.0338092	0.54003	0.502266	0.44184	0.434408	0.457509	0.239623	0.50338	0.386587	0.464579	0.51001	-0.0162898	0.3119
	-0.078069	-0.201575	-0.0282706	-0.0932502	0.0192471	-0.200878	-0.0172036	0.0324468	0.309344	0.401433	0.407734	0.31921	0.365781	0.366415	NaN	0.474548	0.26899	0.427814	0.342024	0.432966	0.449677	0.327585	0.134798	0.206865	-0.0750435	0.409533	0.284308	-0.158466	0.26754	0.165189	0.184309	-0.149108	0.0261481	0.0560984	0.276244	-0.141727	0.00853287	0.216187	0.193094	0.148469	0.101504	0.220443	0.112998	0.196297	0.139455	0.140637	0.108632	-0.0661928	0.113606
	-0.0942632	-0.281193	-0.0451248	-0.136211	0.0671249	-0.262498	0.000189658	0.0532422	0.425209	0.498853	0.575645	0.449554	0.472727	0.538063	0.474548	NaN	0.461717	0.48168	0.509739	0.442533	0.60372	0.51687	0.169731	0.312367	-0.0920982	0.464166	0.380357	-0.16676	0.285324	0.233465	0.258617	-0.224252	0.0816609	0.0922873	0.452247	-0.225417	0.0435531	0.409962	0.295427	0.219204	0.18443	0.294439	0.200331	0.292742	0.225026	0.233254	0.201266	-0.0800427	0.152774
	-0.0727323	-0.25493	-0.0392382	-0.130865	0.0683079	-0.217357	-0.00618775	0.0729632	0.287549	0.342075	0.412021	0.338119	0.349072	0.412321	0.26899	0.461717	NaN	0.348201	0.397825	0.267386	0.434257	0.476721	0.0921645	0.232207	-0.0555927	0.297589	0.357373	-0.0529456	0.19487	0.281783	0.226658	-0.217819	0.0905583	0.138711	0.4976	-0.186835	0.140867	0.455638	0.24143	0.125791	0.095842	0.209854	0.24219	0.291138	0.248024	0.204531	0.192385	-0.101061	0.119811
	-0.0234728	-0.179355	-0.0410794	-0.081165	0.0402185	-0.16145	0.0247671	0.0420883	0.303284	0.386123	0.382635	0.304616	0.355084	0.351794	0.427814	0.48168	0.348201	NaN	0.343893	0.392047	0.454743	0.391994	0.134959	0.232396	-0.0526835	0.353945	0.274412	-0.145018	0.225413	0.188107	0.193526	-0.140089	0.0328646	0.0821647	0.3066	-0.122515	0.0293097	0.256615	0.175705	0.125156	0.0739632	0.183818	0.115778	0.171269	0.146545	0.140098	0.0990423	-0.063968	0.0876613
	-0.140371	-0.265642	0.00352675	-0.148298	0.0621742	-0.26839	-0.0603657	0.0373786	0.273121	0.340199	0.409495	0.347566	0.337742	0.406403	0.342024	0.509739	0.397825	0.343893	NaN	0.333397	0.522145	0.476719	0.106693	0.19892	-0.0790889	0.429929	0.330466	-0.132038	0.279031	0.219678	0.204782	-0.214779	0.0376953	0.0898147	0.439381	-0.212834	0.0646496	0.402244	0.289743	0.175893	0.143014	0.277821	0.223081	0.273107	0.226573	0.184667	0.14546	-0.079544	0.123487
	-0.0722609	-0.217901	-0.0290251	-0.104943	0.0442122	-0.207811	0.016938	0.0597573	0.348266	0.442097	0.474291	0.398395	0.440059	0.478645	0.432966	0.442533	0.267386	0.392047	0.333397	NaN	0.550736	0.40013	0.132214	0.225623	-0.12972	0.368797	0.264149	-0.21604	0.3009	0.162044	0.187686	-0.178258	0.0453593	0.0607377	0.296872	-0.185417	0.0334346	0.296574	0.221012	0.165225	0.124829	0.220305	0.131388	0.233915	0.171627	0.169173	0.147072	-0.0342984	0.110486
	-0.121566	-0.330275	-0.0320152	-0.191755	0.107031	-0.292392	-0.0087651	0.0977717	0.471748	0.594189	0.693602	0.559872	0.566275	0.69868	0.449677	0.60372	0.434257	0.454743	0.522145	0.550736	NaN	0.630353	0.143074	0.328691	-0.161449	0.479881	0.407923	-0.267447	0.34293	0.242995	0.267765	-0.310054	0.154159	0.170657	0.525426	-0.32016	0.0988889	0.517571	0.386452	0.269484	0.239644	0.38758	0.271133	0.395859	0.297899	0.279415	0.245972	-0.0211725	0.227865
	-0.0887947	-0.282135	-0.0443193	-0.192828	0.110218	-0.249849	0.00914122	0.0867579	0.374745	0.47004	0.539615	0.425706	0.443334	0.538388	0.327585	0.51687	0.476721	0.391994	0.476719	0.40013	0.630353	NaN	0.116348	0.284797	-0.139168	0.371926	0.389956	-0.186679	0.244869	0.283976	0.240609	-0.269568	0.122178	0.139338	0.526978	-0.244007	0.118824	0.580418	0.336506	0.212056	0.18009	0.317331	0.290648	0.344465	0.315031	0.241189	0.199408	-0.0309162	0.192919
	-0.00242395	-0.0859095	-0.053789	-0.0278351	-0.0672738	-0.0973886	0.000694827	-0.0364192	0.141607	0.153557	0.101888	0.115988	0.0917735	0.0798427	0.134798	0.169731	0.0921645	0.134959	0.106693	0.132214	0.143074	0.116348	NaN	0.213089	0.163891	0.240306	0.203514	0.0792285	0.196362	0.154411	0.261751	0.122373	-0.00665196	-0.0189331	0.0393722	0.0755974	-0.00909203	0.0450921	0.0125058	0.0543696	0.117589	0.0650847	0.0668969	0.101464	0.0338113	0.0337467	0.0875629	0.0370758	-0.0296816
	0.0389403	-0.184419	-0.00794162	-0.0858078	0.0708792	-0.151229	0.103436	0.105686	0.498085	0.559011	0.523298	0.500074	0.474454	0.49195	0.206865	0.312367	0.232207	0.232396	0.19892	0.225623	0.328691	0.284797	0.213089	NaN	0.0474393	0.284032	0.319825	-0.12965	0.115631	0.158851	0.343572	-0.222129	0.200878	0.0588092	0.32939	-0.255455	-0.00803331	0.274323	0.241015	0.292687	0.371233	0.262172	0.128418	0.299615	0.201575	0.264364	0.338008	0.00188843	0.125029
	0.015599	-0.0301555	-0.0783538	0.0198725	-0.16387	-0.0333055	-0.0382514	-0.113236	-0.0790891	-0.11867	-0.184252	-0.138007	-0.127283	-0.198504	-0.0750435	-0.0920982	-0.0555927	-0.0526835	-0.0790889	-0.12972	-0.161449	-0.139168	0.163891	0.0474393	NaN	0.0148656	0.0618785	0.32591	-0.00425796	0.0478222	0.0902673	0.183996	-0.0305659	-0.0378427	-0.0997773	0.17626	-0.0393057	-0.12613	-0.156186	-0.0351179	0.0259312	-0.0306523	-0.0342369	-0.0888552	-0.0984118	-0.0963855	-0.0241215	0.0253161	-0.133361
	-0.144601	-0.24484	0.0105554	-0.154816	0.0237137	-0.254169	-0.0813069	0.0178765	0.291179	0.340617	0.398583	0.309488	0.306479	0.361483	0.409533	0.464166	0.297589	0.353945	0.429929	0.368797	0.479881	0.371926	0.240306	0.284032	0.0148656	NaN	0.467975	-0.0983174	0.435743	0.311151	0.276064	-0.172786	0.0403044	0.138553	0.334341	-0.182833	0.10004	0.286202	0.292823	0.227072	0.185428	0.346516	0.256207	0.351883	0.225982	0.19919	0.165021	-0.0346489	0.11312
	-0.12728	-0.271688	-0.0256065	-0.193821	0.00753907	-0.275209	-0.0615644	-0.0186763	0.351922	0.337405	0.409805	0.31656	0.324195	0.393489	0.284308	0.380357	0.357373	0.274412	0.330466	0.264149	0.407923	0.389956	0.203514	0.319825	0.0618785	0.467975	NaN	-0.0320293	0.30806	0.423696	0.302574	-0.210125	0.0659791	0.113401	0.374424	-0.202957	0.103919	0.320209	0.298956	0.286365	0.245016	0.32766	0.291159	0.350251	0.279812	0.26198	0.261077	-0.05198	0.115536
	0.057027	0.038559	-0.128077	0.027786	-0.167598	0.0335635	0.0123798	-0.149712	-0.226904	-0.314418	-0.36634	-0.282025	-0.26	-0.338827	-0.158466	-0.16676	-0.0529456	-0.145018	-0.132038	-0.21604	-0.267447	-0.186679	0.0792285	-0.12965	0.32591	-0.0983174	-0.0320293	NaN	0.00873361	0.110654	0.0652132	0.227453	-0.205494	-0.128338	-0.211378	0.306815	0.0614977	-0.162981	-0.285289	-0.183953	-0.175755	-0.248146	-0.0143455	-0.128873	-0.149244	-0.097188	-0.0712915	-0.10368	-0.285499
	-0.0663451	-0.135365	-0.0447025	-0.105408	0.0075875	-0.136279	-0.017324	0.00730774	0.125623	0.128568	0.15709	0.135501	0.137495	0.17245	0.26754	0.285324	0.19487	0.225413	0.279031	0.3009	0.34293	0.244869	0.196362	0.115631	-0.00425796	0.435743	0.30806	0.00873361	NaN	0.298247	0.257002	-0.0522045	-0.0885722	0.0811026	0.158759	-0.0339302	0.181693	0.184221	0.138519	0.0768552	0.0207173	0.132436	0.248854	0.285097	0.148224	0.144229	0.0906791	-0.0623651	-0.0400008
	-0.0630178	-0.142537	-0.0588549	-0.143871	-0.0223637	-0.138592	-0.00470129	-0.0382808	0.130913	0.0899175	0.126519	0.114939	0.131897	0.144847	0.165189	0.233465	0.281783	0.188107	0.219678	0.162044	0.242995	0.283976	0.154411	0.158851	0.0478222	0.311151	0.423696	0.110654	0.298247	NaN	0.262115	-0.103794	-0.102948	0.0180029	0.201083	-0.0478465	0.164976	0.228191	0.150551	0.118168	0.0403266	0.103992	0.271868	0.267357	0.221737	0.213747	0.150842	-0.113751	-0.0639891
	0.0398907	-0.139139	-0.0531059	-0.0804409	0.0346147	-0.112554	0.11498	0.0499576	0.29361	0.298545	0.290282	0.347952	0.298673	0.312966	0.184309	0.258617	0.226658	0.193526	0.204782	0.187686	0.267765	0.240609	0.261751	0.343572	0.0902673	0.276064	0.302574	0.0652132	0.257002	0.262115	NaN	-0.0734181	0.0370784	0.00176416	0.20973	-0.0327577	0.0665344	0.221968	0.128165	0.120153	0.149897	0.102638	0.176435	0.311044	0.169207	0.215216	0.305899	-0.0598602	-0.00755337
	0.0671738	0.143983	-0.0909124	0.110502	-0.182833	0.114914	-0.026853	-0.141307	-0.310186	-0.366019	-0.456648	-0.384486	-0.3863	-0.46832	-0.149108	-0.224252	-0.217819	-0.140089	-0.214779	-0.178258	-0.310054	-0.269568	0.122373	-0.222129	0.183996	-0.172786	-0.210125	0.227453	-0.0522045	-0.103794	-0.0734181	NaN	-0.162813	-0.113935	-0.368075	0.418263	-0.0522113	-0.310132	-0.335686	-0.262799	-0.22815	-0.295818	-0.188813	-0.301247	-0.264078	-0.293031	-0.249408	0.0344188	-0.224552
	-0.139061	-0.143195	-0.0389607	-0.115747	-0.0106884	-0.13364	-0.12688	-0.0387231	0.130182	0.222992	0.280355	0.229891	0.181038	0.265233	0.0261481	0.0816609	0.0905583	0.0328646	0.0376953	0.0453593	0.154159	0.122178	-0.00665196	0.200878	-0.0305659	0.0403044	0.0659791	-0.205494	-0.0885722	-0.102948	0.0370784	-0.162813	NaN	0.217833	0.231523	-0.220289	0.0301048	0.172374	0.0972013	0.0971376	0.214384	0.272319	0.0335504	0.117264	0.054038	0.00106687	0.123076	0.215296	0.28812
	-0.142615	-0.111331	-0.0729426	-0.136997	-0.021221	-0.104446	-0.142517	-0.0550222	0.025505	0.0928642	0.146314	0.0980441	0.0843974	0.145096	0.0560984	0.0922873	0.138711	0.0821647	0.0898147	0.0607377	0.170657	0.139338	-0.0189331	0.0588092	-0.0378427	0.138553	0.113401	-0.128338	0.0811026	0.0180029	0.00176416	-0.113935	0.217833	NaN	0.244051	-0.151574	0.225641	0.186445	0.0591898	-0.043194	0.0195895	0.21659	0.110353	0.102339	0.0363968	-0.0483367	-0.00349304	0.16194	0.210727
	-0.142133	-0.338247	0.0319084	-0.204506	0.182847	-0.29485	-0.0489561	0.126613	0.4098	0.506011	0.608791	0.501889	0.497428	0.597882	0.276244	0.452247	0.4976	0.3066	0.439381	0.296872	0.525426	0.526978	0.0393722	0.32939	-0.0997773	0.334341	0.374424	-0.211378	0.158759	0.201083	0.20973	-0.368075	0.231523	0.244051	NaN	-0.378986	0.137387	0.589976	0.428806	0.261102	0.254897	0.398037	0.268856	0.374645	0.378698	0.26625	0.287066	-0.0230733	0.269161
	0.0834537	0.131471	-0.0924798	0.112325	-0.213285	0.0951322	0.00434512	-0.148001	-0.339507	-0.393396	-0.490989	-0.404458	-0.400496	-0.502143	-0.141727	-0.225417	-0.186835	-0.122515	-0.212834	-0.185417	-0.32016	-0.244007	0.0755974	-0.255455	0.17626	-0.182833	-0.202957	0.306815	-0.0339302	-0.0478465	-0.0327577	0.418263	-0.220289	-0.151574	-0.378986	NaN	-0.0119678	-0.291317	-0.367839	-0.30841	-0.281428	-0.346169	-0.140834	-0.293444	-0.267908	-0.290612	-0.256609	-0.0349816	-0.276746
	-0.0533915	-0.0705047	-0.0754017	-0.0920574	-0.0149573	-0.0691888	-0.048976	-0.0329042	-0.0519927	-0.0243096	0.0195143	0.00833623	-0.0194259	0.0338092	0.00853287	0.0435531	0.140867	0.0293097	0.0646496	0.0334346	0.0988889	0.118824	-0.00909203	-0.00803331	-0.0393057	0.10004	0.103919	0.0614977	0.181693	0.164976	0.0665344	-0.0522113	0.0301048	0.225641	0.137387	-0.0119678	NaN	0.197698	-0.00668419	-0.0859068	-0.0725559	0.0189869	0.174871	0.154871	0.0752759	-0.0059092	0.00857851	0.0256157	0.00778588
	-0.10259	-0.282435	-0.0057761	-0.192913	0.148263	-0.24621	-0.00258308	0.129066	0.342866	0.421185	0.511338	0.423764	0.422973	0.54003	0.216187	0.409962	0.455638	0.256615	0.402244	0.296574	0.517571	0.580418	0.0450921	0.274323	-0.12613	0.286202	0.320209	-0.162981	0.184221	0.228191	0.221968	-0.310132	0.172374	0.186445	0.589976	-0.291317	0.197698	NaN	0.331446	0.166042	0.17696	0.294893	0.284598	0.361243	0.353761	0.238478	0.250148	-0.0521323	0.196498
	-0.108626	-0.229858	0.130633	-0.17061	0.273475	-0.214334	0.00551343	0.158764	0.360899	0.404433	0.49362	0.400279	0.395476	0.502266	0.193094	0.295427	0.24143	0.175705	0.289743	0.221012	0.386452	0.336506	0.0125058	0.241015	-0.156186	0.292823	0.298956	-0.285289	0.138519	0.150551	0.128165	-0.335686	0.0972013	0.0591898	0.428806	-0.367839	-0.00668419	0.331446	NaN	0.421034	0.281891	0.399403	0.215119	0.349932	0.363154	0.365349	0.268384	-0.0428743	0.222913
	-0.01419	-0.207211	0.0603761	-0.0727113	0.1304	-0.177248	0.0847434	0.0860526	0.394549	0.387126	0.459153	0.355974	0.367083	0.44184	0.148469	0.219204	0.125791	0.125156	0.175893	0.165225	0.269484	0.212056	0.0543696	0.292687	-0.0351179	0.227072	0.286365	-0.183953	0.0768552	0.118168	0.120153	-0.262799	0.0971376	-0.043194	0.261102	-0.30841	-0.0859068	0.166042	0.421034	NaN	0.431453	0.400593	0.147533	0.292885	0.234436	0.444384	0.321489	0.00790927	0.217613
	-0.0770996	-0.203908	0.0468349	-0.0787744	0.034187	-0.205632	-0.00733534	0.0593321	0.391234	0.435693	0.463172	0.408537	0.359812	0.434408	0.101504	0.18443	0.095842	0.0739632	0.143014	0.124829	0.239644	0.18009	0.117589	0.371233	0.0259312	0.185428	0.245016	-0.175755	0.0207173	0.0403266	0.149897	-0.22815	0.214384	0.0195895	0.254897	-0.281428	-0.0725559	0.17696	0.281891	0.431453	NaN	0.378865	0.101269	0.254574	0.184687	0.255932	0.417189	0.0919125	0.234816
	-0.200677	-0.25078	0.0265956	-0.188059	0.0553956	-0.246382	-0.127824	0.00239183	0.255708	0.373663	0.472846	0.362475	0.337928	0.457509	0.220443	0.294439	0.209854	0.183818	0.277821	0.220305	0.38758	0.317331	0.0650847	0.262172	-0.0306523	0.346516	0.32766	-0.248146	0.132436	0.103992	0.102638	-0.295818	0.272319	0.21659	0.398037	-0.346169	0.0189869	0.294893	0.399403	0.400593	0.378865	NaN	0.2604	0.360177	0.239031	0.258467	0.255661	0.16972	0.464178
	-0.133017	-0.184198	-0.0296424	-0.164124	0.0125948	-0.182542	-0.0748919	-0.00623528	0.0919156	0.153437	0.208837	0.173928	0.138901	0.239623	0.112998	0.200331	0.24219	0.115778	0.223081	0.131388	0.271133	0.290648	0.0668969	0.128418	-0.0342369	0.256207	0.291159	-0.0143455	0.248854	0.271868	0.176435	-0.188813	0.0335504	0.110353	0.268856	-0.140834	0.174871	0.284598	0.215119	0.147533	0.101269	0.2604	NaN	0.367619	0.239548	0.204453	0.179914	-0.00278188	0.126431
	-0.108614	-0.232852	0.0228081	-0.172146	0.125724	-0.19645	0.00634158	0.0922586	0.284386	0.367354	0.458421	0.422749	0.357688	0.50338	0.196297	0.292742	0.291138	0.171269	0.273107	0.233915	0.395859	0.344465	0.101464	0.299615	-0.0888552	0.351883	0.350251	-0.128873	0.285097	0.267357	0.311044	-0.301247	0.117264	0.102339	0.374645	-0.293444	0.154871	0.361243	0.349932	0.292885	0.254574	0.360177	0.367619	NaN	0.33206	0.36614	0.37483	-0.0101581	0.201047
	-0.0894849	-0.204561	0.0637947	-0.15819	0.158848	-0.186643	0.00738164	0.150391	0.266806	0.31516	0.366586	0.311356	0.307785	0.386587	0.139455	0.225026	0.248024	0.146545	0.226573	0.171627	0.297899	0.315031	0.0338113	0.201575	-0.0984118	0.225982	0.279812	-0.149244	0.148224	0.221737	0.169207	-0.264078	0.054038	0.0363968	0.378698	-0.267908	0.0752759	0.353761	0.363154	0.234436	0.184687	0.239031	0.239548	0.33206	NaN	0.284983	0.237578	-0.0708061	0.104443
	-0.00345831	-0.193487	0.032405	-0.102747	0.185835	-0.125021	0.17402	0.150186	0.376836	0.3588	0.416388	0.380667	0.412694	0.464579	0.140637	0.233254	0.204531	0.140098	0.184667	0.169173	0.279415	0.241189	0.0337467	0.264364	-0.0963855	0.19919	0.26198	-0.097188	0.144229	0.213747	0.215216	-0.293031	0.00106687	-0.0483367	0.26625	-0.290612	-0.0059092	0.238478	0.365349	0.444384	0.255932	0.258467	0.204453	0.36614	0.284983	NaN	0.378638	-0.121083	0.103683
	-0.0367451	-0.206272	0.0276737	-0.0797677	0.0954428	-0.17754	0.078243	0.121576	0.37543	0.408484	0.449128	0.490598	0.426276	0.51001	0.108632	0.201266	0.192385	0.0990423	0.14546	0.147072	0.245972	0.199408	0.0875629	0.338008	-0.0241215	0.165021	0.261077	-0.0712915	0.0906791	0.150842	0.305899	-0.249408	0.123076	-0.00349304	0.287066	-0.256609	0.00857851	0.250148	0.268384	0.321489	0.417189	0.255661	0.179914	0.37483	0.237578	0.378638	NaN	-0.0331538	0.117572
	-0.0903429	-0.0280532	-0.0719722	-0.0729194	-0.0937133	-0.0450819	-0.123635	-0.12114	-0.0931029	-0.0109127	-0.0075518	-0.027743	-0.0781262	-0.0162898	-0.0661928	-0.0800427	-0.101061	-0.063968	-0.079544	-0.0342984	-0.0211725	-0.0309162	0.0370758	0.00188843	0.0253161	-0.0346489	-0.05198	-0.10368	-0.0623651	-0.113751	-0.0598602	0.0344188	0.215296	0.16194	-0.0230733	-0.0349816	0.0256157	-0.0521323	-0.0428743	0.00790927	0.0919125	0.16972	-0.00278188	-0.0101581	-0.0708061	-0.121083	-0.0331538	NaN	0.210419
	-0.184491	-0.163758	0.0087302	-0.131511	0.0167887	-0.170367	-0.139739	-0.0288969	0.126483	0.256763	0.327776	0.24302	0.19555	0.3119	0.113606	0.152774	0.119811	0.0876613	0.123487	0.110486	0.227865	0.192919	-0.0296816	0.125029	-0.133361	0.11312	0.115536	-0.285499	-0.0400008	-0.0639891	-0.00755337	-0.224552	0.28812	0.210727	0.269161	-0.276746	0.00778588	0.196498	0.222913	0.217613	0.234816	0.464178	0.126431	0.201047	0.104443	0.103683	0.117572	0.210419	NaN
	-0.133969	-0.165544	0.0285315	-0.112709	0.0212257	-0.17953	-0.0974157	-0.0128353	0.135964	0.213449	0.276859	0.192325	0.179534	0.250034	0.0954105	0.136429	0.113316	0.0843756	0.129166	0.0866116	0.178927	0.169639	-0.0583385	0.0951439	-0.141205	0.104604	0.108826	-0.212715	0.0041365	0.0438005	-0.0185276	-0.213825	0.107542	0.0772836	0.214515	-0.239406	-0.0185382	0.156659	0.268705	0.206089	0.144864	0.267944	0.122576	0.150603	0.16034	0.130985	0.083186	0.0641458	0.241068
	-0.0388834	-0.108034	-0.0544288	-0.0931296	-0.0282593	-0.0995364	-0.00613892	-0.0862827	0.0671823	0.0978136	0.133839	0.055533	0.0752082	0.123527	0.0577354	0.0791878	-0.0141958	0.0570564	0.0465773	0.0669132	0.0961053	0.0851062	-0.0559015	0.0314911	-0.0812527	0.0370576	0.0463912	-0.152931	-0.0261475	-0.0130293	-0.0559227	-0.117118	0.0276127	-0.0113489	0.0491486	-0.125496	-0.0838374	-0.0101649	0.128525	0.272714	0.124065	0.230155	0.0569323	0.0485058	0.0213606	0.128387	0.0231925	0.0979486	0.183211
	-0.126394	-0.0758713	-0.104344	-0.0626133	-0.15205	-0.0941428	-0.153113	-0.161136	-0.123516	-0.0772089	-0.0911673	-0.124156	-0.128263	-0.120989	-0.0243838	-0.0673277	-0.0751517	-0.0398809	-0.0344769	-0.0543114	-0.0685083	-0.0561579	0.00526926	-0.0828106	0.153364	0.0209832	-0.00122472	0.0446619	-0.0211337	-0.0425256	-0.118281	0.0396911	0.0333706	0.10104	-0.0768313	0.0189358	-0.0113686	-0.122875	-0.0442743	0.0552099	0.0308693	0.15171	0.0332827	-0.0676413	-0.101585	-0.0881396	-0.0904017	0.154857	0.104848
	-0.013156	0.0135559	-0.0760932	-0.0373402	-0.0907945	-0.0102575	-0.0444733	-0.108363	-0.172149	-0.157514	-0.173564	-0.128423	-0.155426	-0.157031	-0.117863	-0.134181	-0.070483	-0.106235	-0.115669	-0.111341	-0.139702	-0.0929065	-0.000836905	-0.0820801	0.0282988	-0.111261	-0.0899672	0.116386	-0.0278511	0.00792064	0.0282269	0.0954315	-0.00339165	0.00468852	-0.106939	0.148051	0.121052	-0.071387	-0.133907	-0.109859	-0.0849193	-0.0699148	0.0124584	-0.0109026	-0.0838937	-0.0900159	-0.0400525	0.133677	-0.00221737
	-0.123271	-0.12679	-0.0267032	-0.113993	0.00111577	-0.132368	-0.0697333	-0.0389287	-0.0472454	0.0116915	0.0735312	0.0854044	0.0364442	0.125739	-0.025461	0.046344	0.130733	0.00573868	0.0617132	-0.0146077	0.0672205	0.0996835	-0.0336898	0.0354495	-0.0446263	0.0415555	0.084422	0.0586741	0.0607172	0.132412	0.0896379	-0.147455	0.0546921	0.0576522	0.147026	-0.0882993	0.18244	0.197985	0.0819189	0.0431619	0.00887745	0.137421	0.249815	0.286194	0.128155	0.152302	0.159308	0.0178953	0.135548
	-0.10109	-0.21079	0.0148455	-0.142153	0.0566672	-0.171187	-0.0237002	0.0517315	0.201757	0.248895	0.332819	0.249425	0.250665	0.333093	0.106412	0.184072	0.165118	0.11046	0.14925	0.120837	0.216971	0.197568	-0.052617	0.130502	-0.147116	0.131805	0.13479	-0.186565	0.0416187	0.0685162	0.0416444	-0.246815	0.0742802	0.0394693	0.233949	-0.248547	0.0207937	0.212012	0.274917	0.221923	0.131629	0.212772	0.151165	0.241281	0.255061	0.233586	0.153303	-0.0268737	0.150712
	-0.0612417	-0.127382	-0.0801527	-0.121531	-0.0297673	-0.116428	0.0134267	-0.0727569	0.0339249	0.0403771	0.0676098	0.0515882	0.0785769	0.115485	0.0290468	0.068648	0.0789894	0.0479932	0.0372646	0.0329156	0.0717914	0.0859477	-0.0103577	0.0288672	-0.055906	0.0757987	0.120155	0.0522246	0.099898	0.208653	0.0602479	-0.127704	-0.0987009	-0.0722658	0.0350264	-0.0543114	0.0681115	0.0766513	0.0966986	0.187839	0.0253017	0.0913289	0.163962	0.197715	0.0963462	0.29967	0.127448	-0.0656103	0.0203202
	-0.0439405	-0.026516	-0.102966	-0.0471262	-0.127624	-0.035187	-0.0641466	-0.145869	-0.209836	-0.248446	-0.239679	-0.225265	-0.217466	-0.220838	-0.11042	-0.102153	-0.0103289	-0.0787667	-0.0722185	-0.140378	-0.14337	-0.0787539	-0.0383423	-0.174215	0.0700442	-0.040216	-0.00138073	0.271205	0.07577	0.137451	-0.060613	0.0541899	-0.173786	-0.0242242	-0.12731	0.154025	0.149623	-0.0883124	-0.135703	-0.0953147	-0.177278	-0.118612	0.138915	0.0021072	-0.0545645	-0.0138129	-0.0928979	-0.0558456	-0.14998
	-0.10236	-0.169526	0.0188378	-0.089841	0.0360501	-0.172364	-0.0829775	0.0205169	0.086677	0.173843	0.248061	0.197798	0.179175	0.252039	0.0318357	0.115458	0.169136	0.0392176	0.135942	0.0715618	0.179433	0.158369	-0.102966	0.0423843	-0.137818	-0.0231252	-0.00463554	-0.165834	-0.0728814	-0.0781845	-0.0437609	-0.172147	0.180457	0.203187	0.3246	-0.186232	0.111886	0.280191	0.0641727	-0.0456574	0.0207151	0.105174	0.0167555	0.0588566	0.0809406	-0.0292661	0.0276449	0.0474256	0.191492
	0.137777	0.127055	-0.0682001	0.188482	-0.206962	0.102527	0.0346787	-0.120028	-0.266402	-0.317877	-0.384919	-0.368025	-0.349418	-0.426168	-0.220996	-0.290532	-0.269471	-0.188354	-0.30868	-0.227893	-0.366787	-0.31047	-0.0543935	-0.214942	0.0955572	-0.354228	-0.292071	0.161394	-0.264546	-0.207596	-0.207071	0.263277	-0.126474	-0.172546	-0.359518	0.273816	-0.116294	-0.315559	-0.35697	-0.163421	-0.165408	-0.284091	-0.249744	-0.361376	-0.30043	-0.277473	-0.251931	0.0282461	-0.134743
	-0.0883864	-0.0106536	-0.068944	0.0383811	-0.188303	-0.0254974	-0.164903	-0.138775	-0.209584	-0.14653	-0.16845	-0.180173	-0.212225	-0.20104	-0.194627	-0.241582	-0.223242	-0.181833	-0.221573	-0.189542	-0.228704	-0.227583	-0.088042	-0.176796	0.0920952	-0.305794	-0.281343	0.0308655	-0.300276	-0.335723	-0.245491	0.178663	0.127738	0.0683836	-0.167253	0.120186	-0.0479453	-0.193272	-0.27377	-0.184934	-0.0370754	-0.0728561	-0.199712	-0.26697	-0.244696	-0.327308	-0.169999	0.215881	0.0911946
	-0.112243	-0.237615	0.0220908	-0.136789	0.065085	-0.206994	-0.0452523	0.0727355	0.197678	0.240835	0.337809	0.245926	0.238554	0.333645	0.102109	0.256627	0.274373	0.14277	0.272958	0.163504	0.341435	0.369936	-0.0403518	0.136783	-0.0986437	0.137017	0.126804	-0.134858	0.0608383	0.0419614	0.0774888	-0.210247	0.135458	0.152254	0.398356	-0.209618	0.148268	0.510271	0.153201	0.0245587	0.0855442	0.151735	0.131856	0.162945	0.168031	0.0710556	0.0968475	-0.0370932	0.138307
	0.110327	0.05867	-0.0639045	0.139628	-0.165844	0.0793922	0.0980227	-0.0498329	-0.213129	-0.297748	-0.361787	-0.322937	-0.274513	-0.372437	-0.191864	-0.23207	-0.151947	-0.161494	-0.253669	-0.224423	-0.339292	-0.252076	-0.0490525	-0.191503	0.0984894	-0.282566	-0.197543	0.292437	-0.154313	-0.025079	-0.0817763	0.190199	-0.258622	-0.247862	-0.309137	0.277416	-0.0224327	-0.194085	-0.298856	-0.151084	-0.218297	-0.363295	-0.13189	-0.22412	-0.175828	-0.0735559	-0.129609	-0.152052	-0.276402
	-0.0358718	0.00975574	-0.0442585	0.0777511	-0.170519	-0.0145527	-0.0824479	-0.0715103	-0.254253	-0.26565	-0.305498	-0.245348	-0.243543	-0.299146	-0.23964	-0.260753	-0.154486	-0.212776	-0.238595	-0.241694	-0.321861	-0.249842	-0.117699	-0.252462	0.070825	-0.348269	-0.284064	0.253992	-0.244322	-0.200411	-0.144741	0.186277	-0.0828173	-0.0796833	-0.215165	0.25768	0.0496007	-0.15066	-0.3184	-0.304149	-0.206229	-0.298758	-0.139424	-0.226588	-0.187038	-0.246715	-0.124223	-0.0242222	-0.142161
	-0.11157	-0.175468	0.0333471	-0.142712	0.00701233	-0.182244	-0.0859307	-0.0223538	0.13139	0.145735	0.205465	0.149872	0.146395	0.21172	-0.00679549	0.0552186	0.0556514	-0.0123947	0.0900342	0.048597	0.131295	0.0926708	-0.0661417	0.0700453	-0.112049	0.0719132	0.0760249	-0.150535	0.00793005	0.0251921	-0.0321516	-0.166059	0.051399	0.0584778	0.168622	-0.19662	0.0272573	0.124702	0.187122	0.105693	0.0837715	0.134228	0.054527	0.107885	0.129546	0.0683405	0.0408044	0.0129705	0.0969807
	-0.117017	-0.11155	0.176805	0.0801609	-0.0251457	-0.136416	-0.130659	0.0785703	0.0287082	0.0508126	0.0306057	0.0214235	0.0267177	0.0100703	0.0325741	0.00286286	-0.057906	-0.0159041	0.0136374	0.0118336	8.12128e-05	-0.0765876	-0.0287362	-0.0308666	-0.0728884	0.0310415	-0.0615974	-0.14306	-0.0414027	-0.127842	-0.110657	-0.056648	-0.0301259	-0.0265179	-0.00670262	-0.0922363	-0.100981	-0.0550863	0.0338623	0.00903011	0.0247336	0.0275926	-0.0703021	-0.045027	-0.0275722	-0.0615827	-0.0357144	-0.0416711	0.0276894
	-0.132725	-0.156149	0.0193636	-0.119293	0.0413387	-0.145101	-0.0846131	0.0320938	0.109688	0.134779	0.165851	0.123814	0.132448	0.155275	0.0806455	0.131864	0.104869	0.0718591	0.147075	0.0833105	0.157763	0.113186	-0.0302341	0.0465066	-0.0936481	0.134573	0.056804	-0.141869	0.0697078	-0.00848189	0.00813555	-0.145813	0.0449322	0.117931	0.207068	-0.16021	0.0473607	0.147465	0.0970235	0.00536411	0.0125252	0.0877558	0.0428989	0.0785942	0.0930475	0.0210167	0.0168492	-0.051227	0.0456649
	-0.105296	-0.0528363	-0.0695805	-0.0779828	-0.0533984	-0.0294875	-0.0894155	-0.0832981	-0.0751676	-0.0701982	-0.0595877	-0.07588	-0.077512	-0.0427468	-0.0867333	-0.0937099	-0.106845	-0.0939264	-0.0879955	-0.0674845	-0.0718452	-0.07964	-0.0769594	-0.10899	-0.0203189	-0.0820265	-0.0818448	-0.0452841	-0.0873248	-0.105339	-0.14101	-0.012976	0.0262944	0.0666145	-0.0628809	-0.0435844	-0.0207526	-0.112187	-0.00868687	0.0183911	-0.0303878	0.045145	-0.04206	-0.06442	-0.0480922	-0.0430667	-0.0874694	0.0691674	0.0494045
	-0.0945873	-0.12789	0.141608	0.0318262	0.0122027	-0.114359	-0.0549077	0.144885	0.0711757	0.087583	0.0890438	0.0610469	0.0849424	0.0774223	0.0375377	0.0490218	-0.00104412	0.0282792	0.0492987	0.0777371	0.0699237	0.0111684	-0.0176766	-0.0182496	-0.0702211	0.0510971	-0.0570646	-0.141901	0.00933643	-0.095171	-0.0573838	-0.0752919	-0.0517373	-0.0218574	0.0378714	-0.111653	-0.0639786	0.0369968	0.0547496	0.00145374	0.00546756	-0.00764373	-0.0478212	-0.0287127	0.00870302	-0.000862498	-0.00651036	-0.0679353	-0.0183052
	-0.135833	-0.196616	-0.0303624	-0.147186	-0.0181538	-0.172808	-0.09561	-0.011116	0.125326	0.165016	0.210642	0.118439	0.137245	0.187955	0.0541985	0.0884848	0.0699269	0.0314012	0.0567593	0.074149	0.153561	0.107973	-0.0668332	0.0371934	-0.0963382	0.0502405	0.0661	-0.128596	0.013492	-0.00846746	-0.0277039	-0.143521	0.0509718	0.0825592	0.151163	-0.162058	0.0724705	0.141593	0.0802121	0.0336191	0.0618134	0.0713223	0.0329223	0.0549071	0.0845876	0.0305395	0.0284436	-0.0094194	0.075893
	-0.200877	-0.238445	0.0628671	-0.161592	-0.0115575	-0.221361	-0.142309	0.0383774	0.098218	0.148663	0.158764	0.119049	0.139646	0.156454	0.0856266	0.121866	0.100545	0.0705421	0.158505	0.0932016	0.179391	0.124861	-0.0148902	0.037034	-0.0731934	0.160456	0.07848	-0.14436	0.085192	0.00824718	-0.0250727	-0.172644	0.0383348	0.075305	0.203088	-0.185662	0.0334863	0.144919	0.135708	0.0526524	0.0437579	0.133658	0.0865407	0.102963	0.102995	0.0552565	0.0347052	-0.0297579	0.0688241
	-0.0181847	-0.0145556	-0.0298009	-0.0214178	-0.0138955	-0.0215639	-0.0162313	-0.0178699	-0.0612733	-0.0421982	-0.0492464	-0.0680693	-0.0535733	-0.0468223	-0.0320841	-0.0446266	-0.0514462	-0.0435389	-0.0593587	-0.0333866	-0.0452077	-0.0336056	-0.0632959	-0.0798669	-0.0512243	-0.0548826	-0.061775	0.000343833	-0.0410895	-0.0236133	-0.0717983	-0.0263552	-0.0303108	-0.0389171	-0.050016	-0.00608405	0.0444141	-0.0700026	-0.000805372	-0.0128187	-0.0649623	-0.0379579	-0.0214071	-0.0113569	-0.0363375	-0.00361463	-0.0425866	-0.0206568	-0.0336077
	-0.0627324	0.214402	-0.0596903	0.0450412	-0.257558	0.157347	-0.188339	-0.273198	-0.619837	-0.733184	-0.826056	-0.665884	-0.679226	-0.800096	-0.375897	-0.514691	-0.41368	-0.376783	-0.402197	-0.433875	-0.613578	-0.528797	-0.140148	-0.45963	0.0843159	-0.376839	-0.372676	0.226037	-0.20699	-0.15664	-0.28503	0.295966	-0.276572	-0.221725	-0.597526	0.334747	-0.151871	-0.537508	-0.465104	-0.448988	-0.40804	-0.460775	-0.267296	-0.478712	-0.385252	-0.417586	-0.419212	-0.0757881	-0.348893
	-0.0803139	0.19093	-0.0819739	0.027902	-0.18529	0.106023	-0.165247	-0.257772	-0.449283	-0.472253	-0.547981	-0.446065	-0.466811	-0.556643	-0.165784	-0.312438	-0.340597	-0.171206	-0.256604	-0.191578	-0.395351	-0.381768	-0.0387679	-0.316302	0.052805	-0.18643	-0.257664	0.0505386	-0.110016	-0.146608	-0.212227	0.221288	-0.18119	-0.16062	-0.448112	0.225694	-0.156787	-0.454714	-0.294569	-0.258737	-0.260057	-0.250053	-0.217226	-0.313717	-0.288714	-0.319454	-0.324089	0.0150739	-0.17958
	-0.0477721	0.122249	-0.100571	0.0441988	-0.186642	0.0911776	-0.121397	-0.19479	-0.386386	-0.420573	-0.474258	-0.366618	-0.406677	-0.459568	-0.23322	-0.301797	-0.264792	-0.216031	-0.259627	-0.263464	-0.369162	-0.328344	-0.0471338	-0.268919	0.0909185	-0.23576	-0.26099	0.16064	-0.129279	-0.14496	-0.177568	0.237028	-0.131836	-0.0842971	-0.358318	0.212791	-0.044835	-0.300179	-0.314386	-0.276032	-0.214182	-0.250665	-0.167558	-0.2528	-0.263476	-0.274531	-0.205388	0.0319543	-0.171439
	-0.105052	0.0264835	-0.0853797	-0.031497	-0.157971	-0.0202877	-0.154651	-0.190735	-0.239881	-0.233108	-0.306668	-0.23061	-0.255567	-0.311474	-0.0787833	-0.147955	-0.193139	-0.087163	-0.130816	-0.11859	-0.188223	-0.201536	0.0230562	-0.152467	0.0693085	-0.0249708	-0.128835	0.0499223	-0.0063653	-0.0898804	-0.09729	0.126173	-0.059391	-0.0153282	-0.219409	0.101167	-0.0439684	-0.229955	-0.188504	-0.161761	-0.12372	-0.0867063	-0.0874813	-0.139213	-0.175103	-0.205951	-0.18171	0.0292894	-0.0764075
	-0.0442165	0.109591	-0.0697686	0.0178069	-0.145861	0.0875194	-0.0937847	-0.153991	-0.329945	-0.377349	-0.417345	-0.359533	-0.368576	-0.42385	-0.156127	-0.235315	-0.228947	-0.15379	-0.181825	-0.194028	-0.273126	-0.243877	-0.00259016	-0.200619	0.0727278	-0.10377	-0.144995	0.101444	-0.0371763	-0.0505776	-0.115523	0.175635	-0.112459	-0.0928018	-0.312174	0.171727	-0.07805	-0.282094	-0.245892	-0.192231	-0.183412	-0.195981	-0.141749	-0.220435	-0.211244	-0.22272	-0.249477	-0.00286998	-0.17354
	-0.0699562	0.139524	-0.0234722	0.0280635	-0.186726	0.0830615	-0.150285	-0.183833	-0.409649	-0.485868	-0.55184	-0.460594	-0.462572	-0.544398	-0.182371	-0.324756	-0.313886	-0.212317	-0.247035	-0.226797	-0.389356	-0.355249	-0.0831372	-0.317403	0.0133229	-0.187944	-0.240764	0.0629302	-0.0995993	-0.125135	-0.216401	0.167339	-0.208735	-0.171587	-0.431955	0.185754	-0.160307	-0.407238	-0.299743	-0.261269	-0.273543	-0.288378	-0.219472	-0.333669	-0.265279	-0.291924	-0.335067	-0.0558826	-0.227646
	-0.151249	-0.154729	0.142251	-0.00061891	0.0123572	-0.171313	-0.138969	0.0854752	0.121845	0.180969	0.180526	0.140665	0.138987	0.159301	0.0796653	0.0815016	0.00634619	0.0467732	0.0962944	0.10008	0.140831	0.0376441	-0.0284131	0.0219013	-0.117586	0.100454	-0.0115264	-0.216525	-0.00294033	-0.0977684	-0.0749861	-0.124072	0.00878389	0.019189	0.116555	-0.183788	-0.0714741	0.0596717	0.121026	0.0485786	0.0689117	0.11326	-0.0144671	0.0458263	0.0553205	-0.0170062	0.00708477	-0.0323422	0.0862358
	-0.129232	-0.159654	0.0859303	-0.0973498	0.0427981	-0.16903	-0.0979366	0.038209	0.171202	0.209398	0.240991	0.197414	0.191876	0.227809	0.0843811	0.117637	0.0565244	0.0726872	0.112796	0.105033	0.170191	0.111695	0.00230185	0.0945157	-0.0977546	0.153317	0.0919846	-0.177404	0.0557867	0.0094051	0.0148213	-0.186535	0.0208102	0.0638601	0.179504	-0.215363	-0.0125661	0.12839	0.17913	0.0952148	0.0952967	0.123454	0.0668857	0.133783	0.121796	0.0700388	0.0745944	-0.0436294	0.0775357
	-0.00184445	0.0089088	-0.043004	0.0268472	-0.0799398	0.00957642	-0.0151224	-0.0696449	-0.110459	-0.114622	-0.151908	-0.10667	-0.106593	-0.141941	-0.0473403	-0.0863737	-0.0873548	-0.0460806	-0.0747355	-0.0661891	-0.105441	-0.0971028	-0.0256729	-0.10586	0.00299009	-0.0755165	-0.105373	0.0629046	-0.0314577	-0.0413493	-0.0639423	0.0952383	-0.111362	-0.0603495	-0.125262	0.0943612	-0.0312439	-0.13516	-0.120288	-0.0992409	-0.0995476	-0.117894	-0.0937201	-0.0915845	-0.0746414	-0.0973664	-0.0829413	-0.066314	-0.117904
	-0.0485527	0.125202	0.0046132	0.0612888	-0.177233	0.0460944	-0.109942	-0.149997	-0.317009	-0.382826	-0.429972	-0.337516	-0.366057	-0.429423	-0.174587	-0.276059	-0.259236	-0.187458	-0.222083	-0.20919	-0.332338	-0.303662	-0.0449153	-0.2319	0.0308501	-0.179511	-0.219592	0.0512594	-0.127091	-0.140012	-0.147281	0.169602	-0.138272	-0.14067	-0.368139	0.160507	-0.122721	-0.325354	-0.252094	-0.17565	-0.165851	-0.221397	-0.194514	-0.256961	-0.200689	-0.234007	-0.227858	-0.0193055	-0.148819
	-0.107344	0.16936	-0.075604	0.0171165	-0.274595	0.120774	-0.24818	-0.283243	-0.548657	-0.639048	-0.709312	-0.602445	-0.631272	-0.719632	-0.37047	-0.492095	-0.417721	-0.374969	-0.377914	-0.416343	-0.549852	-0.483052	-0.148842	-0.429687	0.0605344	-0.369846	-0.365833	0.109542	-0.23498	-0.253665	-0.331127	0.259374	-0.164016	-0.13765	-0.536443	0.250537	-0.184083	-0.521824	-0.43302	-0.401637	-0.316998	-0.356853	-0.298448	-0.481632	-0.398578	-0.467554	-0.41858	0.0145915	-0.224115
	-0.0337765	0.20148	-0.102515	0.0622619	-0.198782	0.117865	-0.111803	-0.244716	-0.447247	-0.498237	-0.586484	-0.464704	-0.475362	-0.583428	-0.154487	-0.308408	-0.320944	-0.165953	-0.266356	-0.187985	-0.410391	-0.399133	-0.0686681	-0.36229	0.0380234	-0.217194	-0.265714	0.132503	-0.0687371	-0.0865331	-0.188235	0.238982	-0.271218	-0.200532	-0.478262	0.285102	-0.115257	-0.462538	-0.338404	-0.297323	-0.318029	-0.330333	-0.205058	-0.336195	-0.308687	-0.303524	-0.324849	-0.0522316	-0.252094
	-0.0480142	0.0733829	-0.0814057	0.0515541	-0.183915	0.027459	-0.119736	-0.18165	-0.2947	-0.334962	-0.395348	-0.317592	-0.325736	-0.408688	-0.190815	-0.283877	-0.261239	-0.189225	-0.249904	-0.220379	-0.350646	-0.333219	-0.0658431	-0.236333	0.0707013	-0.228708	-0.246322	0.13198	-0.133963	-0.166697	-0.166042	0.205688	-0.103832	-0.103204	-0.334437	0.187397	-0.071637	-0.318573	-0.278379	-0.231425	-0.184509	-0.249873	-0.185389	-0.257534	-0.25182	-0.244304	-0.195754	0.00397661	-0.15469
	-0.0588414	0.0622821	-0.0767539	0.00244193	-0.154875	0.00634188	-0.106555	-0.152216	-0.268884	-0.308547	-0.361716	-0.278209	-0.281063	-0.348387	-0.108438	-0.185952	-0.187275	-0.118695	-0.158876	-0.128559	-0.248444	-0.239728	-0.014549	-0.206247	0.0529489	-0.0807409	-0.146016	0.134738	0.0293084	-0.0355997	-0.0591588	0.158202	-0.154087	-0.0927099	-0.279338	0.169088	-0.0170956	-0.234531	-0.240662	-0.23325	-0.219806	-0.216804	-0.092577	-0.151839	-0.164704	-0.185484	-0.176161	-0.0529904	-0.187947
	-0.0304011	0.119871	-0.0729323	0.0330531	-0.133195	0.0634033	-0.0775746	-0.139096	-0.315413	-0.354179	-0.419703	-0.323171	-0.337767	-0.400449	-0.145567	-0.246693	-0.226193	-0.157618	-0.195824	-0.138934	-0.272099	-0.250821	-0.0483648	-0.237717	0.0184234	-0.131141	-0.187184	0.101943	-0.0100781	-0.0714204	-0.086626	0.16298	-0.150632	-0.102675	-0.345558	0.178456	-0.0474294	-0.283077	-0.243398	-0.226206	-0.224883	-0.243115	-0.107375	-0.1971	-0.200568	-0.208693	-0.210927	-0.0384095	-0.190933
	-0.166264	-0.199937	0.118284	-0.0622383	0.0105693	-0.19347	-0.0926353	0.100921	0.149687	0.18921	0.20831	0.153255	0.178023	0.202121	0.0791403	0.0899438	0.00251744	0.0439834	0.0945038	0.135899	0.154269	0.0661339	-0.0216508	0.0425315	-0.123061	0.107672	0.00746854	-0.207306	0.0150587	-0.0780435	-0.0457015	-0.153174	-0.00502065	0.00732063	0.116842	-0.191286	-0.0547148	0.101376	0.142331	0.0553097	0.063745	0.0977013	0.00580335	0.0662355	0.0762576	0.051551	0.0327079	-0.0562543	0.0713209
	-0.133778	-0.219509	0.052287	-0.126598	0.0324843	-0.201765	-0.0628911	0.0582088	0.186558	0.21475	0.236691	0.207039	0.216925	0.233897	0.0819599	0.128942	0.0774473	0.0920986	0.127911	0.128569	0.173246	0.123957	-0.00236431	0.114905	-0.0704008	0.147761	0.0802546	-0.145492	0.0697919	0.0107089	0.0350994	-0.176548	0.00850917	0.0290754	0.185076	-0.203168	0.00666202	0.157781	0.17463	0.0961922	0.0858733	0.108576	0.0569667	0.117671	0.127638	0.11629	0.098824	-0.0919294	0.0440142
	-0.00419884	-0.0169224	-0.0407058	0.0261318	-0.0833937	-0.0311302	-0.0374458	-0.0522168	-0.0374978	-0.0399857	-0.0705055	-0.0584703	-0.0382451	-0.0835601	-0.0106248	-0.0558772	-0.0544733	-0.0314021	-0.0864778	-0.0419817	-0.0807163	-0.076784	-0.0132019	-0.0706175	0.0329786	-0.0743925	-0.0699357	0.0456261	-0.0523223	-0.0421617	-0.0289817	0.0603624	-0.0356367	-0.0823234	-0.0941692	0.0687351	-0.0335378	-0.102508	-0.0890331	-0.0627814	-0.0615487	-0.0883007	-0.0624689	-0.0783561	-0.0664355	-0.0817409	-0.0455375	-0.0422211	-0.0768051
	-0.0252786	0.13472	-0.0263246	0.0598109	-0.175059	0.0748847	-0.0952634	-0.158602	-0.327011	-0.395069	-0.465193	-0.354428	-0.35666	-0.452533	-0.170693	-0.278356	-0.302814	-0.171752	-0.234245	-0.197853	-0.351142	-0.333769	-0.0625997	-0.242614	0.0444308	-0.183526	-0.261523	0.0781456	-0.0889724	-0.145878	-0.140494	0.19103	-0.183227	-0.152634	-0.396418	0.194099	-0.135522	-0.370813	-0.264134	-0.209667	-0.211477	-0.265972	-0.200778	-0.285933	-0.24532	-0.241518	-0.251282	-0.0484098	-0.208557
[truncated: 41 more columns]

## Sheet: Figure 2c
Figure 2c:
	Homotopic connectivity				DAN-DMN connectivity				Modularity
		mean	se			mean	se			mean	se
	DFS1	0.44932	0.00125723		DFS1	-0.254514	0.00200257		DFS1	0.223214	0.000588309
	DFS2	0.373134	0.0019885		DFS2	-0.0672013	0.00199939		DFS2	0.20829	0.000699772
	DFS3	0.473115	0.00136635		DFS3	-0.0936155	0.00181443		DFS3	0.235881	0.000571714
	DFS4	0.419467	0.00140612		DFS4	-0.14234	0.00209642		DFS4	0.224099	0.000628875
	DFS5	0.417255	0.00154917		DFS5	-0.0905147	0.00220623		DFS5	0.202467	0.000699915

## Sheet: Figure 3a
Figure 3a:
	DFS1
	-0.136412	-0.0888894	-0.158928	-0.0277573	0.0591961	-0.193309	-0.375951	-0.178732	-0.114044	-0.136086	-0.213892	-0.0933914	-0.153495	0.00196573	0.0625591	-0.343511	-0.181129	-0.0646214	-0.106517
	-0.0468475	-0.0381252	-0.138093	0.00158405	0.0725436	-0.127275	-0.318978	-0.152574	-0.12202	-0.0763187	-0.145524	-0.0471945	-0.134435	0.0248513	0.0813915	-0.30167	-0.15635	-0.0780769	-0.0625912
	0.0161697	-0.0130112	-0.0326391	-0.0811686	-0.0552862	0.0836933	0.228614	0.0876842	-0.00100983	0.0712476	0.0547432	-0.0280491	-0.0417039	-0.074516	-0.078243	0.219921	0.0803813	-0.0373297	0.0552699
	-0.104299	-0.0101796	-0.0095201	-0.0724554	-0.0504481	-0.0151363	0.115901	-0.00966028	0.00465804	0.0252936	-0.0322682	-0.0147989	0.00259622	-0.0706249	-0.043926	0.102108	-0.0289016	-0.0277726	0.0228987
	-0.0780232	-0.0781979	-0.168891	0.00675691	0.0499307	-0.152491	-0.318809	-0.0955128	-0.120519	-0.137491	-0.213887	-0.0841935	-0.177291	0.018664	0.0367253	-0.271526	-0.0968547	-0.0699987	-0.110056
	-0.0889995	-0.0564584	-0.130023	-0.00966278	0.0716181	-0.161525	-0.348244	-0.152667	-0.125926	-0.114105	-0.187424	-0.0646276	-0.137508	0.0280359	0.0590992	-0.32162	-0.160095	-0.0918191	-0.0975498
	-0.122326	-0.114293	-0.183089	-0.0319474	0.0600738	-0.194513	-0.42791	-0.192009	-0.116401	-0.152352	-0.275882	-0.081963	-0.182928	0.0251653	0.0668746	-0.36756	-0.163488	-0.0653599	-0.125636
	-0.0793631	-0.090678	-0.133291	-0.071927	0.00130529	-0.063817	-0.0907529	-0.031617	-0.0677026	-0.0513044	-0.151389	-0.0636771	-0.14114	-0.0240137	-0.00547614	-0.022139	-0.0128717	-0.0749691	-0.0200986
	-0.133124	0.00903912	-0.0990487	0.0819474	0.10645	-0.157297	-0.340933	-0.128056	-0.0519024	-0.106728	-0.217491	0.0103346	-0.0819223	0.0857345	0.0903245	-0.317521	-0.0815364	0.00089849	-0.0809792
	-0.157528	0.0659776	-0.0444452	0.0697474	0.0679752	-0.112404	-0.209713	-0.104413	-0.0323159	-0.0779599	-0.162468	0.0441647	-0.0343185	0.0597681	0.0425238	-0.220088	-0.0541581	0.0221885	-0.0813612
	-0.16292	0.0436463	-0.0617312	0.0722409	0.0892737	-0.15409	-0.274578	-0.134018	-0.0784465	-0.111247	-0.203377	0.0455072	-0.0810135	0.0659058	0.0718789	-0.254305	-0.0612609	-0.0235353	-0.0958967
	-0.119058	0.040632	-0.0665784	0.0654801	0.0772195	-0.149342	-0.278644	-0.124068	-0.0455751	-0.0828073	-0.202181	0.0424089	-0.0508184	0.0983388	0.0847487	-0.267184	-0.0613521	0.0146414	-0.0831863
	-0.121123	0.0237596	-0.060316	0.0365156	0.0354608	-0.112098	-0.217085	-0.10794	-0.0205993	-0.0883757	-0.195424	0.0518539	-0.0369369	0.0691929	0.0510045	-0.216037	-0.0606335	0.0258066	-0.0861801
	-0.101406	0.00553257	-0.0778085	0.0431928	0.0683476	-0.163808	-0.307267	-0.155718	-0.0730407	-0.117084	-0.21686	0.0199543	-0.0976264	0.0745287	0.0692244	-0.272807	-0.0793865	-0.0228717	-0.122693
	-0.15059	0.0917342	-0.0798633	0.10669	0.0776702	-0.0872146	-0.194063	-0.0639739	-0.036351	-0.0879661	-0.227054	0.094589	-0.0563212	0.106359	0.0849054	-0.194916	-0.0661985	-0.0104614	-0.0512793
	-0.148278	0.0415463	-0.0782003	0.133881	0.136279	-0.148304	-0.332864	-0.120707	-0.0495627	-0.104909	-0.252016	0.0486776	-0.077286	0.139635	0.111864	-0.297155	-0.0846263	-0.0122796	-0.0611709
	-0.074622	-0.0123345	-0.0683952	0.0662757	0.0730809	-0.131806	-0.305112	-0.0958995	-0.0544495	-0.0911188	-0.184835	-0.0235644	-0.083018	0.0699101	0.0646127	-0.248908	-0.0403469	-0.0177312	-0.0729553
	-0.136673	0.0581266	-0.0571648	0.132789	0.11684	-0.122178	-0.299962	-0.108276	-0.0408495	-0.0922553	-0.235358	0.0693248	-0.0540926	0.139322	0.108381	-0.293528	-0.100532	-0.0153681	-0.0625131
	-0.0960856	-0.0231963	-0.0871121	0.0679289	0.0678805	-0.102535	-0.217139	-0.0412468	-0.0582594	-0.0948983	-0.212951	-0.010211	-0.104499	0.0918333	0.0581823	-0.164246	-0.0374365	-0.0297916	-0.0490455
	-0.144483	0.0689496	-0.0788341	0.065255	0.0491318	-0.0850336	-0.180949	-0.0695566	-0.0283347	-0.0500201	-0.216016	0.098587	-0.0601934	0.105738	0.0800617	-0.16127	-0.0631467	-0.0159216	-0.0459637
	-0.152425	0.00376345	-0.0917131	0.0873306	0.0812911	-0.160614	-0.303268	-0.0973327	-0.0435617	-0.0943203	-0.250648	0.0230793	-0.102909	0.120508	0.111456	-0.257278	-0.0945533	-0.0089147	-0.0585447
	-0.0889479	-0.0436143	-0.0689479	0.0532942	0.0322962	-0.148236	-0.273251	-0.070599	-0.057646	-0.0979362	-0.197065	-0.0372139	-0.0952526	0.074773	0.0506664	-0.223572	-0.0609103	-0.0258777	-0.0808904
	-0.115274	0.0384051	-0.107999	0.173852	0.192844	-0.177115	-0.498081	-0.164779	-0.0741371	-0.0876538	-0.270431	0.0373619	-0.0968316	0.209616	0.184076	-0.445194	-0.12593	-0.0440118	-0.0619702
	-0.124722	0.033735	-0.113618	0.139274	0.189509	-0.198873	-0.516808	-0.195556	-0.103809	-0.0983284	-0.249248	0.00389022	-0.114078	0.144081	0.157655	-0.479778	-0.134547	-0.046649	-0.0963531
	-0.0609808	0.0193465	-0.0390147	0.143037	0.160764	-0.149488	-0.41293	-0.175113	-0.0598765	-0.0886523	-0.159356	-0.0325664	-0.0462268	0.138694	0.119635	-0.384937	-0.138044	-0.0196242	-0.0812885
	-0.10234	0.060835	-0.161528	0.233104	0.231616	-0.154657	-0.514571	-0.137088	-0.124264	-0.0942663	-0.301878	0.0493554	-0.156751	0.2507	0.20757	-0.467483	-0.132517	-0.0616562	-0.0605261
	-0.080603	0.0187594	-0.173075	0.173385	0.206192	-0.198875	-0.592903	-0.180305	-0.130348	-0.132082	-0.283804	0.00478353	-0.176446	0.193463	0.170807	-0.537262	-0.146909	-0.0609278	-0.0921207
	0.0105137	-0.0345884	-0.0527544	0.0624983	0.0815757	-0.128283	-0.331012	-0.149025	-0.0284291	-0.0710298	-0.190487	-0.00307983	-0.0407438	0.13336	0.10709	-0.280892	-0.104461	0.0096535	-0.0595862
	-0.0725698	0.00329067	-0.161793	0.172918	0.196819	-0.147763	-0.485075	-0.142746	-0.104795	-0.105996	-0.297611	0.0536557	-0.157478	0.259648	0.214663	-0.430144	-0.114974	-0.0677442	-0.0564451
	-0.00717701	-0.0179471	-0.158821	0.131238	0.153398	-0.153338	-0.548259	-0.168695	-0.109759	-0.104447	-0.289856	0.0193016	-0.174178	0.187367	0.183002	-0.477155	-0.144105	-0.057098	-0.0759518
	-0.086734	0.00723946	-0.162672	0.157803	0.218175	-0.221642	-0.619616	-0.213793	-0.127947	-0.121134	-0.326082	0.0300351	-0.15425	0.22961	0.222161	-0.551488	-0.152495	-0.0595146	-0.0853521
	-0.0550088	0.0204284	0.0816806	0.0675996	0.00765579	-0.0473085	-0.0209543	-0.0362052	0.0419052	0.0118432	-0.0512902	0.0140415	0.0903633	0.0714576	0.0324039	-0.041237	-0.0568236	0.0241108	0.0127373
	-0.0863371	0.00250539	0.0556081	-0.00159106	-0.0240701	-0.0769212	-0.0444592	-0.0500645	-0.0384471	-0.0390446	0.0624239	-0.0746977	0.051701	-0.0794005	-0.0298441	-0.0616118	-0.0552586	-0.0322986	-0.0490791
	-0.100074	-0.00601992	0.0468266	0.0343656	-0.0450296	-0.0575137	0.0266489	0.0664433	-0.00139171	-0.0217094	0.0094139	-0.0613409	0.0302074	-0.034782	-0.0462143	-0.00497997	-0.00496359	0.000382398	-0.0283988
	-0.137114	-0.0510452	-0.0640687	0.00192981	-0.0206414	-0.132783	-0.109497	0.014022	-0.0440104	-0.100307	-0.10421	-0.101533	-0.0721091	-0.0607251	-0.0490883	-0.0853399	-0.0155972	-0.00789031	-0.0944647
	-0.0500186	0.00208929	0.0341051	0.014619	-0.0217364	-0.0611193	-0.0479801	-0.0507233	0.0400011	-0.00956242	-0.0973563	0.0329656	0.052651	0.0388267	0.0158107	-0.0620592	-0.0742832	0.0384579	0.00751001
	-0.0220629	-0.0809082	-0.00435871	-0.0109006	-0.0500097	-0.0414425	-0.0413296	0.0179066	-0.0157217	-0.0556912	-0.0813176	-0.032738	-0.00778023	0.038131	-0.0234241	-0.0380283	0.0312249	-0.00297655	-0.0249502
	-0.0799635	-0.0889381	-0.0479034	-0.0266503	-0.0384932	-0.103962	-0.104485	-0.0104794	-0.0412423	-0.0762579	-0.14329	-0.078264	-0.069333	-0.0124466	-0.0302876	-0.0408058	0.0108664	-0.0181149	-0.069562
	-0.0436192	-0.0136184	-0.15322	0.0395764	0.0957464	-0.110187	-0.278064	-0.078937	-0.127879	-0.0849982	-0.134031	-0.0440543	-0.161157	0.0234073	0.0558888	-0.240033	-0.0565219	-0.0882639	-0.0501158
	-0.0740144	-0.00222471	-0.124691	0.0636466	0.12528	-0.13077	-0.335177	-0.156721	-0.135593	-0.0658015	-0.124322	-0.0305478	-0.119716	0.0381125	0.0731188	-0.315061	-0.133679	-0.0916093	-0.0565422
	-0.0759866	0.0445215	-0.042469	0.11432	0.136609	-0.149395	-0.319418	-0.13877	-0.0916148	-0.0357636	-0.101622	-0.00674827	-0.0515516	0.0830287	0.104455	-0.301392	-0.119072	-0.0645215	-0.0516174
	-0.121004	0.031163	-0.0639993	0.102858	0.102845	-0.129608	-0.276213	-0.125591	-0.106656	-0.0971977	-0.0930071	-0.0156348	-0.055506	0.0365528	0.047761	-0.291618	-0.141443	-0.0712271	-0.0915867
	-0.0241099	-0.0303246	-0.0946514	0.0760503	0.0881372	-0.103514	-0.311628	-0.084882	-0.106155	-0.0821204	-0.18617	0.00844362	-0.111168	0.104912	0.083564	-0.264627	-0.0591326	-0.0821771	-0.0591709
	-0.0760535	-0.0268098	-0.156623	0.120272	0.160394	-0.187523	-0.485294	-0.169456	-0.13517	-0.137906	-0.295272	0.00897144	-0.158207	0.178854	0.1653	-0.423431	-0.101489	-0.0861482	-0.0955824
	-0.0147339	-0.061001	-0.131762	0.0103224	0.0754075	-0.129546	-0.333413	-0.110193	-0.0990281	-0.0862949	-0.186455	-0.0479808	-0.157353	0.0609335	0.0729631	-0.2817	-0.0769802	-0.0518461	-0.0583515
	-0.0430941	-0.0615589	-0.177915	0.0498716	0.137059	-0.174491	-0.4911	-0.19326	-0.132331	-0.12247	-0.263952	-0.0254263	-0.179783	0.100583	0.117025	-0.401718	-0.137326	-0.0928607	-0.0931902
	-0.0462838	-0.0202793	-0.101359	0.0620953	0.120802	-0.169884	-0.410957	-0.179311	-0.111878	-0.104471	-0.234879	0.0132331	-0.105382	0.12825	0.114116	-0.351808	-0.124638	-0.0684109	-0.0861009
	-0.0796245	-0.000728659	0.0799375	-0.0351137	-0.0565116	-0.0366488	0.0614271	-0.0347451	-0.0324117	-0.0317761	0.0767153	-0.0471169	0.0595061	-0.0939248	-0.0444538	0.0182562	-0.0607805	-0.0528178	-0.0455604
	-0.103256	0.00988833	0.0402802	-0.0484871	-0.0710216	-0.0287885	0.0942856	-0.0181086	-0.0364552	-0.0318265	0.0590686	-0.0392247	0.0403083	-0.123204	-0.0883365	0.0441251	-0.0520585	-0.0485694	-0.0680188
	-0.0505309	-0.04774	-0.0214247	-0.106812	-0.123658	0.0271626	0.21762	0.0391201	-0.0114427	-0.00974133	0.0692183	-0.0623233	-0.0133335	-0.144937	-0.138582	0.170156	0.00257583	-0.0146145	-0.0167659
	-0.0845716	0.00731878	-0.0124901	-0.0500632	-0.0580811	-0.0126841	0.078908	-0.0520669	-0.0299843	-0.0257383	0.0366498	-0.0317376	-0.00100977	-0.106104	-0.0695514	0.0430356	-0.0480805	-0.0424056	-0.0152102
	-0.0706586	-0.0131249	0.0538902	0.0153709	-0.0169344	-0.0904447	-0.0287676	-0.0808608	-0.0274976	-0.0718022	0.0410924	-0.0618144	0.0487765	-0.0498994	-0.0433342	-0.0653879	-0.112502	-0.0246262	-0.0699597
	0.00309061	-0.0413518	0.00846688	-0.0098341	-0.0323813	-0.0693219	-0.0900072	-0.0622566	-0.023203	-0.0653529	-0.0664879	-0.00488389	0.0204306	0.0036647	0.0192947	-0.0800339	-0.0689511	-0.0294746	-0.0293248
	-0.0175506	-0.0911425	-0.00809311	-0.0617924	-0.0565268	-0.058873	-0.0599736	-0.0773752	-0.0530784	-0.0789026	-0.112815	-0.0285663	-0.0102477	-0.0237293	-0.0227068	-0.0387009	-0.0335204	-0.0484093	-0.0642277
	-0.0134012	-0.0478847	-0.0588108	-0.086063	-0.0630926	0.0144237	0.0801003	-0.0244641	-0.0328313	-0.0190818	0.00847482	-0.0446891	-0.0611313	-0.0918143	-0.0903653	0.0717626	0.00795345	-0.0368141	-0.0193158
	0.00759832	-0.06936	-0.0709876	-0.0421072	-0.0042199	-0.0483534	-0.155341	-0.117742	-0.0711764	-0.0749527	-0.113289	-0.0234832	-0.0764156	-0.00348719	0.0164697	-0.117233	-0.0871061	-0.0612406	-0.0492788
	0.00657415	-0.0917358	-0.0334965	-0.0499675	-0.0389244	-0.0605234	-0.0820388	-0.0795599	-0.0340015	-0.102628	-0.0949795	-0.0291681	-0.0200065	0.00406937	-0.0207384	-0.0538798	-0.0610536	-0.0275176	-0.0703764
	-0.034227	-0.064915	0.114747	-0.176278	-0.258399	0.0973928	0.507025	0.191643	0.0724747	0.0398308	0.167626	-0.075891	0.102066	-0.225032	-0.224598	0.448557	0.137279	0.0109567	0.00806659
	-0.0661137	-0.0173003	0.127195	-0.160537	-0.193001	0.0691701	0.396698	0.0560159	0.0611159	0.0700906	0.152907	-0.0438954	0.141523	-0.219368	-0.167933	0.335281	0.0109497	0.0105661	0.0349295
	-0.0432068	-0.0463882	0.197272	-0.182475	-0.261377	0.0892486	0.545533	0.138545	0.108175	0.068741	0.245917	-0.0813907	0.187384	-0.257386	-0.244483	0.454924	0.0939359	0.044223	0.0165514
	-0.0127753	-0.095449	0.0467067	-0.172859	-0.203981	0.0410587	0.337568	0.140659	0.0242532	0.00483732	0.104561	-0.110456	0.03034	-0.19954	-0.188432	0.335959	0.124419	-0.0101016	-0.0105237
	-0.019466	-0.0642652	0.0756561	-0.170384	-0.169402	0.0493297	0.27781	0.0222831	0.0669762	0.0270124	0.0275331	-0.0243568	0.078812	-0.167991	-0.144855	0.275118	0.023756	0.0261081	0.0224908
	-0.0134988	-0.0670885	0.158947	-0.214849	-0.270152	0.0818172	0.509938	0.128651	0.11932	0.0438658	0.155795	-0.051146	0.17083	-0.236485	-0.245303	0.4651	0.117215	0.0716709	0.0255933
	0.0140753	-0.0633294	0.00231185	-0.0815018	-0.123312	0.0910844	0.288482	0.124145	0.00955451	0.00788139	0.0865547	-0.0686544	-0.00840448	-0.114691	-0.125953	0.2462	0.102998	-0.0203829	0.00954723
	0.00743658	0.0241152	0.0732386	-0.0741946	-0.112988	0.176132	0.515611	0.19053	0.0773578	0.120326	0.136261	0.0191375	0.07269	-0.0973696	-0.114452	0.438689	0.149897	0.00686253	0.0987892
	-0.00501913	-0.0435571	-0.0324051	-0.0347857	-0.0811758	0.0892721	0.229701	0.218137	0.038788	0.0478744	0.0238976	-0.0576862	-0.0306898	-0.0615964	-0.0813706	0.223692	0.173129	0.0270047	0.051305
	-0.0388778	-0.0660803	-0.0199731	-0.0915409	-0.0938721	-0.0239853	0.0620298	0.020371	0.0631165	-0.0334172	0.0523486	-0.0900698	-0.0222449	-0.104508	-0.0982634	0.0592663	-0.00545891	0.0533126	-0.0220665
	0.00401464	-0.0251895	0.0437134	-0.10147	-0.118072	0.155913	0.43368	0.16435	0.0605008	0.0919096	0.101693	0.00127889	0.0371421	-0.107953	-0.106659	0.457163	0.146692	0.00270504	0.0890969
	0.000926013	-0.0801065	0.0410133	-0.163537	-0.169915	0.10177	0.362599	0.131021	0.0266018	0.0327859	0.152999	-0.0670496	0.0282811	-0.176304	-0.164087	0.348796	0.132361	-0.00535511	-0.000424515
	0.0137441	-0.0566057	-0.036705	-0.0521485	-0.074142	0.142968	0.266542	0.204326	0.0348236	0.0591238	0.0503434	-0.0380446	-0.041988	-0.065508	-0.0782781	0.308181	0.235023	-0.00779836	0.0543068
	-0.0211929	-0.0672656	-0.0141336	-0.0657633	-0.0723501	0.00947485	0.0654445	0.0216034	0.070685	-0.0158594	-0.0255932	-0.0365947	-0.00258003	-0.0585096	-0.0595012	0.063766	0.0384747	0.0753371	0.008829
	NaN	-0.00493712	-0.00235878	-0.0356763	0.0119622	0.159292	-0.00187254	-0.0099623	-0.0300216	0.0832696	0.299523	0.00486402	0.00286246	-0.00245396	0.024522	-0.0008763	-0.0123806	-0.030218	0.0682825
	-0.00493712	NaN	0.104656	0.141971	0.10952	0.0715201	0.0230148	-0.00249709	0.0113117	0.0922051	0.011312	0.288512	0.075133	0.100256	0.0939943	-0.0157184	-0.0301334	-0.00837358	0.0752686
	-0.00235878	0.104656	NaN	0.159536	0.0262728	0.031239	0.087607	0.0121647	0.110675	0.0507338	0.0520282	0.0944487	0.282541	0.11626	0.0329795	0.0390932	-0.00559886	0.0542833	0.0301117
	-0.0356763	0.141971	0.159536	NaN	0.173253	0.020578	-0.0700329	0.02737	0.0701807	0.0451734	-0.0497402	0.119027	0.132438	0.326941	0.167936	-0.104407	0.000697262	0.0189573	0.0447609
	0.0119622	0.10952	0.0262728	0.173253	NaN	0.020866	-0.140448	-0.0569562	-0.0227724	0.0496558	-0.0189683	0.0848214	0.0118053	0.149787	0.180359	-0.143494	-0.0468071	-0.0220559	0.0561173
	0.159292	0.0715201	0.031239	0.020578	0.020866	NaN	0.17992	0.0720907	0.0379841	0.150497	0.163309	0.0916137	0.0363665	0.0159282	0.032415	0.162875	0.0803404	-0.00278647	0.138606
	-0.00187254	0.0230148	0.087607	-0.0700329	-0.140448	0.17992	NaN	0.254235	0.0877308	0.12549	0.13383	0.0159366	0.0797396	-0.101837	-0.144497	0.508889	0.195365	0.0320331	0.0991144
	-0.0099623	-0.00249709	0.0121647	0.02737	-0.0569562	0.0720907	0.254235	NaN	0.0566012	0.0836615	0.00539476	-0.0103244	0.00791857	-0.00205905	-0.0668922	0.229968	0.21626	0.0239662	0.0618641
	-0.0300216	0.0113117	0.110675	0.0701807	-0.0227724	0.0379841	0.0877308	0.0566012	NaN	0.0316795	-0.0104127	0.0247443	0.123135	0.051656	-0.00958869	0.0662064	0.0486695	0.217487	0.040239
	0.0832696	0.0922051	0.0507338	0.0451734	0.0496558	0.150497	0.12549	0.0836615	0.0316795	NaN	0.0953024	0.0804551	0.0416161	0.0489772	0.0518367	0.102077	0.0735419	0.0114887	0.216792
	0.299523	0.011312	0.0520282	-0.0497402	-0.0189683	0.163309	0.13383	0.00539476	-0.0104127	0.0953024	NaN	-0.0445345	0.0493645	-0.0736388	-0.0453842	0.101807	-0.0176466	-0.0243379	0.0601025
	0.00486402	0.288512	0.0944487	0.119027	0.0848214	0.0916137	0.0159366	-0.0103244	0.0247443	0.0804551	-0.0445345	NaN	0.111504	0.15192	0.111979	0.0119151	-0.00626022	-0.00736611	0.088248
	0.00286246	0.075133	0.282541	0.132438	0.0118053	0.0363665	0.0797396	0.00791857	0.123135	0.0416161	0.0493645	0.111504	NaN	0.128868	0.0480268	0.0290148	0.000438881	0.106299	0.0379166
	-0.00245396	0.100256	0.11626	0.326941	0.149787	0.0159282	-0.101837	-0.00205905	0.051656	0.0489772	-0.0736388	0.15192	0.128868	NaN	0.194018	-0.0959489	0.0118182	0.029865	0.0490657
	0.024522	0.0939943	0.0329795	0.167936	0.180359	0.032415	-0.144497	-0.0668922	-0.00958869	0.0518367	-0.0453842	0.111979	0.0480268	0.194018	NaN	-0.127735	-0.043982	-0.0216161	0.0655193
	-0.0008763	-0.0157184	0.0390932	-0.104407	-0.143494	0.162875	0.508889	0.229968	0.0662064	0.102077	0.101807	0.0119151	0.0290148	-0.0959489	-0.127735	NaN	0.234697	0.00748634	0.115388
	-0.0123806	-0.0301334	-0.00559886	0.000697262	-0.0468071	0.0803404	0.195365	0.21626	0.0486695	0.0735419	-0.0176466	-0.00626022	0.000438881	0.0118182	-0.043982	0.234697	NaN	0.0199041	0.0704847
	-0.030218	-0.00837358	0.0542833	0.0189573	-0.0220559	-0.00278647	0.0320331	0.0239662	0.217487	0.0114887	-0.0243379	-0.00736611	0.106299	0.029865	-0.0216161	0.00748634	0.0199041	NaN	0.0135464
	0.0682825	0.0752686	0.0301117	0.0447609	0.0561173	0.138606	0.0991144	0.0618641	0.040239	0.216792	0.0601025	0.088248	0.0379166	0.0490657	0.0655193	0.115388	0.0704847	0.0135464	NaN
	DFS2
	-0.167707	-0.248522	-0.43031	-0.490059	-0.206909	-0.0472165	0.15268	0.0833254	-0.206398	-0.144825	-0.121956	-0.248688	-0.418527	-0.550012	-0.336626	0.159183	-0.0268479	-0.165514	-0.144068
	-0.0733838	-0.181502	-0.408876	-0.4184	-0.143806	-0.0238474	0.14733	0.070658	-0.231	-0.11214	-0.0455942	-0.195943	-0.420136	-0.499677	-0.266289	0.10319	-0.0489842	-0.191967	-0.115695
	0.0787296	-0.193409	-0.375249	-0.332266	-0.103994	0.174962	0.442017	0.245554	-0.164655	0.0197273	0.0642709	-0.180261	-0.356798	-0.386655	-0.241798	0.435841	0.161758	-0.173176	0.0315004
	-0.0978348	-0.203974	-0.435868	-0.489484	-0.179332	0.0452549	0.347203	0.128259	-0.203439	-0.0545147	-0.0649732	-0.202953	-0.449542	-0.588264	-0.312808	0.336423	0.0224384	-0.180759	-0.030499
	-0.161378	-0.286673	-0.52386	-0.478241	-0.222989	-0.0288362	0.237389	0.172165	-0.258455	-0.176539	-0.141723	-0.279508	-0.489055	-0.575949	-0.357243	0.259104	0.0312991	-0.210988	-0.144725
	-0.123429	-0.218019	-0.47299	-0.505263	-0.179861	-0.018675	0.1716	0.0588222	-0.231707	-0.139497	-0.0680639	-0.236718	-0.485011	-0.581237	-0.31908	0.150498	-0.0164694	-0.205432	-0.143684
	-0.157287	-0.279412	-0.4299	-0.513664	-0.235277	-0.0405437	0.158941	0.0784986	-0.197296	-0.169761	-0.138458	-0.273084	-0.436882	-0.549969	-0.351494	0.186932	0.0238183	-0.180411	-0.14622
	-0.0691776	-0.319319	-0.589251	-0.615286	-0.250107	0.102822	0.462282	0.237508	-0.260964	-0.0940442	-0.0476235	-0.304929	-0.574277	-0.685594	-0.406381	0.513521	0.142706	-0.256805	-0.0519843
	-0.175363	-0.0553223	-0.0678976	-0.0916854	-0.0556474	-0.0743252	0.0463326	0.0288155	0.0280947	-0.0304445	-0.0917375	-0.0618826	-0.0612751	-0.166866	-0.108	0.0575588	-0.0331793	0.0139339	-0.0561841
	-0.255636	-0.00666928	0.00128359	-0.0263764	-0.0811984	-0.0948741	0.0532594	0.0285547	0.0529636	-0.0654709	-0.132706	-0.0265037	-0.00273871	-0.091404	-0.109944	0.0614437	0.00751209	0.0310206	-0.0846138
	-0.26836	-0.0964936	-0.118815	-0.1046	-0.138949	-0.172704	0.0359009	0.05365	0.00866214	-0.115521	-0.173916	-0.0803706	-0.0574141	-0.195405	-0.181822	0.0444133	-0.0219388	-0.00755501	-0.147294
	-0.146157	-0.00398336	0.0995209	-0.0253034	-0.0536232	-0.124222	-0.0173131	-0.0911669	0.0515069	-0.0176601	-0.123623	-0.0403924	0.0829072	0.0683326	0.031395	-0.0257848	0.062201	0.0734762	-0.0512357
	-0.155803	-0.0320678	-0.0418676	-0.179849	-0.140726	-0.0636969	0.074855	-0.0168605	0.0142482	-0.00736475	-0.116419	-0.0874761	-0.053947	-0.11904	-0.0882715	0.0971179	0.0759765	0.0404663	-0.0589842
	-0.185593	-0.0959463	-0.00739672	-0.185697	-0.151811	-0.15858	0.0033582	-0.08173	-0.0347899	-0.0730005	-0.175123	-0.119595	-0.0328541	-0.0752859	-0.0661224	0.0197844	0.0873962	0.018324	-0.112716
	-0.101909	0.178622	0.0389035	0.158915	0.0276364	-0.0084119	-0.0302511	-0.00431841	0.028528	-0.0381082	-0.107409	0.1703	0.0310825	0.071295	0.00870457	-0.0665328	-0.12163	-0.0145719	-0.0553894
	-0.149778	0.103062	0.0562149	0.186992	0.0250223	-0.126989	-0.143204	-0.0614716	0.0646988	-0.0568084	-0.145543	0.147653	0.0864623	0.0965187	0.0151601	-0.183407	-0.171753	0.0331821	-0.0732573
	-0.172128	-0.0132849	0.00735035	0.102068	-0.0145143	-0.179774	-0.237843	-0.105626	-0.00725447	-0.10176	-0.171297	0.0130131	0.0326089	0.0460599	-0.00137251	-0.242512	-0.166243	-0.0361612	-0.113646
	-0.131074	0.161057	0.0653185	0.161999	0.0280438	-0.0459605	-0.096764	-0.0573583	0.057052	-0.0223731	-0.113659	0.136652	0.0734392	0.0648293	0.00857391	-0.128433	-0.161972	-0.0118287	-0.0494316
	-0.0959512	0.0348744	0.0229945	0.118124	0.0127973	-0.0654206	0.0023894	0.0219746	0.0242225	-0.025542	-0.108789	0.0609581	0.0522956	0.0872961	0.0149818	-0.0471764	-0.0747589	0.00141038	-0.0606312
	-0.0694615	0.147479	0.14033	0.0612242	0.00210036	-0.0385066	-0.0512929	-0.117726	0.0235942	0.0330947	-0.0933855	0.133046	0.0960173	0.189089	0.121448	-0.045177	0.0298452	0.0475122	0.00449928
	-0.116888	0.0796005	0.154597	0.125358	0.0192098	-0.142127	-0.152304	-0.122226	0.0384916	-0.0193952	-0.115038	0.0616614	0.113824	0.225265	0.12357	-0.171735	-0.0347258	0.0463403	-0.0526817
	-0.168933	0.00546218	0.124414	0.0806849	-0.055938	-0.243301	-0.247078	-0.186263	0.00792681	-0.0648313	-0.182677	-0.0304845	0.074414	0.164251	0.0575704	-0.253587	-0.0736372	0.0112564	-0.113831
	-0.112487	0.220008	0.361108	0.465944	0.205929	-0.137673	-0.286033	-0.162052	0.186927	-0.00453339	-0.133061	0.213694	0.341572	0.448993	0.221489	-0.35276	-0.206112	0.0992601	-0.00301758
	-0.2124	0.0943522	0.229112	0.273319	0.0838551	-0.185934	-0.258754	-0.166542	0.103425	-0.0648647	-0.182675	0.0727692	0.21088	0.224052	0.0714974	-0.298962	-0.161726	0.0442015	-0.0675662
	-0.0902985	0.150366	0.337041	0.441896	0.200325	-0.196935	-0.422359	-0.218608	0.155356	-0.0662875	-0.088015	0.150544	0.298342	0.423475	0.212163	-0.483558	-0.252504	0.0780798	-0.055193
	-0.0209322	0.211954	0.285714	0.465041	0.210461	-0.0407078	-0.207711	-0.0353033	0.118369	0.0328386	-0.0558245	0.205105	0.249208	0.405786	0.20712	-0.281109	-0.16352	0.0460731	0.0153854
	-0.0203702	0.134294	0.221566	0.377171	0.185492	-0.133092	-0.398022	-0.182383	0.0812543	-0.0290843	-0.0435521	0.156132	0.239568	0.323617	0.171949	-0.421169	-0.273949	0.0394035	-0.0411452
	0.0266787	0.091915	0.368301	0.421789	0.152139	-0.237273	-0.502509	-0.298656	0.160322	-0.0718946	-0.134064	0.1536	0.40498	0.577883	0.312639	-0.510824	-0.210627	0.157342	-0.0495972
	0.0553192	0.160869	0.338695	0.407979	0.221034	-0.0593573	-0.30333	-0.211709	0.0726344	0.0418772	-0.054378	0.191987	0.313842	0.555555	0.370743	-0.310045	-0.0729142	0.0901005	0.0457945
	0.0391061	0.103363	0.349068	0.379711	0.127257	-0.145978	-0.478517	-0.289889	0.104699	0.0214678	-0.082173	0.12096	0.350976	0.551776	0.310506	-0.465899	-0.155038	0.115987	0.00804632
	-0.0744406	0.162122	0.414709	0.402244	0.159289	-0.228886	-0.436912	-0.295827	0.138343	-0.0330907	-0.155883	0.153418	0.404493	0.570465	0.32184	-0.47455	-0.157501	0.144495	-0.0272463
	-0.095048	0.190413	0.360062	0.374519	0.161739	-0.15098	-0.230625	-0.190119	0.209004	-0.0232498	-0.136159	0.209569	0.349623	0.391175	0.192785	-0.311565	-0.182806	0.129186	0.0144005
	-0.271616	0.00613238	0.182374	0.165108	-0.022446	-0.265486	-0.313568	-0.166835	0.00533715	-0.148359	-0.170167	-0.0536534	0.156171	0.0945024	0.0271532	-0.329901	-0.184863	-0.0246249	-0.141712
	-0.26553	0.0215158	0.161258	0.276076	0.0188304	-0.261596	-0.294917	-0.118738	0.0502359	-0.147143	-0.165557	0.00226594	0.174762	0.164531	0.077352	-0.333816	-0.21933	-0.0336911	-0.142613
	-0.281562	-0.152143	-0.142564	-0.0297569	-0.130989	-0.24866	-0.130343	-0.0249378	-0.0935468	-0.181791	-0.236929	-0.163763	-0.0974035	-0.151227	-0.127999	-0.116365	-0.130217	-0.121526	-0.179556
	-0.0514462	0.120412	0.359969	0.341586	0.12168	-0.184502	-0.322074	-0.244673	0.156735	-0.0421837	-0.129542	0.149189	0.38058	0.464217	0.232623	-0.363799	-0.18321	0.135115	-0.0309759
	-0.0509558	-0.0192099	0.246903	0.244202	0.0450466	-0.212252	-0.337775	-0.224025	0.00768229	-0.056989	-0.14293	0.0234509	0.248789	0.387781	0.24411	-0.334718	-0.0820149	0.0620728	-0.0485856
	-0.16325	-0.135488	-0.0252074	-0.0729621	-0.132107	-0.234593	-0.205955	-0.145183	-0.128048	-0.139347	-0.20847	-0.172151	-0.0778403	0.00317771	0.00350457	-0.172528	-0.0549901	-0.0718345	-0.146216
	-0.0855544	-0.15001	-0.178299	-0.0866648	-0.0576888	-0.065843	0.0200495	0.0567929	-0.101155	-0.0767772	-0.0512961	-0.122878	-0.139238	-0.168476	-0.141086	0.0388276	-0.030726	-0.081121	-0.0479304
	-0.18358	-0.0699353	-0.0603697	0.00284376	0.00203035	-0.132598	-0.119703	-0.0371406	-0.0732266	-0.0998355	-0.0985147	-0.0918929	-0.05815	-0.0977173	-0.0946324	-0.130845	-0.104648	-0.0630953	-0.0698044
	-0.236151	-0.02574	0.182142	0.211783	0.0827319	-0.232791	-0.208983	-0.0941259	0.0648577	-0.113869	-0.164369	-0.0206322	0.137818	0.146884	0.023939	-0.23678	-0.128067	0.0102316	-0.09265
	-0.248199	0.0790434	0.322242	0.415782	0.111	-0.29001	-0.368747	-0.182558	0.106286	-0.115949	-0.186014	0.093415	0.314576	0.352146	0.164118	-0.417689	-0.251023	0.0627845	-0.0996052
	-0.0364625	0.0727013	0.318265	0.341212	0.0904748	-0.23815	-0.429763	-0.274123	0.0783078	-0.0542399	-0.120939	0.0864271	0.303784	0.463845	0.262329	-0.418409	-0.156441	0.0746044	-0.043981
	-0.0863756	0.0424663	0.302667	0.307933	0.075293	-0.227287	-0.403139	-0.227379	0.0471358	-0.0669459	-0.170182	0.0563743	0.288797	0.435563	0.218958	-0.403015	-0.0790256	0.0711123	-0.0582173
	-0.0721705	-0.0778574	-0.013942	0.00157605	-0.0187354	-0.129735	-0.186351	-0.11096	-0.0617545	-0.0509052	-0.111338	-0.0760891	-0.0236592	0.0784772	0.0591175	-0.153533	-0.00887851	-0.0486441	-0.0593635
	-0.0755318	-0.054235	-0.00424968	-0.0195223	-0.0331918	-0.118372	-0.166968	-0.125208	-0.0710284	-0.0772379	-0.122187	-0.0785299	0.0146101	0.058348	0.014296	-0.141915	-0.014125	-0.0236888	-0.0626353
	-0.0997168	-0.0347013	0.164191	0.0964442	0.00604912	-0.193363	-0.222427	-0.181447	0.00138078	-0.0796381	-0.161369	-0.0413402	0.14878	0.220816	0.0976693	-0.219375	-0.0293964	0.0225924	-0.0585481
	-0.243605	0.0800311	0.304112	0.283893	0.0362923	-0.265159	-0.340298	-0.243549	0.064178	-0.123112	-0.173899	0.073902	0.306678	0.266261	0.116774	-0.385248	-0.230826	0.0232539	-0.100913
	-0.315258	0.0052062	0.143233	0.203461	-0.0151651	-0.296867	-0.243093	-0.120977	0.0364394	-0.145263	-0.199696	0.0104483	0.166734	0.103984	0.00980903	-0.27889	-0.202661	0.0151884	-0.143337
	-0.129635	-0.0420917	-0.0301286	0.0263806	-0.0282501	-0.135506	-0.0347338	-0.0360603	-0.0123085	-0.0482531	-0.0883852	-0.0579472	-0.00138054	0.00258331	-0.00451549	-0.0329293	-0.0364828	-0.0365696	-0.083968
	-0.162052	0.0578722	0.107801	0.127259	0.00899227	-0.157067	-0.156364	-0.0942215	0.0141397	-0.060306	-0.0987715	0.0428629	0.103203	0.0857513	0.0363022	-0.188658	-0.134769	0.0154988	-0.050874
	-0.211009	0.068448	0.274142	0.333082	0.111941	-0.293424	-0.360233	-0.187104	0.127433	-0.115613	-0.155141	0.0596342	0.245961	0.314319	0.138108	-0.421127	-0.260307	0.0618039	-0.121003
	-0.091106	0.0737522	0.301122	0.310565	0.0155893	-0.235403	-0.429009	-0.255994	0.0779598	-0.122	-0.177287	0.10658	0.348637	0.443411	0.206743	-0.425145	-0.188131	0.0800139	-0.0958902
	-0.113373	0.0283752	0.299012	0.266073	-0.000997233	-0.310628	-0.476571	-0.311294	0.0417242	-0.105379	-0.234602	0.0455699	0.309859	0.419225	0.22545	-0.44494	-0.167604	0.0680175	-0.0941562
	-0.134768	-0.0703787	0.0101092	0.00956207	-0.0912188	-0.16143	-0.122489	-0.0821204	-0.0210109	-0.0815567	-0.134528	-0.0610199	0.0536626	0.0542446	-0.0218722	-0.0802855	-0.0574864	0.0373559	-0.0725261
	0.00291376	0.0400198	0.207522	0.1787	0.00574147	-0.136272	-0.358231	-0.233244	0.0194982	-0.0270807	-0.0955923	0.0509216	0.226555	0.341481	0.176267	-0.321629	-0.101531	0.058066	-0.0104612
	-0.018945	0.0117689	0.251487	0.292073	0.0673361	-0.24638	-0.464493	-0.266997	0.0977314	-0.0645186	-0.145546	0.0565221	0.26854	0.449667	0.228185	-0.435896	-0.182871	0.129203	-0.0688153
	-0.234721	-0.17289	-0.214094	-0.210711	-0.191372	-0.178441	0.070814	0.00179331	-0.116093	-0.140729	-0.1656	-0.175249	-0.163479	-0.295391	-0.184491	0.0936952	-0.0406061	-0.123143	-0.172084
	-0.231135	0.0126558	-0.0129107	-0.100116	-0.104858	-0.15563	-0.0211568	-0.118491	0.0063518	-0.0700342	-0.169131	-0.0265834	-0.0205062	-0.162158	-0.130884	-0.0526386	-0.136892	-0.0337866	-0.0741577
	-0.374335	-0.0344508	0.123739	0.0302159	-0.132143	-0.31131	-0.0707132	-0.129625	0.0688472	-0.184583	-0.254482	-0.0713709	0.0960422	-0.0315492	-0.109245	-0.120744	-0.111338	0.0109323	-0.170777
	-0.144021	-0.211618	-0.117027	-0.186588	-0.198375	-0.181719	-0.038268	-0.0722891	-0.151037	-0.120056	-0.155852	-0.258823	-0.146388	-0.121835	-0.0910657	0.0174077	0.00922212	-0.093305	-0.140725
	-0.096125	-0.0803776	-0.00661048	-0.137783	-0.135114	-0.139679	-0.130631	-0.181434	-0.0492776	-0.0833677	-0.189832	-0.0678576	-0.0183018	-0.0237355	-0.0318824	-0.0872526	-0.0841619	-0.034106	-0.0639174
	-0.230656	-0.093334	0.0997242	-0.0444123	-0.186942	-0.303246	-0.150968	-0.204604	0.0454986	-0.16865	-0.281046	-0.0985993	0.104283	0.081778	-0.0347059	-0.125575	-0.0443364	0.0600859	-0.152108
	-0.0250371	-0.0802936	-0.10682	-0.0810861	-0.0716143	-0.018567	0.0355831	0.015632	-0.0731258	-0.0299373	-0.0238659	-0.0767333	-0.0783077	-0.070961	-0.0540143	0.0522874	0.0191991	-0.0623622	-0.0498061
	0.0343541	-0.0591642	-0.221888	-0.236629	-0.0723051	0.241644	0.626555	0.253254	-0.0718233	0.127326	0.0475457	-0.0348733	-0.229085	-0.268421	-0.165236	0.557256	0.230748	-0.0869468	0.11644
	-0.0433544	-0.0826998	-0.216815	-0.101974	-0.0960127	0.0642264	0.240454	0.226321	-0.0617284	-0.00101486	-0.0731043	-0.0688489	-0.176969	-0.140255	-0.110989	0.210256	0.111832	-0.0989289	-0.0192512
	-0.199479	-0.0854981	-0.0268599	-0.00388019	-0.0345412	-0.202897	-0.0779254	-0.0542905	0.0466046	-0.14979	-0.13498	-0.0796676	-0.010134	-0.0318372	-0.0965465	-0.090897	-0.0569521	0.0322373	-0.143123
	0.0997371	-0.101806	-0.267938	-0.295072	-0.148975	0.2695	0.535203	0.239035	-0.0936396	0.106744	0.101132	-0.0603516	-0.255285	-0.289595	-0.185461	0.619732	0.226094	-0.12556	0.120819
	-0.0642766	-0.14411	-0.139211	-0.133483	-0.106776	-0.0169253	0.0443876	-0.000464548	-0.0906209	-0.0399526	-0.0495266	-0.12686	-0.0962625	-0.0972006	-0.0863177	0.120659	0.0301866	-0.0625544	-0.0627304
	0.0732591	-0.0743138	-0.223243	-0.159958	-0.0940932	0.209787	0.292733	0.210097	-0.0755843	0.0357304	0.0617217	-0.0807005	-0.204224	-0.155574	-0.113759	0.357682	0.243348	-0.0897586	0.0391089
	-0.0530528	-0.0689186	-0.0491456	-0.0158355	-0.0362865	-0.0974147	-0.0504307	-0.0571302	0.053345	-0.0357049	-0.0546648	-0.036996	-0.00231551	0.0138325	-0.00944398	-0.0628331	-0.0510912	0.0790849	-0.0262795
	NaN	0.0544534	0.014379	0.025979	0.105069	0.389892	-0.0083494	0.00317342	-0.0505582	0.200724	0.535199	0.0833522	0.00597515	0.0895052	0.121808	0.0247386	0.0480831	-0.018216	0.231716
	0.0544534	NaN	0.278171	0.315896	0.185601	0.167391	-0.0282901	-0.0603705	0.0855338	0.198538	0.0630374	0.507328	0.176895	0.217763	0.165764	-0.105621	-0.0594572	0.014878	0.142112
	0.014379	0.278171	NaN	0.512014	0.192724	-0.0482919	-0.190959	-0.139439	0.243359	0.133502	-0.0238396	0.238871	0.522688	0.514509	0.226669	-0.227382	-0.0725605	0.169447	0.0797677
	0.025979	0.315896	0.512014	NaN	0.305035	-0.015126	-0.211014	-0.0739583	0.232469	0.114651	0.00313299	0.277342	0.43465	0.606276	0.28117	-0.268096	-0.0893751	0.134262	0.052262
	0.105069	0.185601	0.192724	0.305035	NaN	0.0746009	-0.0935512	-0.0809997	0.0942245	0.120726	0.119062	0.175663	0.130895	0.233964	0.286664	-0.184666	-0.0956986	0.0457948	0.0816119
	0.389892	0.167391	-0.0482919	-0.015126	0.0746009	NaN	0.200038	0.126702	-0.0442541	0.256864	0.35754	0.167331	-0.0760237	-0.0183044	0.0571124	0.226952	0.132759	-0.0556707	0.258756
	-0.0083494	-0.0282901	-0.190959	-0.211014	-0.0935512	0.200038	NaN	0.352736	-0.0662541	0.123678	0.0119094	-0.0228005	-0.209769	-0.234382	-0.18243	0.601623	0.278623	-0.0935032	0.0890811
	0.00317342	-0.0603705	-0.139439	-0.0739583	-0.0809997	0.126702	0.352736	NaN	-0.0407755	0.0667365	0.016592	-0.0662405	-0.138686	-0.108791	-0.149992	0.308281	0.243012	-0.0697765	0.0447236
	-0.0505582	0.0855338	0.243359	0.232469	0.0942245	-0.0442541	-0.0662541	-0.0407755	NaN	0.0736111	-0.0468869	0.0961383	0.208871	0.188248	0.0720657	-0.0973199	-0.042757	0.272055	0.0468003
	0.200724	0.198538	0.133502	0.114651	0.120726	0.256864	0.123678	0.0667365	0.0736111	NaN	0.156094	0.173224	0.0852006	0.102539	0.117644	0.0912592	0.0691718	0.0353944	0.308343
	0.535199	0.0630374	-0.0238396	0.00313299	0.119062	0.35754	0.0119094	0.016592	-0.0468869	0.156094	NaN	0.0327328	-0.0398569	-0.00533082	0.056455	0.0270736	0.0125351	-0.0484995	0.170438
	0.0833522	0.507328	0.238871	0.277342	0.175663	0.167331	-0.0228005	-0.0662405	0.0961383	0.173224	0.0327328	NaN	0.257187	0.281911	0.211048	-0.0604891	-0.035181	0.0561892	0.184325
	0.00597515	0.176895	0.522688	0.43465	0.130895	-0.0760237	-0.209769	-0.138686	0.208871	0.0852006	-0.0398569	0.257187	NaN	0.521066	0.213032	-0.218374	-0.0801991	0.219742	0.0662003
	0.0895052	0.217763	0.514509	0.606276	0.233964	-0.0183044	-0.234382	-0.108791	0.188248	0.102539	-0.00533082	0.281911	0.521066	NaN	0.391543	-0.253837	-0.0342922	0.198842	0.0693917
	0.121808	0.165764	0.226669	0.28117	0.286664	0.0571124	-0.18243	-0.149992	0.0720657	0.117644	0.056455	0.211048	0.213032	0.391543	NaN	-0.209516	-0.0797588	0.0746549	0.101242
	0.0247386	-0.105621	-0.227382	-0.268096	-0.184666	0.226952	0.601623	0.308281	-0.0973199	0.0912592	0.0270736	-0.0604891	-0.218374	-0.253837	-0.209516	NaN	0.333403	-0.105779	0.12351
	0.0480831	-0.0594572	-0.0725605	-0.0893751	-0.0956986	0.132759	0.278623	0.243012	-0.042757	0.0691718	0.0125351	-0.035181	-0.0801991	-0.0342922	-0.0797588	0.333403	NaN	-0.0308723	0.0900709
	-0.018216	0.014878	0.169447	0.134262	0.0457948	-0.0556707	-0.0935032	-0.0697765	0.272055	0.0353944	-0.0484995	0.0561892	0.219742	0.198842	0.0746549	-0.105779	-0.0308723	NaN	0.0312867
	0.231716	0.142112	0.0797677	0.052262	0.0816119	0.258756	0.0890811	0.0447236	0.0468003	0.308343	0.170438	0.184325	0.0662003	0.0693917	0.101242	0.12351	0.0900709	0.0312867	NaN
	DFS3
	-0.414286	-0.141541	-0.374373	-0.178098	-0.10799	-0.0944687	0.138236	0.174781	-0.0224388	-0.158105	-0.457538	-0.158815	-0.377639	-0.159214	-0.132933	0.1949	0.210297	0.0245311	-0.132543
	-0.242469	-0.0273952	-0.228936	-0.107532	-0.0256262	-0.0832011	0.0435018	0.0493555	-0.0599891	-0.103968	-0.260859	-0.0753496	-0.263358	-0.116704	-0.0649035	0.0471312	0.0613201	-0.0297236	-0.0926313
	-0.0819129	-0.0748453	-0.192028	-0.0875157	-0.0527	0.0491531	0.242212	0.142201	-0.0182556	-0.000139887	-0.140316	-0.0768057	-0.17839	-0.0785759	-0.0670194	0.223644	0.11701	-0.00843957	-0.0137743
	-0.283231	-0.0869517	-0.25218	-0.149467	-0.0673697	-0.0487258	0.144023	0.0756109	-0.0393846	-0.0791971	-0.309767	-0.117278	-0.273299	-0.151429	-0.0925728	0.159502	0.083597	-0.0185349	-0.0762027
	-0.399167	-0.156377	-0.393021	-0.182393	-0.126593	-0.098124	0.179525	0.231137	-0.0351441	-0.17192	-0.443505	-0.163832	-0.385539	-0.159995	-0.165766	0.229558	0.245413	0.00440055	-0.139958
	-0.315616	-0.0946703	-0.311501	-0.150705	-0.0597887	-0.102514	0.0765393	0.0992447	-0.0570271	-0.140669	-0.342311	-0.114514	-0.3318	-0.147406	-0.0862045	0.110712	0.126046	-0.0113106	-0.120855
	-0.396042	-0.153309	-0.390972	-0.19822	-0.0985062	-0.10751	0.128923	0.161764	-0.0222704	-0.168594	-0.474757	-0.142016	-0.384274	-0.154559	-0.114283	0.205937	0.215052	0.0271341	-0.141338
	-0.39474	-0.193173	-0.459632	-0.242754	-0.126799	-0.0449416	0.287805	0.244539	-0.0506499	-0.159069	-0.474114	-0.187837	-0.469584	-0.196522	-0.151525	0.350067	0.281478	-0.0107555	-0.109465
	-0.460029	-0.128031	-0.445602	-0.227442	-0.1644	-0.0682606	0.286506	0.283877	-0.0232288	-0.174554	-0.482021	-0.121052	-0.425524	-0.192108	-0.199524	0.349985	0.326255	0.0625995	-0.117333
	-0.479628	-0.0930038	-0.42384	-0.196557	-0.157789	-0.062544	0.30984	0.304648	-0.020259	-0.174361	-0.478707	-0.082917	-0.408228	-0.180676	-0.214632	0.363782	0.333211	0.0689994	-0.119234
	-0.508003	-0.12495	-0.455827	-0.217764	-0.164852	-0.0711825	0.299307	0.322078	-0.0193789	-0.191321	-0.524988	-0.117365	-0.435357	-0.212043	-0.22576	0.366172	0.348495	0.0694004	-0.120091
	-0.445001	-0.0979083	-0.390721	-0.179357	-0.15041	-0.0730138	0.273442	0.290448	0.0116096	-0.175181	-0.496099	-0.0906936	-0.389999	-0.155032	-0.176308	0.332822	0.34665	0.0911622	-0.110863
	-0.470224	-0.124297	-0.447389	-0.238756	-0.180586	-0.0649167	0.311035	0.290179	-0.00746662	-0.198855	-0.510622	-0.128306	-0.448734	-0.207279	-0.226717	0.37425	0.35152	0.0678036	-0.135254
	-0.454085	-0.13874	-0.438155	-0.244629	-0.178588	-0.0954664	0.27612	0.289551	-0.0286516	-0.199437	-0.507424	-0.149225	-0.449353	-0.227133	-0.23035	0.338952	0.335699	0.0501618	-0.122604
	-0.377883	-0.0313462	-0.390492	-0.128682	-0.111873	0.00263953	0.279128	0.237902	-0.0340315	-0.121856	-0.447158	-0.0190604	-0.354464	-0.100567	-0.0944934	0.345118	0.269477	0.0223837	-0.0568351
	-0.44837	-0.124873	-0.453523	-0.175593	-0.135601	-0.0435931	0.281246	0.285582	-0.0099648	-0.159538	-0.506836	-0.108323	-0.42665	-0.152213	-0.147817	0.361047	0.32545	0.0412905	-0.107189
	-0.241771	-0.139089	-0.26444	-0.100196	-0.112223	-0.0590829	0.0835206	0.15437	-0.0124708	-0.121227	-0.281917	-0.109243	-0.226739	-0.0826215	-0.0837946	0.119491	0.171735	0.00444436	-0.0987723
	-0.402702	-0.0726322	-0.405684	-0.155361	-0.11964	-0.0267821	0.254649	0.253439	-0.0404557	-0.127874	-0.474034	-0.0643055	-0.380871	-0.130607	-0.124953	0.323058	0.287164	0.0106654	-0.070357
	-0.30973	-0.137176	-0.350011	-0.133889	-0.107805	-0.0117159	0.245247	0.238628	-0.0327998	-0.11493	-0.363444	-0.121016	-0.341918	-0.102869	-0.115318	0.296696	0.278811	0.00945516	-0.0921974
	-0.395113	-0.0587203	-0.4111	-0.185918	-0.131335	-0.0161593	0.295167	0.265944	-0.0309826	-0.143834	-0.458936	-0.065821	-0.427757	-0.152501	-0.138999	0.366128	0.297515	0.0148699	-0.0593991
	-0.428384	-0.111503	-0.449016	-0.183703	-0.128203	-0.0338742	0.288184	0.290226	-0.0236946	-0.159126	-0.485405	-0.128922	-0.456555	-0.167804	-0.150898	0.352232	0.314057	0.0343461	-0.0948324
	-0.302862	-0.107849	-0.29046	-0.141451	-0.122635	-0.0750718	0.159795	0.195042	-0.0297927	-0.130232	-0.346022	-0.116221	-0.301042	-0.132324	-0.118025	0.206643	0.215128	-0.00962899	-0.090393
	-0.208305	0.0485989	-0.137281	0.0509317	0.0207911	0.0115484	0.116797	0.12106	0.0366759	-0.0206867	-0.235786	0.0391277	-0.116239	0.0425047	0.0107076	0.138555	0.125836	0.0690359	-0.0104094
	-0.316303	-0.028015	-0.236942	-0.0513307	-0.0719722	-0.0474946	0.165446	0.185681	-0.00103981	-0.0855409	-0.355234	-0.0173928	-0.204968	-0.0604921	-0.0921192	0.187245	0.204557	0.0461175	-0.0649007
	0.0699883	0.0927731	0.178432	0.143911	0.0975803	-0.0225435	-0.117518	-0.082955	0.0310017	0.0525541	0.0829279	0.0551388	0.176272	0.132427	0.0910983	-0.157603	-0.117918	0.0118583	0.0400377
	-0.263953	-0.0450674	-0.283613	-3.65092e-05	-0.013916	0.0238257	0.213666	0.233747	-0.00806815	-0.0201131	-0.317307	-0.0461351	-0.26868	0.00742711	-0.00753932	0.253911	0.259203	0.0287533	-0.00248129
	-0.119629	-0.0536368	-0.180812	0.0136303	-0.0100084	-0.00439308	0.031347	0.120536	-0.0359478	-0.0176267	-0.153396	-0.0378787	-0.151812	0.019127	0.0267366	0.0558369	0.115403	0.00806257	-0.00550286
	0.208687	0.0323901	0.214517	0.0789035	0.0806607	0.000166366	-0.201311	-0.196167	0.0454701	0.0726319	0.12281	0.0725234	0.235011	0.131612	0.14761	-0.207581	-0.151822	0.0264982	0.0452194
	-0.172218	-0.0490115	-0.210593	0.00924403	-0.000309184	0.0359502	0.137301	0.150013	0.000362597	-0.0130871	-0.254358	-0.0123639	-0.211284	0.0654479	0.0468267	0.211757	0.206005	0.0183219	0.0226969
	0.0622341	-0.0288421	-0.0376671	0.0301199	-0.0137819	-0.0115326	-0.0733192	-0.0106484	-0.0194611	-0.000406823	-0.0495081	0.0221159	-0.0389779	0.0745672	0.0542293	-0.0379102	-0.000831589	-0.0188341	-0.00150775
	-0.223534	-0.0331917	-0.180085	-0.0140145	-0.0158058	-0.0483504	0.0896138	0.127533	0.0488852	-0.0642005	-0.316335	0.00880682	-0.162638	0.0215537	-0.00493086	0.144513	0.173091	0.0703247	-0.0325449
	0.080309	0.110519	0.209234	0.107327	0.0814162	0.0237604	-0.0487606	-0.117125	0.0740627	0.0760429	0.0803684	0.107178	0.183749	0.111182	0.0998521	-0.0881043	-0.107479	0.0448338	0.075473
	0.0746225	0.0637104	0.221531	0.107737	0.0675398	-0.0614466	-0.18515	-0.147002	-0.0220796	0.0347471	0.197289	0.0230344	0.244473	0.017157	0.0294488	-0.239039	-0.189445	-0.0440231	-0.00748245
	0.0762965	-0.0127643	0.164875	0.0967434	0.0575648	-0.0665594	-0.182604	-0.116266	-0.017506	0.0260165	0.17967	-0.0298683	0.17218	0.0370331	0.0450575	-0.253042	-0.163382	-0.0673896	-0.00911861
	-0.239974	-0.12818	-0.213613	-0.107825	-0.114267	-0.113608	0.0502849	0.132697	-0.0341521	-0.130956	-0.207203	-0.144005	-0.171988	-0.122675	-0.116762	0.0689647	0.123639	-0.00760773	-0.125527
	0.119212	0.106106	0.229427	0.115903	0.0951846	0.0266049	-0.123856	-0.177467	0.0861893	0.06019	0.0843434	0.146679	0.235101	0.127761	0.132534	-0.15561	-0.169317	0.0396794	0.0462545
	0.140725	-0.0626041	0.158931	0.0628486	0.0185533	-0.0225416	-0.188007	-0.152327	-0.000629739	0.0254309	0.123454	-0.00581819	0.165547	0.0928312	0.0988239	-0.190928	-0.115869	-0.0474797	-0.00530633
	-0.155897	-0.118611	-0.16208	-0.123017	-0.110519	-0.0877593	0.0224859	0.0858194	-0.0425082	-0.101961	-0.195835	-0.124212	-0.173076	-0.102602	-0.0699781	0.0810406	0.109025	-0.0239985	-0.0959306
	-0.0437796	-0.0851899	-0.103837	-0.0475724	-0.0345711	-0.0265462	0.083536	0.108524	-0.0454393	-0.0203115	-0.0411362	-0.0970282	-0.0770859	-0.0407524	-0.0773601	0.0775766	0.0675531	-0.0281196	-0.023756
	0.0574477	0.00541019	0.0874425	0.00998084	0.043057	-0.0375488	-0.0985482	-0.0916886	-0.0219007	0.0313365	0.124011	-0.020221	0.0871524	-0.00587328	-0.00339418	-0.124484	-0.144306	-0.0191227	0.00326021
	0.00468116	0.0383249	0.0842546	0.0359903	0.0329591	-0.0392082	-0.0309261	-0.0266012	-0.0152691	0.0205553	0.05681	0.0042395	0.0910901	0.0075982	-0.010531	-0.0494413	-0.0660398	-0.0127448	0.000183765
	0.197489	0.0967789	0.265042	0.166158	0.11523	-0.00893091	-0.189999	-0.162571	-0.0141843	0.107453	0.289535	0.049371	0.281547	0.0851894	0.0987951	-0.244891	-0.23191	-0.0352879	0.0614499
	0.193617	-0.00534643	0.164944	0.114384	0.0749303	-0.0106515	-0.170028	-0.135169	0.00596783	0.0711538	0.165522	0.025997	0.172036	0.116425	0.124734	-0.177073	-0.12872	-0.0359988	0.0506797
	-0.0294583	-0.0427642	-0.00210707	0.0316354	0.00148873	-0.0423322	-0.0576572	0.000783473	0.0287254	-0.0219126	-0.0683869	-0.0110754	0.00840555	0.0726347	0.0191556	-0.0108618	0.0256197	-0.0145815	0.00710899
	-0.0281932	-0.0495566	-0.0690746	-0.0523803	-0.0380689	-0.0155784	-0.00993023	0.0443626	-0.0458346	-0.0219045	-0.0591027	-0.0657472	-0.0763333	-0.0425739	-0.0211228	0.0192757	0.0566529	-0.041826	-0.0233946
	-0.00242506	-0.039421	-0.0444139	-0.0390985	0.0122897	-0.0387388	-0.043276	-0.0388371	-0.0116061	0.00142901	-0.0454381	-0.0257154	-0.0219975	-0.00616289	0.00603027	-0.02128	-0.0455413	-0.00462004	0.00823541
	-0.0604166	-0.00919478	0.0286935	-0.00814305	0.0214773	-0.0673953	-0.0292891	-0.00357689	0.0266523	-0.017133	-0.094697	0.00964574	0.0183135	0.0161575	-0.017347	0.00657947	0.0176947	0.0068985	-0.0159728
	0.248045	0.12853	0.395016	0.161082	0.119798	-0.0136821	-0.273428	-0.265072	0.00153203	0.109125	0.376761	0.100112	0.386403	0.0842767	0.116869	-0.341875	-0.324353	-0.0495138	0.0691347
	0.24339	0.0960514	0.335733	0.128766	0.072883	-0.0460481	-0.238377	-0.237862	-0.0171716	0.0940948	0.37593	0.0615549	0.341273	0.0551068	0.069749	-0.32183	-0.32714	-0.073004	0.0513776
	0.223695	0.0416197	0.250916	0.0468351	0.0455504	-0.0520465	-0.177379	-0.187087	-0.035718	0.0471867	0.306865	0.0304348	0.262012	0.031239	0.0400064	-0.24636	-0.25308	-0.0708336	0.014447
	0.294116	0.0971512	0.346358	0.111703	0.100974	-0.00533821	-0.253885	-0.27309	-0.0142384	0.112954	0.395046	0.0844514	0.340913	0.0646729	0.0952845	-0.322306	-0.32606	-0.0676041	0.0665046
	0.331467	0.105884	0.406797	0.170888	0.128905	-0.0307282	-0.287452	-0.279739	0.00652934	0.125104	0.418389	0.0721189	0.399548	0.131713	0.122678	-0.366187	-0.342673	-0.0621261	0.0831085
	0.270823	0.077393	0.371684	0.138915	0.111813	-0.0189393	-0.281734	-0.281603	0.00665153	0.0948728	0.28623	0.114798	0.356289	0.123735	0.137974	-0.313184	-0.299485	-0.0517057	0.0523079
	0.387862	0.0564693	0.415405	0.123896	0.0786194	-0.0228484	-0.325558	-0.336313	0.012943	0.103467	0.384734	0.103254	0.426575	0.131593	0.13858	-0.369384	-0.348645	-0.0671246	0.0541983
	0.201853	0.000994126	0.16523	0.00346676	0.0404173	0.000857384	-0.130408	-0.1327	-0.050764	0.0742457	0.230973	0.0101095	0.182528	0.00985159	0.0314706	-0.145644	-0.169016	-0.0632122	0.0413
	0.384078	0.0746437	0.336262	0.111942	0.0904081	0.00462468	-0.291783	-0.32845	-0.0184849	0.100498	0.380813	0.114862	0.342044	0.113031	0.12439	-0.318131	-0.340732	-0.0675505	0.0602086
	0.365597	0.0353737	0.358582	0.11847	0.096655	0.00195182	-0.296694	-0.305959	0.0082886	0.0934948	0.353038	0.0835825	0.358778	0.134746	0.129111	-0.335	-0.318668	-0.0495123	0.041908
	0.00590201	-0.077661	0.0478855	-0.0734943	-0.0565667	-0.0944993	-0.0551205	-0.0599646	-0.0193416	-0.0595582	0.0742635	-0.0812589	0.0411049	-0.0916908	-0.0670019	-0.0977469	-0.0820092	-0.0496179	-0.0858176
	0.151414	0.122071	0.311696	0.0812169	0.0339536	-0.0328474	-0.218389	-0.258572	0.0382421	0.0639358	0.213872	0.0959728	0.29381	0.0439156	0.0656012	-0.27062	-0.294336	-0.0251121	0.0310903
	0.192824	0.0941587	0.402887	0.103151	0.0433339	-0.089407	-0.236896	-0.249919	0.0443167	0.0521401	0.316879	0.0469916	0.378206	0.0463269	0.0339828	-0.321147	-0.301049	-0.0121504	0.0147693
	0.00101937	-0.0933894	0.0118516	-0.0855093	-0.0872412	-0.0515285	-0.00781997	-0.00452699	-0.0205224	-0.0261988	-0.0222795	-0.0951272	-0.0146647	-0.0681972	-0.038908	0.00410629	0.0105422	-0.0409004	-0.0544556
	0.240279	0.05159	0.284562	0.0395661	0.0237327	-0.0243313	-0.258086	-0.293319	0.0253985	0.0538484	0.196198	0.104	0.283883	0.0712135	0.0804446	-0.264922	-0.28669	-0.0208621	0.0199118
	0.193419	0.0560849	0.34044	0.0483034	0.00855052	-0.0878734	-0.229363	-0.25469	0.0717466	0.0248839	0.190648	0.0751439	0.351148	0.0535627	0.0456654	-0.270069	-0.253382	0.0217269	0.0038216
	0.100348	-0.0499956	0.0650937	-0.0155615	-0.0100657	-0.00391751	0.0170137	-0.0126511	-0.0117776	0.0193686	0.121648	-0.0405345	0.0751915	-0.0085424	-0.0011675	-0.00570347	-0.0244912	-0.0114144	0.0196244
	-0.143011	-0.0186672	-0.149762	-0.0415229	-0.0482341	0.120085	0.409164	0.209426	0.000508518	-0.000888127	-0.161635	-0.0195142	-0.143498	-0.0551696	-0.0617488	0.348539	0.20036	0.0237583	0.0321784
	-0.173386	-0.110437	-0.238308	-0.0763461	-0.0829978	0.0355095	0.233651	0.270507	0.00238379	-0.0659414	-0.210506	-0.11186	-0.238378	-0.0947582	-0.0828532	0.244919	0.245282	0.0191176	-0.056225
	0.0260952	-0.0041413	0.0824239	0.0261409	0.0320759	-0.0950915	-0.122285	-0.0954383	0.0518354	-0.0131874	0.0780507	-0.0428477	0.0791312	-0.0136261	0.0283304	-0.132208	-0.105363	0.0244208	-0.0325028
	-0.133502	-0.0654882	-0.174373	-0.082397	-0.0516718	0.110344	0.344921	0.17933	-0.00758316	-0.0066918	-0.186615	-0.0393749	-0.176173	-0.0480947	-0.0263631	0.399615	0.208776	0.000928001	0.0336126
	0.0933578	-0.0759229	0.0627889	-0.0647142	-0.0492333	-0.00526463	-0.0557642	-0.0494153	-0.0361401	-0.00116205	0.138838	-0.0500781	0.0660888	-0.0519101	0.00231117	-0.0574554	-0.0697293	-0.0532747	0.000177515
	-0.101499	-0.113842	-0.196131	-0.035454	-0.0435416	0.0990545	0.226478	0.235004	0.00146636	-0.00271065	-0.14228	-0.100205	-0.190454	-0.0400053	-0.0259382	0.286343	0.268137	0.0225203	0.0311817
	0.0596903	-0.0545667	0.0598047	0.0208259	0.0157125	-0.033777	-0.0566716	-0.0672408	0.0389466	0.0177129	0.0450167	-0.0421735	0.0705589	0.0191415	0.0264284	-0.0654812	-0.046838	0.0512915	0.0191211
	NaN	0.0727692	0.187461	0.0853332	0.077937	0.186413	-0.153028	-0.193272	-0.0671543	0.161357	0.552286	0.103481	0.192165	0.1158	0.114797	-0.170002	-0.176756	-0.0503618	0.156084
	0.0727692	NaN	0.244607	0.207621	0.145064	0.120564	-0.0272705	-0.053835	0.0344851	0.144993	0.0884368	0.425197	0.20363	0.153383	0.133453	-0.0665568	-0.0902309	0.0146919	0.140045
	0.187461	0.244607	NaN	0.330589	0.161468	0.0321269	-0.146624	-0.150402	0.145839	0.134491	0.238306	0.225673	0.503052	0.291156	0.154126	-0.208078	-0.18272	0.0612826	0.0938611
	0.0853332	0.207621	0.330589	NaN	0.213393	0.0632454	-0.0322418	-0.0251635	0.12843	0.131435	0.12234	0.18236	0.303471	0.389309	0.200533	-0.0657173	-0.0279235	0.0803211	0.0980033
	0.077937	0.145064	0.161468	0.213393	NaN	0.0582885	-0.0596368	-0.0666714	0.0393162	0.125336	0.105852	0.11695	0.131228	0.161406	0.227899	-0.0895939	-0.0690853	0.0113352	0.111918
	0.186413	0.120564	0.0321269	0.0632454	0.0582885	NaN	0.0968446	0.0397907	-0.0311202	0.170801	0.170472	0.135226	0.0231737	0.0566604	0.0850929	0.100916	0.0495318	-0.0449375	0.171094
	-0.153028	-0.0272705	-0.146624	-0.0322418	-0.0596368	0.0968446	NaN	0.304995	0.032233	0.0128743	-0.175014	-0.0309664	-0.141227	-0.0436383	-0.0942322	0.419482	0.28024	0.0384342	0.0375188
	-0.193272	-0.053835	-0.150402	-0.0251635	-0.0666714	0.0397907	0.304995	NaN	0.0290875	-0.00884592	-0.206215	-0.0637696	-0.138728	-0.0339958	-0.108021	0.277957	0.315769	0.0190396	0.0159735
	-0.0671543	0.0344851	0.145839	0.12843	0.0393162	-0.0311202	0.032233	0.0290875	NaN	0.0151592	-0.073884	0.0330714	0.129661	0.117627	0.0362688	-0.0102772	0.031133	0.249472	-0.00614427
	0.161357	0.144993	0.134491	0.131435	0.125336	0.170801	0.0128743	-0.00884592	0.0151592	NaN	0.152695	0.133295	0.153241	0.123085	0.143927	-0.00753273	-0.0216419	-0.0152754	0.239821
	0.552286	0.0884368	0.238306	0.12234	0.105852	0.170472	-0.175014	-0.206215	-0.073884	0.152695	NaN	0.065484	0.224012	0.0907285	0.108354	-0.220311	-0.224633	-0.0856197	0.131825
	0.103481	0.425197	0.225673	0.18236	0.11695	0.135226	-0.0309664	-0.0637696	0.0330714	0.133295	0.065484	NaN	0.227691	0.191545	0.155303	-0.0483605	-0.0786478	0.00911911	0.14659
	0.192165	0.20363	0.503052	0.303471	0.131228	0.0231737	-0.141227	-0.138728	0.129661	0.153241	0.224012	0.227691	NaN	0.298085	0.158807	-0.193707	-0.165901	0.089695	0.108618
	0.1158	0.153383	0.291156	0.389309	0.161406	0.0566604	-0.0436383	-0.0339958	0.117627	0.123085	0.0907285	0.191545	0.298085	NaN	0.218925	-0.0351261	0.000101131	0.0782828	0.109043
	0.114797	0.133453	0.154126	0.200533	0.227899	0.0850929	-0.0942322	-0.108021	0.0362688	0.143927	0.108354	0.155303	0.158807	0.218925	NaN	-0.087516	-0.0634736	0.0038317	0.131415
	-0.170002	-0.0665568	-0.208078	-0.0657173	-0.0895939	0.100916	0.419482	0.277957	-0.0102772	-0.00753273	-0.220311	-0.0483605	-0.193707	-0.0351261	-0.087516	NaN	0.322492	0.0215945	0.0549408
	-0.176756	-0.0902309	-0.18272	-0.0279235	-0.0690853	0.0495318	0.28024	0.315769	0.031133	-0.0216419	-0.224633	-0.0786478	-0.165901	0.000101131	-0.0634736	0.322492	NaN	0.0453305	0.0150488
	-0.0503618	0.0146919	0.0612826	0.0803211	0.0113352	-0.0449375	0.0384342	0.0190396	0.249472	-0.0152754	-0.0856197	0.00911911	0.089695	0.0782828	0.0038317	0.0215945	0.0453305	NaN	-0.00827083
	0.156084	0.140045	0.0938611	0.0980033	0.111918	0.171094	0.0375188	0.0159735	-0.00614427	0.239821	0.131825	0.14659	0.108618	0.109043	0.131415	0.0549408	0.0150488	-0.00827083	NaN
	DFS4
	0.00055835	-0.165359	-0.122968	-0.20529	-0.0163327	-0.0926943	-0.286685	-0.186063	-0.115381	-0.0876385	-0.0679522	-0.161111	-0.141849	-0.194969	-0.0926163	-0.278905	-0.20912	-0.101411	-0.0909742
	0.0136603	-0.148345	-0.127513	-0.204931	-0.0399732	-0.106188	-0.24273	-0.152355	-0.132666	-0.076732	-0.0602383	-0.112512	-0.128623	-0.166421	-0.0743873	-0.226521	-0.183765	-0.094822	-0.0584152
	0.0557368	-0.0885397	-0.116619	-0.127613	-0.02919	0.0481748	0.0531123	-0.017686	-0.0721089	0.0333236	-0.00798704	-0.0698721	-0.111519	-0.0829574	-0.0437139	0.0216427	0.017448	-0.0605083	0.00288328
	-0.0778442	-0.0673072	-0.0305967	-0.104335	-0.0126108	-0.0559373	-0.0843248	-0.0892209	-0.0773953	-0.0144702	-0.107276	-0.0440238	-0.0536917	-0.102624	-0.0113889	-0.111288	-0.122858	-0.0836985	-0.0178563
	0.00135491	-0.216357	-0.199028	-0.237788	-0.0629259	-0.118395	-0.173019	-0.0861588	-0.141793	-0.100731	-0.0951741	-0.202212	-0.166728	-0.197519	-0.127237	-0.161846	-0.100808	-0.102512	-0.1115
	0.0144675	-0.165059	-0.135956	-0.223627	-0.0226438	-0.118403	-0.27272	-0.170197	-0.151283	-0.09603	-0.0586901	-0.14053	-0.147982	-0.184282	-0.0883761	-0.251823	-0.179364	-0.10168	-0.0913926
	0.0404269	-0.22483	-0.161324	-0.284608	-0.0291637	-0.115205	-0.345275	-0.229585	-0.145032	-0.113926	-0.0749539	-0.200268	-0.166929	-0.241009	-0.118176	-0.307939	-0.223237	-0.122305	-0.119523
	-0.00938335	-0.195171	-0.158825	-0.206846	-0.0567589	-0.0484854	-0.10207	-0.0721051	-0.145809	-0.0454406	-0.103461	-0.14668	-0.137408	-0.137553	-0.0715493	-0.0752922	-0.0494883	-0.127331	-0.0571637
	-0.137531	0.0674566	0.0256807	0.0725888	-0.00579451	-0.0298593	0.044354	0.055144	0.0715152	-0.0402743	-0.0757677	0.0624482	0.0513598	0.0292797	-0.0147325	0.0347902	0.05566	0.0658948	-0.0119237
	-0.18395	0.147209	0.10071	0.169983	-0.00378148	-0.0317732	0.138362	0.0999428	0.100738	-0.0564834	-0.0859818	0.114025	0.105821	0.0883409	0.00230043	0.114084	0.0929872	0.0884429	-0.00878143
	-0.179645	0.071299	0.035278	0.0812906	-0.0154041	-0.0578973	0.104757	0.109519	0.0968679	-0.0402832	-0.0809134	0.0393356	0.0486717	0.0259804	-0.0350459	0.113202	0.106634	0.0799936	-0.0356116
	-0.101828	0.0968624	0.0683843	0.0783224	-0.00670782	-0.0505709	0.0721634	0.0588079	0.0845167	-0.0432705	-0.0696313	0.0718293	0.0658177	0.0580779	0.00614304	0.0715497	0.101749	0.0949484	-0.0158486
	-0.113018	0.0801977	0.0393704	0.0502609	-0.0319902	-0.0173336	0.0758408	0.0748201	0.0640337	-0.055673	-0.0917611	0.0746585	0.0593856	0.0481873	-0.0190059	0.0868533	0.0992684	0.069298	-0.0223223
	-0.119329	0.0161567	0.00676835	0.00828716	-0.0307115	-0.0692412	0.0494019	0.0617439	0.056357	-0.0630683	-0.095116	-0.0190344	0.00266697	0.00772215	-0.0578798	0.0584223	0.0933421	0.0548258	-0.0672487
	-0.183229	0.247881	0.111566	0.311438	0.046029	0.0718996	0.276986	0.194641	0.125447	0.0494658	-0.123236	0.223307	0.109396	0.252006	0.112376	0.243789	0.145191	0.0793936	0.0562942
	-0.215894	0.233383	0.154208	0.330118	0.0399995	0.041663	0.303163	0.234329	0.150337	0.0485347	-0.135166	0.209714	0.157048	0.288478	0.130606	0.268768	0.17008	0.114407	0.0653711
	-0.119383	0.115446	0.107611	0.190265	0.00590274	0.0232396	0.170799	0.154252	0.0417011	0.0424406	-0.0946168	0.079377	0.0927672	0.165969	0.0868278	0.158037	0.0960283	0.0369614	0.0251101
	-0.200872	0.227709	0.144345	0.311523	0.0411688	0.0346761	0.243754	0.185807	0.129911	0.024478	-0.140957	0.194433	0.149339	0.258588	0.115895	0.210899	0.130916	0.0817283	0.0345716
	-0.161367	0.115917	0.0929728	0.2175	0.0121631	0.0413707	0.29011	0.226326	0.0961799	0.0295769	-0.13579	0.13705	0.0840687	0.214413	0.0761923	0.2428	0.152891	0.0403911	0.0378482
	-0.191686	0.220131	0.103632	0.250001	0.00672167	0.0559836	0.257428	0.165177	0.111457	0.0218921	-0.133472	0.227275	0.136474	0.250588	0.0990158	0.235604	0.138797	0.0805066	0.0358121
	-0.219714	0.199448	0.136787	0.298878	0.0147952	0.0254809	0.298138	0.219281	0.143078	0.0165627	-0.119399	0.172381	0.130379	0.283945	0.107635	0.263849	0.178966	0.0800622	0.0314187
	-0.187733	0.110796	0.120123	0.218324	-0.0127647	-0.00554422	0.200729	0.170346	0.0893143	0.00251439	-0.127927	0.0966748	0.108678	0.215972	0.0870772	0.19608	0.127235	0.0465584	0.0140916
	-0.123933	0.171079	0.154513	0.25394	0.0560727	-0.00901495	0.082509	0.0898345	0.103934	0.0261266	-0.125297	0.169252	0.14986	0.22718	0.109348	0.0612684	0.0714124	0.0697551	0.0590429
	-0.121923	0.101945	0.0922297	0.161221	0.0244351	-0.0458745	-0.00802721	0.0144617	0.0764347	-0.0262605	-0.0890247	0.0796205	0.0897505	0.110869	0.0207832	-0.0372467	0.00842816	0.0495239	0.000847592
	-0.0556546	0.0558438	0.108855	0.119008	0.041091	-0.0202261	-0.0812992	-0.0459448	0.0557543	-0.0308303	-0.064043	0.06115	0.072292	0.0998573	0.0835283	-0.0865056	-0.0630246	-0.00744521	-0.00379534
	-0.110368	0.187556	0.104331	0.323284	0.0776499	0.0989503	0.230956	0.193332	0.0900407	0.0593389	-0.097248	0.188152	0.0917652	0.296839	0.154916	0.193688	0.147316	0.0353049	0.0859107
	-0.0413166	0.0702407	0.0380256	0.182851	0.0705112	0.0118001	-0.000911552	0.0453429	0.0201553	0.0302383	-0.0104756	0.0426916	0.0434074	0.146769	0.0956326	0.0116288	0.00761739	0.000440736	0.0406612
	0.0169358	-0.0298266	0.0527832	0.0381742	0.00986158	-0.0523856	-0.1227	-0.0782372	0.041283	-0.0322536	-0.0832159	0.0332813	0.0506869	0.0994368	0.0767293	-0.102977	-0.0624099	0.0348354	-0.0168159
	-0.0553258	0.126947	0.0621257	0.233886	0.0469457	0.0872453	0.155943	0.106862	0.0561783	0.0460083	-0.0892192	0.190072	0.0964174	0.275945	0.157212	0.165193	0.131209	0.0224394	0.0838893
	0.055495	0.0119829	-0.00670907	0.0732028	0.0325096	0.0205484	-0.0671836	-0.0129844	-0.00275319	0.0296276	-0.0352942	0.0106648	0.0176793	0.127042	0.0935568	-0.0278172	-0.000992581	-0.00654767	0.0289185
	-0.0708924	0.0787168	0.0745415	0.133053	0.0414956	-0.0495274	-0.0501622	-0.000595053	0.0763808	-0.0156967	-0.114966	0.0932271	0.0591241	0.14587	0.0855897	-0.0575172	0.0237069	0.064849	0.0235455
	-0.14003	0.104201	0.166394	0.20564	0.0228695	-0.0230897	0.109484	0.0504376	0.127411	0.0150366	-0.0919201	0.117474	0.141124	0.200475	0.0697201	0.0845657	0.0278714	0.103779	0.0301242
	-0.137173	-0.00976363	0.0630572	0.0202554	-0.011699	-0.104121	-0.0418424	-0.0072942	-0.0165089	-0.0650101	0.000558222	-0.0750336	0.0230823	-0.0711677	-0.0448182	-0.0844398	-0.0649604	-0.0371313	-0.0729332
	-0.193302	0.00500871	0.0588186	0.133424	-0.0201121	-0.0871013	0.078881	0.0966672	0.0221255	-0.0524002	-0.0841032	-0.0244146	0.0409415	0.0603293	0.0172285	0.0352498	0.00994068	-0.0412419	-0.0244152
	-0.199834	0.0213398	0.0161233	0.0888936	-0.0647148	-0.0843421	0.142838	0.164877	0.00314754	-0.0469892	-0.1198	-0.030424	0.0195349	0.0366674	-0.0173644	0.102424	0.0511889	-0.0268877	-0.0545918
	-0.0805606	0.0884278	0.11751	0.142185	-0.000162588	-0.0204492	0.0883263	0.0153906	0.120143	-0.0104784	-0.0915192	0.142726	0.107821	0.162219	0.0531486	0.0703135	-0.016399	0.105278	0.0212037
	-0.0909282	-0.0670436	-0.00186741	0.0259365	-0.0500912	-0.0393442	0.0338227	0.0211538	-0.0293636	-0.0237617	-0.112526	-0.0144653	0.0326775	0.0802924	0.051699	0.0613302	0.0531353	-0.0149714	0.000544564
	-0.133249	-0.0257831	0.018466	0.0959544	-0.0497223	-0.0580494	0.132279	0.136082	0.00469519	-0.0334862	-0.129867	-0.0287253	0.0192197	0.0996873	0.0317039	0.119576	0.0833234	-0.0300618	-0.0467318
	0.0912345	-0.144282	-0.185135	-0.224707	-0.0418139	-0.0512347	-0.131724	-0.0993427	-0.156821	-0.0571065	0.0325467	-0.16237	-0.172838	-0.219224	-0.115723	-0.129805	-0.065805	-0.113665	-0.0673877
	0.0897472	-0.187462	-0.161405	-0.322801	-0.0256988	-0.0970552	-0.318564	-0.246988	-0.155006	-0.0774787	0.0498567	-0.195045	-0.171212	-0.312212	-0.146177	-0.308746	-0.202479	-0.118482	-0.0865166
	-0.0263873	-0.04582	-0.0126039	-0.116329	0.0199341	-0.0883654	-0.182108	-0.135233	-0.0593792	-0.0461318	0.00460281	-0.0869897	-0.0487075	-0.162325	-0.10876	-0.191387	-0.109276	-0.0552132	-0.0335946
	-0.0618452	-0.0732696	-0.0503562	-0.116964	-0.0141427	-0.0793607	-0.159909	-0.102532	-0.0989592	-0.0704571	-0.0257394	-0.100542	-0.0730079	-0.160741	-0.0866597	-0.161338	-0.107986	-0.111383	-0.0483429
	0.0404973	-0.108972	-0.0786571	-0.124301	-0.0297831	-0.0594214	-0.105746	-0.106927	-0.078068	-0.0473866	-0.0330458	-0.0848216	-0.0586903	-0.0734591	-0.0219085	-0.0985915	-0.0792135	-0.0790363	-0.0422798
	0.00426634	-0.103415	-0.100123	-0.0999018	-0.0166793	-0.0561199	-0.143109	-0.0682823	-0.0802465	-0.0639632	-0.0790418	-0.0791537	-0.0806149	-0.0478949	-0.011502	-0.112882	-0.0404072	-0.0595716	-0.0514957
	0.0640999	-0.144927	-0.122122	-0.175196	-0.0217948	-0.0445376	-0.0954508	-0.062263	-0.107673	-0.0375464	-0.0273259	-0.125034	-0.112326	-0.135241	-0.0648311	-0.0745395	-0.0446391	-0.0909795	-0.0684662
	0.142764	-0.208458	-0.178814	-0.341543	-0.037481	-0.0861856	-0.339395	-0.246512	-0.156888	-0.0728063	0.00583443	-0.182652	-0.184337	-0.274219	-0.11905	-0.277518	-0.17136	-0.123012	-0.0819198
	0.0778458	-0.129511	-0.0813493	-0.19792	0.00788312	-0.0890595	-0.241598	-0.149384	-0.0925782	-0.050965	0.000923927	-0.118419	-0.0948505	-0.169191	-0.0667987	-0.203311	-0.0968856	-0.0663827	-0.0505728
	-0.124446	0.0128007	0.0743706	-0.00304324	-0.0250869	-0.100569	-0.0514949	-0.0521985	-0.012955	-0.0191248	0.00301653	-0.0420673	0.0282538	-0.084953	-0.0389559	-0.100295	-0.0964875	-0.0418786	-0.0391678
	-0.098188	-0.0696655	-0.0444316	-0.146539	-0.0522455	-0.119939	-0.104137	-0.0880946	-0.0909128	-0.0792453	-0.0195074	-0.117868	-0.0540894	-0.209834	-0.107165	-0.129971	-0.111911	-0.101708	-0.0575355
	0.0231039	-0.0780175	-0.104419	-0.147301	-0.0436826	-0.0866906	-0.0564511	-0.0769691	-0.0847283	-0.0704336	0.044643	-0.101327	-0.106811	-0.192034	-0.0945608	-0.0868018	-0.101128	-0.109106	-0.0943376
	0.0710957	-0.115826	-0.100597	-0.240193	-0.0267684	-0.0870299	-0.198373	-0.189512	-0.101695	-0.0554676	0.085188	-0.130872	-0.108351	-0.254452	-0.118224	-0.207366	-0.163013	-0.0876893	-0.0629385
	-0.0544182	-0.025142	0.0543466	-0.00572714	0.00521076	-0.0884802	-0.138966	-0.124252	0.0138961	-0.0698486	-0.014571	-0.0480724	0.0151921	-0.0600645	-0.0227433	-0.135106	-0.139967	-0.0376845	-0.0418775
	-0.0484238	-0.0538461	0.00490695	-0.0762175	-0.0600649	-0.103567	-0.109716	-0.0814022	-0.020814	-0.0610803	-0.0643793	-0.019855	0.00256443	-0.0565169	-0.0213171	-0.116902	-0.10483	-0.0314954	-0.0448091
	0.0281797	-0.174665	-0.130531	-0.244798	-0.0975217	-0.121848	-0.199328	-0.171422	-0.119403	-0.0832499	-0.0565658	-0.149842	-0.112474	-0.202351	-0.0996906	-0.165522	-0.103213	-0.0928967	-0.0849696
	0.0353125	-0.14207	-0.131648	-0.222463	-0.0610357	-0.070656	-0.105329	-0.0977075	-0.0937061	-0.0580078	-0.0180432	-0.129731	-0.0978118	-0.178061	-0.0988215	-0.0943616	-0.0793933	-0.0615478	-0.0687816
	0.147567	-0.168356	-0.136976	-0.293756	-0.048485	-0.0817645	-0.281802	-0.225825	-0.123482	-0.0658901	0.0378617	-0.147961	-0.132408	-0.233776	-0.0844734	-0.225741	-0.153944	-0.105404	-0.0576763
	0.0379639	-0.142019	-0.063717	-0.121678	-0.0428466	-0.104419	-0.152424	-0.149642	-0.0633294	-0.0849863	-0.0652951	-0.0770473	-0.0528315	-0.0755637	-0.0342881	-0.118781	-0.0914312	-0.0530466	-0.0642483
	-0.194431	-0.0113011	-0.00164529	0.0408692	-0.0796487	-0.106617	0.187884	0.136659	0.00466488	-0.0419584	-0.0773956	-0.0486101	0.0196517	-0.00923215	-0.0465822	0.141364	0.0522244	-0.012898	-0.0656427
	-0.101935	0.0080316	0.0541107	-0.038333	-0.0372188	-0.117758	-0.0601012	-0.11751	0.0117646	-0.0497301	-0.0405095	-0.0257307	0.028353	-0.0824433	-0.0604518	-0.0891052	-0.159284	-0.00710169	-0.0508709
	-0.225824	-0.0183526	0.0964011	0.051375	-0.072548	-0.151271	0.0690701	0.0368807	0.0721224	-0.0708566	-0.0650977	-0.0618004	0.0639688	-0.0482086	-0.0753768	0.0301139	-0.0434877	0.0481192	-0.0740136
	-0.16876	-0.0338829	0.00557964	0.0584866	-0.0840853	-0.0720578	0.183913	0.161911	0.0193088	-0.0441206	-0.120271	-0.0604471	-0.00187572	0.0543845	-0.0265267	0.178271	0.105312	-0.0160877	-0.0523465
	-0.0225112	-0.1186	-0.0214209	-0.168567	-0.0869961	-0.127514	-0.139759	-0.144863	-0.0427055	-0.0451924	-0.108389	-0.0882089	-0.0248533	-0.114529	-0.0568766	-0.121445	-0.154815	-0.0314763	-0.0629132
	-0.166325	-0.0632324	0.0410644	-0.00437986	-0.11287	-0.161309	0.0791263	0.0240928	0.0661786	-0.0564494	-0.152325	-0.0352944	0.0463027	-0.00437602	-0.0506169	0.0693847	0.0164642	0.0719577	-0.0535538
	-0.0154674	-0.0461217	-0.0927488	-0.0631486	-0.0508093	0.0141187	0.0519755	0.0252122	-0.0219096	-0.0335748	0.00755251	-0.0703063	-0.0906722	-0.0849811	-0.084185	0.0600119	0.0273936	-0.0265209	-0.0276502
	-0.0405848	0.0724329	0.0098327	0.0704191	-0.0169076	0.117485	0.381724	0.169394	0.0536246	0.0697804	-0.0271416	0.112639	0.0244766	0.0771648	0.020339	0.285896	0.155337	0.028887	0.0722156
	-0.0806505	0.0522591	-0.0117097	0.149014	-0.0265531	0.0878288	0.266797	0.255161	0.0893524	0.0428285	-0.0654114	0.0588358	-0.0150037	0.119718	0.00345525	0.224254	0.202569	0.062962	0.0349454
	-0.0628459	-0.0904539	-0.0178819	-0.0699311	-0.0415623	-0.103277	-0.089174	-0.065528	0.0353795	-0.0845868	-0.0338551	-0.108182	-0.0504983	-0.0884524	-0.0784847	-0.0786922	-0.0607392	0.0544755	-0.0785567
	-0.00367496	0.0283649	0.000447968	0.0245326	-0.0386205	0.1292	0.292142	0.123064	0.0197732	0.0704882	-0.019004	0.10134	0.0259813	0.0738752	0.0321012	0.339957	0.184489	0.0205036	0.0904376
	-0.0427543	-0.0961065	-0.0718294	-0.0662064	-0.0623591	-0.0132274	0.0858201	0.0714091	-0.00909409	-0.0345776	0.010723	-0.0888939	-0.0622133	-0.0688195	-0.0798834	0.119317	0.0566109	-0.0311642	-0.0387202
	-0.0126069	0.0125085	-0.0558476	0.0417848	-0.0346317	0.178626	0.225461	0.219298	0.034911	0.0724206	0.00227074	0.0199041	-0.0449547	0.0434574	-0.0161469	0.261285	0.23622	0.0196464	0.0586672
	-0.02553	-0.0939189	-0.0695716	-0.0893858	-0.0343221	-0.0505063	-0.0431418	-0.0809204	0.0287941	-0.0489319	-0.0361334	-0.062804	-0.0484911	-0.0750085	-0.0416623	-0.0308898	-0.0401886	0.0868506	-0.0111413
	NaN	0.0160582	-0.0336836	-0.0641299	0.0791037	0.186983	-0.082474	-0.0916113	-0.064565	0.0941636	0.37432	0.0236076	-0.0309384	-0.0192242	0.0675064	-0.0651025	-0.0369326	-0.0415863	0.081198
	0.0160582	NaN	0.216666	0.280082	0.138231	0.152287	0.0997108	0.0519983	0.0982941	0.168776	0.0410628	0.41031	0.150021	0.207259	0.146081	0.0642424	0.0615451	0.0367495	0.152408
	-0.0336836	0.216666	NaN	0.287248	0.105573	0.0026991	0.0343703	0.00767036	0.147775	0.0662796	0.00250454	0.172955	0.304455	0.232405	0.120552	0.0100952	-0.00570515	0.0895683	0.0648757
	-0.0641299	0.280082	0.287248	NaN	0.197872	0.0822123	0.108815	0.111067	0.181488	0.0989463	-0.020917	0.225272	0.236807	0.430262	0.220527	0.107027	0.107912	0.0901894	0.101378
	0.0791037	0.138231	0.105573	0.197872	NaN	0.0774977	-0.0316205	-0.0358914	0.052715	0.112726	0.0917769	0.0833648	0.0740783	0.133424	0.187489	-0.032376	-0.0103841	0.035115	0.0815843
	0.186983	0.152287	0.0026991	0.0822123	0.0774977	NaN	0.091696	0.0687021	-0.00815553	0.199723	0.175216	0.171216	0.0137668	0.0907823	0.088739	0.116054	0.0901906	-0.00152622	0.180334
	-0.082474	0.0997108	0.0343703	0.108815	-0.0316205	0.091696	NaN	0.264825	0.088324	0.0897325	-0.0471507	0.114713	0.052769	0.0914607	0.00303038	0.392323	0.229101	0.0630582	0.0805446
	-0.0916113	0.0519983	0.00767036	0.111067	-0.0358914	0.0687021	0.264825	NaN	0.056836	0.0731085	-0.0771458	0.0522451	0.0264071	0.0849365	0.000840648	0.227693	0.237074	0.0324211	0.062365
	-0.064565	0.0982941	0.147775	0.181488	0.052715	-0.00815553	0.088324	0.056836	NaN	0.0361281	-0.0387906	0.0596945	0.119039	0.137439	0.0449327	0.0466587	0.0438801	0.232607	0.0578753
	0.0941636	0.168776	0.0662796	0.0989463	0.112726	0.199723	0.0897325	0.0731085	0.0361281	NaN	0.106666	0.131226	0.0507717	0.0791905	0.105838	0.06193	0.0958289	0.0281625	0.272145
	0.37432	0.0410628	0.00250454	-0.020917	0.0917769	0.175216	-0.0471507	-0.0771458	-0.0387906	0.106666	NaN	-0.0171139	-0.0149441	-0.0511831	0.0360128	-0.050652	-0.0453332	-0.0218283	0.0713414
	0.0236076	0.41031	0.172955	0.225272	0.0833648	0.171216	0.114713	0.0522451	0.0596945	0.131226	-0.0171139	NaN	0.185802	0.238271	0.189685	0.114702	0.0667876	0.0470999	0.19127
	-0.0309384	0.150021	0.304455	0.236807	0.0740783	0.0137668	0.052769	0.0264071	0.119039	0.0507717	-0.0149441	0.185802	NaN	0.262184	0.142588	0.0617081	0.0361996	0.124577	0.098124
	-0.0192242	0.207259	0.232405	0.430262	0.133424	0.0907823	0.0914607	0.0849365	0.137439	0.0791905	-0.0511831	0.238271	0.262184	NaN	0.248678	0.126752	0.11586	0.104515	0.115707
	0.0675064	0.146081	0.120552	0.220527	0.187489	0.088739	0.00303038	0.000840648	0.0449327	0.105838	0.0360128	0.189685	0.142588	0.248678	NaN	0.0228884	0.0302165	0.0321132	0.135404
	-0.0651025	0.0642424	0.0100952	0.107027	-0.032376	0.116054	0.392323	0.227693	0.0466587	0.06193	-0.050652	0.114702	0.0617081	0.126752	0.0228884	NaN	0.273727	0.0538412	0.103608
	-0.0369326	0.0615451	-0.00570515	0.107912	-0.0103841	0.0901906	0.229101	0.237074	0.0438801	0.0958289	-0.0453332	0.0667876	0.0361996	0.11586	0.0302165	0.273727	NaN	0.050119	0.105096
	-0.0415863	0.0367495	0.0895683	0.0901894	0.035115	-0.00152622	0.0630582	0.0324211	0.232607	0.0281625	-0.0218283	0.0470999	0.124577	0.104515	0.0321132	0.0538412	0.050119	NaN	0.0207668
	0.081198	0.152408	0.0648757	0.101378	0.0815843	0.180334	0.0805446	0.062365	0.0578753	0.272145	0.0713414	0.19127	0.098124	0.115707	0.135404	0.103608	0.105096	0.0207668	NaN
	DFS5
	-0.0627324	-0.0803139	-0.0477721	-0.105052	-0.0442165	-0.0699562	-0.151249	-0.129232	-0.00184445	-0.0485527	-0.107344	-0.0337765	-0.0480142	-0.0588414	-0.0304011	-0.166264	-0.133778	-0.00419884	-0.0252786
	0.214402	0.19093	0.122249	0.0264835	0.109591	0.139524	-0.154729	-0.159654	0.0089088	0.125202	0.16936	0.20148	0.0733829	0.0622821	0.119871	-0.199937	-0.219509	-0.0169224	0.13472
	-0.0596903	-0.0819739	-0.100571	-0.0853797	-0.0697686	-0.0234722	0.142251	0.0859303	-0.043004	0.0046132	-0.075604	-0.102515	-0.0814057	-0.0767539	-0.0729323	0.118284	0.052287	-0.0407058	-0.0263246
	0.0450412	0.027902	0.0441988	-0.031497	0.0178069	0.0280635	-0.00061891	-0.0973498	0.0268472	0.0612888	0.0171165	0.0622619	0.0515541	0.00244193	0.0330531	-0.0622383	-0.126598	0.0261318	0.0598109
	-0.257558	-0.18529	-0.186642	-0.157971	-0.145861	-0.186726	0.0123572	0.0427981	-0.0799398	-0.177233	-0.274595	-0.198782	-0.183915	-0.154875	-0.133195	0.0105693	0.0324843	-0.0833937	-0.175059
	0.157347	0.106023	0.0911776	-0.0202877	0.0875194	0.0830615	-0.171313	-0.16903	0.00957642	0.0460944	0.120774	0.117865	0.027459	0.00634188	0.0634033	-0.19347	-0.201765	-0.0311302	0.0748847
	-0.188339	-0.165247	-0.121397	-0.154651	-0.0937847	-0.150285	-0.138969	-0.0979366	-0.0151224	-0.109942	-0.24818	-0.111803	-0.119736	-0.106555	-0.0775746	-0.0926353	-0.0628911	-0.0374458	-0.0952634
	-0.273198	-0.257772	-0.19479	-0.190735	-0.153991	-0.183833	0.0854752	0.038209	-0.0696449	-0.149997	-0.283243	-0.244716	-0.18165	-0.152216	-0.139096	0.100921	0.0582088	-0.0522168	-0.158602
	-0.619837	-0.449283	-0.386386	-0.239881	-0.329945	-0.409649	0.121845	0.171202	-0.110459	-0.317009	-0.548657	-0.447247	-0.2947	-0.268884	-0.315413	0.149687	0.186558	-0.0374978	-0.327011
	-0.733184	-0.472253	-0.420573	-0.233108	-0.377349	-0.485868	0.180969	0.209398	-0.114622	-0.382826	-0.639048	-0.498237	-0.334962	-0.308547	-0.354179	0.18921	0.21475	-0.0399857	-0.395069
	-0.826056	-0.547981	-0.474258	-0.306668	-0.417345	-0.55184	0.180526	0.240991	-0.151908	-0.429972	-0.709312	-0.586484	-0.395348	-0.361716	-0.419703	0.20831	0.236691	-0.0705055	-0.465193
	-0.665884	-0.446065	-0.366618	-0.23061	-0.359533	-0.460594	0.140665	0.197414	-0.10667	-0.337516	-0.602445	-0.464704	-0.317592	-0.278209	-0.323171	0.153255	0.207039	-0.0584703	-0.354428
	-0.679226	-0.466811	-0.406677	-0.255567	-0.368576	-0.462572	0.138987	0.191876	-0.106593	-0.366057	-0.631272	-0.475362	-0.325736	-0.281063	-0.337767	0.178023	0.216925	-0.0382451	-0.35666
	-0.800096	-0.556643	-0.459568	-0.311474	-0.42385	-0.544398	0.159301	0.227809	-0.141941	-0.429423	-0.719632	-0.583428	-0.408688	-0.348387	-0.400449	0.202121	0.233897	-0.0835601	-0.452533
	-0.375897	-0.165784	-0.23322	-0.0787833	-0.156127	-0.182371	0.0796653	0.0843811	-0.0473403	-0.174587	-0.37047	-0.154487	-0.190815	-0.108438	-0.145567	0.0791403	0.0819599	-0.0106248	-0.170693
	-0.514691	-0.312438	-0.301797	-0.147955	-0.235315	-0.324756	0.0815016	0.117637	-0.0863737	-0.276059	-0.492095	-0.308408	-0.283877	-0.185952	-0.246693	0.0899438	0.128942	-0.0558772	-0.278356
	-0.41368	-0.340597	-0.264792	-0.193139	-0.228947	-0.313886	0.00634619	0.0565244	-0.0873548	-0.259236	-0.417721	-0.320944	-0.261239	-0.187275	-0.226193	0.00251744	0.0774473	-0.0544733	-0.302814
	-0.376783	-0.171206	-0.216031	-0.087163	-0.15379	-0.212317	0.0467732	0.0726872	-0.0460806	-0.187458	-0.374969	-0.165953	-0.189225	-0.118695	-0.157618	0.0439834	0.0920986	-0.0314021	-0.171752
	-0.402197	-0.256604	-0.259627	-0.130816	-0.181825	-0.247035	0.0962944	0.112796	-0.0747355	-0.222083	-0.377914	-0.266356	-0.249904	-0.158876	-0.195824	0.0945038	0.127911	-0.0864778	-0.234245
	-0.433875	-0.191578	-0.263464	-0.11859	-0.194028	-0.226797	0.10008	0.105033	-0.0661891	-0.20919	-0.416343	-0.187985	-0.220379	-0.128559	-0.138934	0.135899	0.128569	-0.0419817	-0.197853
	-0.613578	-0.395351	-0.369162	-0.188223	-0.273126	-0.389356	0.140831	0.170191	-0.105441	-0.332338	-0.549852	-0.410391	-0.350646	-0.248444	-0.272099	0.154269	0.173246	-0.0807163	-0.351142
	-0.528797	-0.381768	-0.328344	-0.201536	-0.243877	-0.355249	0.0376441	0.111695	-0.0971028	-0.303662	-0.483052	-0.399133	-0.333219	-0.239728	-0.250821	0.0661339	0.123957	-0.076784	-0.333769
	-0.140148	-0.0387679	-0.0471338	0.0230562	-0.00259016	-0.0831372	-0.0284131	0.00230185	-0.0256729	-0.0449153	-0.148842	-0.0686681	-0.0658431	-0.014549	-0.0483648	-0.0216508	-0.00236431	-0.0132019	-0.0625997
	-0.45963	-0.316302	-0.268919	-0.152467	-0.200619	-0.317403	0.0219013	0.0945157	-0.10586	-0.2319	-0.429687	-0.36229	-0.236333	-0.206247	-0.237717	0.0425315	0.114905	-0.0706175	-0.242614
	0.0843159	0.052805	0.0909185	0.0693085	0.0727278	0.0133229	-0.117586	-0.0977546	0.00299009	0.0308501	0.0605344	0.0380234	0.0707013	0.0529489	0.0184234	-0.123061	-0.0704008	0.0329786	0.0444308
	-0.376839	-0.18643	-0.23576	-0.0249708	-0.10377	-0.187944	0.100454	0.153317	-0.0755165	-0.179511	-0.369846	-0.217194	-0.228708	-0.0807409	-0.131141	0.107672	0.147761	-0.0743925	-0.183526
	-0.372676	-0.257664	-0.26099	-0.128835	-0.144995	-0.240764	-0.0115264	0.0919846	-0.105373	-0.219592	-0.365833	-0.265714	-0.246322	-0.146016	-0.187184	0.00746854	0.0802546	-0.0699357	-0.261523
	0.226037	0.0505386	0.16064	0.0499223	0.101444	0.0629302	-0.216525	-0.177404	0.0629046	0.0512594	0.109542	0.132503	0.13198	0.134738	0.101943	-0.207306	-0.145492	0.0456261	0.0781456
	-0.20699	-0.110016	-0.129279	-0.0063653	-0.0371763	-0.0995993	-0.00294033	0.0557867	-0.0314577	-0.127091	-0.23498	-0.0687371	-0.133963	0.0293084	-0.0100781	0.0150587	0.0697919	-0.0523223	-0.0889724
	-0.15664	-0.146608	-0.14496	-0.0898804	-0.0505776	-0.125135	-0.0977684	0.0094051	-0.0413493	-0.140012	-0.253665	-0.0865331	-0.166697	-0.0355997	-0.0714204	-0.0780435	0.0107089	-0.0421617	-0.145878
	-0.28503	-0.212227	-0.177568	-0.09729	-0.115523	-0.216401	-0.0749861	0.0148213	-0.0639423	-0.147281	-0.331127	-0.188235	-0.166042	-0.0591588	-0.086626	-0.0457015	0.0350994	-0.0289817	-0.140494
	0.295966	0.221288	0.237028	0.126173	0.175635	0.167339	-0.124072	-0.186535	0.0952383	0.169602	0.259374	0.238982	0.205688	0.158202	0.16298	-0.153174	-0.176548	0.0603624	0.19103
	-0.276572	-0.18119	-0.131836	-0.059391	-0.112459	-0.208735	0.00878389	0.0208102	-0.111362	-0.138272	-0.164016	-0.271218	-0.103832	-0.154087	-0.150632	-0.00502065	0.00850917	-0.0356367	-0.183227
	-0.221725	-0.16062	-0.0842971	-0.0153282	-0.0928018	-0.171587	0.019189	0.0638601	-0.0603495	-0.14067	-0.13765	-0.200532	-0.103204	-0.0927099	-0.102675	0.00732063	0.0290754	-0.0823234	-0.152634
	-0.597526	-0.448112	-0.358318	-0.219409	-0.312174	-0.431955	0.116555	0.179504	-0.125262	-0.368139	-0.536443	-0.478262	-0.334437	-0.279338	-0.345558	0.116842	0.185076	-0.0941692	-0.396418
	0.334747	0.225694	0.212791	0.101167	0.171727	0.185754	-0.183788	-0.215363	0.0943612	0.160507	0.250537	0.285102	0.187397	0.169088	0.178456	-0.191286	-0.203168	0.0687351	0.194099
	-0.151871	-0.156787	-0.044835	-0.0439684	-0.07805	-0.160307	-0.0714741	-0.0125661	-0.0312439	-0.122721	-0.184083	-0.115257	-0.071637	-0.0170956	-0.0474294	-0.0547148	0.00666202	-0.0335378	-0.135522
	-0.537508	-0.454714	-0.300179	-0.229955	-0.282094	-0.407238	0.0596717	0.12839	-0.13516	-0.325354	-0.521824	-0.462538	-0.318573	-0.234531	-0.283077	0.101376	0.157781	-0.102508	-0.370813
	-0.465104	-0.294569	-0.314386	-0.188504	-0.245892	-0.299743	0.121026	0.17913	-0.120288	-0.252094	-0.43302	-0.338404	-0.278379	-0.240662	-0.243398	0.142331	0.17463	-0.0890331	-0.264134
	-0.448988	-0.258737	-0.276032	-0.161761	-0.192231	-0.261269	0.0485786	0.0952148	-0.0992409	-0.17565	-0.401637	-0.297323	-0.231425	-0.23325	-0.226206	0.0553097	0.0961922	-0.0627814	-0.209667
	-0.40804	-0.260057	-0.214182	-0.12372	-0.183412	-0.273543	0.0689117	0.0952967	-0.0995476	-0.165851	-0.316998	-0.318029	-0.184509	-0.219806	-0.224883	0.063745	0.0858733	-0.0615487	-0.211477
	-0.460775	-0.250053	-0.250665	-0.0867063	-0.195981	-0.288378	0.11326	0.123454	-0.117894	-0.221397	-0.356853	-0.330333	-0.249873	-0.216804	-0.243115	0.0977013	0.108576	-0.0883007	-0.265972
	-0.267296	-0.217226	-0.167558	-0.0874813	-0.141749	-0.219472	-0.0144671	0.0668857	-0.0937201	-0.194514	-0.298448	-0.205058	-0.185389	-0.092577	-0.107375	0.00580335	0.0569667	-0.0624689	-0.200778
	-0.478712	-0.313717	-0.2528	-0.139213	-0.220435	-0.333669	0.0458263	0.133783	-0.0915845	-0.256961	-0.481632	-0.336195	-0.257534	-0.151839	-0.1971	0.0662355	0.117671	-0.0783561	-0.285933
	-0.385252	-0.288714	-0.263476	-0.175103	-0.211244	-0.265279	0.0553205	0.121796	-0.0746414	-0.200689	-0.398578	-0.308687	-0.25182	-0.164704	-0.200568	0.0762576	0.127638	-0.0664355	-0.24532
	-0.417586	-0.319454	-0.274531	-0.205951	-0.22272	-0.291924	-0.0170062	0.0700388	-0.0973664	-0.234007	-0.467554	-0.303524	-0.244304	-0.185484	-0.208693	0.051551	0.11629	-0.0817409	-0.241518
	-0.419212	-0.324089	-0.205388	-0.18171	-0.249477	-0.335067	0.00708477	0.0745944	-0.0829413	-0.227858	-0.41858	-0.324849	-0.195754	-0.176161	-0.210927	0.0327079	0.098824	-0.0455375	-0.251282
	-0.0757881	0.0150739	0.0319543	0.0292894	-0.00286998	-0.0558826	-0.0323422	-0.0436294	-0.066314	-0.0193055	0.0145915	-0.0522316	0.00397661	-0.0529904	-0.0384095	-0.0562543	-0.0919294	-0.0422211	-0.0484098
	-0.348893	-0.17958	-0.171439	-0.0764075	-0.17354	-0.227646	0.0862358	0.0775357	-0.117904	-0.148819	-0.224115	-0.252094	-0.15469	-0.187947	-0.190933	0.0713209	0.0440142	-0.0768051	-0.208557
	-0.249298	-0.159628	-0.164639	-0.119689	-0.157251	-0.174976	0.0826799	0.0727607	-0.0945883	-0.126072	-0.210506	-0.19601	-0.144216	-0.163117	-0.174453	0.0565387	0.0519151	-0.0596966	-0.149513
	-0.146671	-0.0374074	-0.133499	-0.0780917	-0.0667635	-0.0733588	-0.0513928	-0.0424602	-0.0832053	-0.0543571	-0.0992924	-0.0570278	-0.125838	-0.148979	-0.0887935	-0.0336489	-0.0558806	-0.0573387	-0.0540253
	0.0140292	0.0435741	0.0379322	0.042113	0.0206621	-0.0112766	-0.0413266	-0.0458962	-0.0365351	0.000195244	0.0542663	0.0148664	0.03864	-0.0251344	-0.0158105	-0.0512494	-0.0834169	-0.0263868	0.00909103
	0.0474457	0.0384766	0.0712314	0.0189494	0.0205651	-0.0164909	-0.130588	-0.0975161	-0.0265067	0.00431072	0.014668	0.0686839	0.0428373	0.0381557	0.0455686	-0.107874	-0.102999	-0.0217279	0.00756734
	-0.164484	-0.163064	-0.0602235	-0.0887077	-0.124484	-0.204788	-0.0514702	0.0015567	-0.0613639	-0.142696	-0.235655	-0.143808	-0.0748999	-0.0580576	-0.105171	-0.00950075	0.0195041	-0.0550397	-0.172945
	-0.320882	-0.223103	-0.191403	-0.160985	-0.173065	-0.217694	0.0661842	0.0847134	-0.0994475	-0.179018	-0.31355	-0.245449	-0.17574	-0.170054	-0.181505	0.101688	0.0919593	-0.0692447	-0.198377
	-0.107909	-0.101124	-0.0984266	-0.0941234	-0.078505	-0.11501	-0.0981362	-0.055307	-0.0512144	-0.0954443	-0.201901	-0.0492428	-0.103443	-0.0588185	-0.056974	-0.0275783	-0.0118691	-0.0610501	-0.0809753
	0.114994	0.0134353	0.0660304	-0.00112663	0.0345525	0.00275677	-0.165799	-0.102458	0.0157061	-0.017964	0.0190621	0.0821707	0.0415928	0.061959	0.0228074	-0.137911	-0.0954888	0.0045875	0.0181225
	-0.305242	-0.258133	-0.131941	-0.106325	-0.206896	-0.25414	0.0892828	0.0677786	-0.0780352	-0.195798	-0.246246	-0.269694	-0.124795	-0.131993	-0.167829	0.0669266	0.0775529	-0.0710172	-0.235238
	0.214891	0.190049	0.179554	0.0413368	0.09315	0.118211	-0.138229	-0.217498	0.0423801	0.148634	0.210512	0.209908	0.184034	0.0683137	0.07811	-0.181758	-0.221016	0.0306878	0.139709
	0.0458034	0.057266	0.140558	0.0297736	-0.000928354	-0.0156623	-0.00839868	-0.105352	0.00203778	0.0208508	0.152237	0.012512	0.13324	-0.0236463	-0.0292483	-0.0505067	-0.125569	0.0341131	0.0118148
	-0.374014	-0.357291	-0.194766	-0.153673	-0.215136	-0.314143	0.0787255	0.0852907	-0.101763	-0.225942	-0.33593	-0.370892	-0.20508	-0.169495	-0.202211	0.10371	0.123245	-0.101096	-0.274731
	0.209291	0.0713102	0.133458	-0.0393457	0.0566257	0.0668572	-0.190802	-0.206152	0.0445503	0.0799804	0.076441	0.163463	0.126222	0.0672075	0.0646612	-0.153678	-0.166092	0.0260542	0.105836
	0.122014	0.0123296	0.163834	-0.0288204	-0.014364	-0.0288596	-0.0870597	-0.131431	0.0517751	0.0158431	0.085253	0.0697056	0.172625	0.0596014	0.0236663	-0.0684945	-0.105498	0.0754479	0.0338939
	-0.219204	-0.162294	-0.13436	-0.0791832	-0.139729	-0.142254	0.0879426	0.105611	-0.06113	-0.116496	-0.189976	-0.181531	-0.119733	-0.104728	-0.1343	0.106844	0.117218	-0.0802812	-0.145872
	-0.0648393	-0.0331177	-0.031282	0.00891201	-0.0535537	0.0358419	0.334358	0.138174	0.00237476	0.0189047	-0.0278487	-0.0507128	-0.00574723	-0.0331556	-0.048638	0.244164	0.123774	-0.0186909	0.00985798
	-0.212499	-0.154714	-0.153453	-0.0514911	-0.122791	-0.117401	0.135561	0.165178	-0.0248076	-0.105158	-0.182377	-0.179246	-0.137921	-0.0810717	-0.112689	0.125713	0.167298	-0.0278666	-0.107393
	-0.0421025	0.00487366	-0.00928856	-0.0152594	-0.0271564	-0.0386909	-0.0225063	-0.03757	0.0372165	-0.0380813	0.0153988	-0.0384907	-0.0102881	-0.0628649	-0.0471858	-0.0123656	-0.0285873	-0.00270755	-0.0327765
	-0.104811	-0.111881	-0.0609551	-0.0521463	-0.0889825	0.00372391	0.254799	0.124661	-0.027782	-0.036333	-0.0795062	-0.0983644	-0.0482906	-0.0467467	-0.0668205	0.308527	0.167499	-0.0255563	-0.0181763
	-0.231345	-0.175127	-0.127206	-0.09729	-0.14005	-0.15295	0.0640829	0.067991	-0.0667713	-0.159643	-0.178894	-0.180415	-0.113187	-0.109507	-0.125185	0.101042	0.0913369	-0.0594889	-0.172522
	-0.202267	-0.16638	-0.167961	-0.0397306	-0.102551	-0.0625636	0.199004	0.167216	-0.0384637	-0.126488	-0.158182	-0.188092	-0.145168	-0.0851114	-0.116027	0.226596	0.234777	-0.0271832	-0.117928
	-0.053234	-0.0518371	-0.0372751	-0.0583107	-0.0273403	-0.0636713	-0.0389306	-0.0332935	0.0525124	-0.054606	-0.0637184	-0.0512892	-0.016103	-0.0518196	-0.0212982	-0.0394083	-0.00947817	0.088099	-0.0448254
	NaN	0.428419	0.331928	0.203361	0.33014	0.517578	-0.192189	-0.230352	0.0549079	0.368618	0.765371	0.48296	0.289892	0.262571	0.323648	-0.215606	-0.239849	-0.00287293	0.419456
	0.428419	NaN	0.325286	0.294863	0.313979	0.400043	-0.104339	-0.138728	0.0897459	0.306865	0.413974	0.62599	0.245779	0.257885	0.301449	-0.145143	-0.177236	0.0223934	0.305409
	0.331928	0.325286	NaN	0.295696	0.205648	0.201944	-0.0829642	-0.107823	0.108723	0.182937	0.311491	0.319694	0.373256	0.279396	0.182584	-0.0934186	-0.131143	0.0405881	0.166601
	0.203361	0.294863	0.295696	NaN	0.230608	0.165756	-0.00832964	-0.00553066	0.0956072	0.155934	0.212574	0.255234	0.23875	0.342103	0.226094	-0.0429952	-0.0202361	0.0283566	0.137662
	0.33014	0.313979	0.205648	0.230608	NaN	0.268462	-0.110578	-0.100857	0.0307376	0.191594	0.304875	0.284831	0.14778	0.181955	0.26249	-0.127196	-0.115522	-0.00952479	0.200141
	0.517578	0.400043	0.201944	0.165756	0.268462	NaN	-0.0477015	-0.113641	0.0287532	0.324681	0.492816	0.39911	0.16482	0.172761	0.256568	-0.0595269	-0.12587	-0.0149799	0.350757
	-0.192189	-0.104339	-0.0829642	-0.00832964	-0.110578	-0.0477015	NaN	0.213981	-0.00979946	-0.0503559	-0.138243	-0.138112	-0.0468162	-0.0637994	-0.116397	0.339085	0.191528	-0.0197151	-0.0638964
	-0.230352	-0.138728	-0.107823	-0.00553066	-0.100857	-0.113641	0.213981	NaN	-0.019739	-0.0736263	-0.209033	-0.156368	-0.0903395	-0.055294	-0.122117	0.218524	0.224395	-0.0387165	-0.0930204
	0.0549079	0.0897459	0.108723	0.0956072	0.0307376	0.0287532	-0.00979946	-0.019739	NaN	0.0467028	0.0429347	0.0972433	0.102221	0.0878651	0.0497674	-0.030233	-0.0335031	0.156189	0.0528502
	0.368618	0.306865	0.182937	0.155934	0.191594	0.324681	-0.0503559	-0.0736263	0.0467028	NaN	0.322366	0.283757	0.168616	0.161056	0.210373	-0.0780441	-0.112586	0.02316	0.362646
	0.765371	0.413974	0.311491	0.212574	0.304875	0.492816	-0.138243	-0.209033	0.0429347	0.322366	NaN	0.401098	0.265472	0.194497	0.285621	-0.17839	-0.237569	-0.00851882	0.348723
	0.48296	0.62599	0.319694	0.255234	0.284831	0.39911	-0.138112	-0.156368	0.0972433	0.283757	0.401098	NaN	0.292421	0.305992	0.32459	-0.156182	-0.193013	0.0271168	0.333827
	0.289892	0.245779	0.373256	0.23875	0.14778	0.16482	-0.0468162	-0.0903395	0.102221	0.168616	0.265472	0.292421	NaN	0.272118	0.183194	-0.0661382	-0.0931505	0.0956018	0.184557
	0.262571	0.257885	0.279396	0.342103	0.181955	0.172761	-0.0637994	-0.055294	0.0878651	0.161056	0.194497	0.305992	0.272118	NaN	0.269871	-0.0551325	-0.04342	0.0302542	0.170082
	0.323648	0.301449	0.182584	0.226094	0.26249	0.256568	-0.116397	-0.122117	0.0497674	0.210373	0.285621	0.32459	0.183194	0.269871	NaN	-0.114542	-0.11713	0.021868	0.251123
	-0.215606	-0.145143	-0.0934186	-0.0429952	-0.127196	-0.0595269	0.339085	0.218524	-0.030233	-0.0780441	-0.17839	-0.156182	-0.0661382	-0.0551325	-0.114542	NaN	0.242259	-0.0268038	-0.0755579
	-0.239849	-0.177236	-0.131143	-0.0202361	-0.115522	-0.12587	0.191528	0.224395	-0.0335031	-0.112586	-0.237569	-0.193013	-0.0931505	-0.04342	-0.11713	0.242259	NaN	-0.0163355	-0.104294
	-0.00287293	0.0223934	0.0405881	0.0283566	-0.00952479	-0.0149799	-0.0197151	-0.0387165	0.156189	0.02316	-0.00851882	0.0271168	0.0956018	0.0302542	0.021868	-0.0268038	-0.0163355	NaN	0.0422462
	0.419456	0.305409	0.166601	0.137662	0.200141	0.350757	-0.0638964	-0.0930204	0.0528502	0.362646	0.348723	0.333827	0.184557	0.170082	0.251123	-0.0755579	-0.104294	0.0422462	NaN

## Sheet: Figure 3c
Figure 3c:
		SC1	SC2
	L-CER	0.250666	-0.0286626
	L-TAL	0.319603	0.0448931
	L-CAU	0.307385	-0.0521338
	L-PUT	0.318444	-0.00435831
	BSTEM	0.233768	-0.0722374
	L-HIPP	0.213241	0.223185
	L_AMY	-0.0393727	0.531733
	L-ACC	-0.0482671	0.387643
	L-DIE	0.121403	0.0648807
	R-CER	0.226566	0.164896
	R-THAL	0.232422	-0.00946379
	R-CAU	0.32263	0.0551593
	R-PUT	0.289483	-0.0368285
	R-PAL	0.313378	-0.0136546
	R-HIPP	0.259839	-0.0710741
	R-AMY	-0.0631859	0.536094
	R-ACC	-0.0423675	0.382056
	R-DIE	0.0814511	0.0411722
		0.221371	0.173793

## Sheet: Figure 3d
Figure 3d:
		DFS1		DFS2		DFS3		DFS4		DFS5
		SC1	SC2	SC1	SC2	SC1	SC2	SC1	SC2	SC1	SC2
	VIS	-0.110899	-0.11632	-0.976723	0.589833	-0.543711	0.259243	-0.297101	-0.314557	0.374421	-0.112014
	SMN	0.0336513	-0.229834	-0.232226	0.243127	-0.790758	0.563729	0.0955211	0.161449	-1.02428	0.173317
	AUD	0.0512643	-0.186274	0.17205	-0.0200665	-0.585831	0.456527	0.375622	0.433308	-0.411066	0.0719474
	CON	0.120957	-0.521857	0.729943	-0.411601	0.0448823	0.090166	0.302205	0.0615027	0.163661	-0.0715716
	VAN	0.0101903	0.0979504	0.18045	-0.283279	0.238677	-0.22705	0.0891841	0.101942	0.177767	-0.0807222
	DAN	0.0162374	-0.340058	0.137895	-0.189637	0.209822	-0.146878	-0.237407	-0.309957	-0.383964	0.0456282
	FPN	-0.0344428	0.13421	0.271241	-0.322544	0.736244	-0.587919	-0.189375	-0.267921	0.256904	-0.0754627
	DMN	-0.0895216	0.750091	-0.341099	0.0236915	0.403392	-0.420911	-0.0978618	0.0216077	0.486654	-0.123463
	none	-0.0186688	0.628586	-0.238596	0.557562	0.00437696	0.174484	0.00901997	0.269169	0.211026	0.196823

## Sheet: Figure 4a
Figure 4a:
	Left panel
	time	VIS	SMN	AUD	CON	VAN	DAN	FPN	DMN	none	SC1	SC2
	1	-0.106093	-0.384439	-1.83925	-1.86601	-1.094	-0.337229	0.762348	1.53352	1.2717	-0.47343	0.517989
	2	-0.191354	-0.43029	-1.80734	-1.838	-1.02824	-0.537549	0.763419	1.60047	1.37713	-0.448578	0.703743
	3	-0.227792	-0.444546	-1.77123	-1.82766	-1.02825	-0.629379	0.78154	1.62038	1.43859	-0.464782	0.793981
	4	-0.229417	-0.454552	-1.7408	-1.82374	-1.02912	-0.675883	0.795651	1.62222	1.48136	-0.486511	0.838563
	5	-0.24421	-0.476744	-1.73138	-1.80527	-1.01149	-0.727287	0.757087	1.634	1.52214	-0.498077	0.892303
	6	-0.248035	-0.549285	-1.73493	-1.7685	-0.961807	-0.797502	0.637619	1.64975	1.56042	-0.453856	1.0227
	7	-0.26449	-0.641715	-1.73521	-1.74252	-0.90933	-0.818374	0.572809	1.65204	1.55099	-0.378636	1.07773
	8	-0.31663	-0.663024	-1.72721	-1.74126	-0.928169	-0.809851	0.63388	1.6932	1.50629	-0.398632	0.92908
	9	-0.381836	-0.612592	-1.65786	-1.74763	-0.973851	-0.832266	0.728625	1.79026	1.47365	-0.501073	0.75829
	10	-0.413727	-0.487442	-1.54886	-1.76762	-1.04523	-0.852122	0.786219	1.88364	1.43355	-0.5764	0.675739
	11	-0.433373	-0.391905	-1.47492	-1.78438	-1.09752	-0.862856	0.788175	1.93489	1.44819	-0.561643	0.696297
	12	-0.429923	-0.396505	-1.42403	-1.78077	-1.06574	-0.908284	0.726188	1.96089	1.53777	-0.525122	0.84243
	13	-0.512573	-0.373287	-1.40246	-1.80201	-1.1515	-0.792365	0.820093	1.99633	1.54285	-0.535691	0.787959
	14	-0.541607	-0.333189	-1.39392	-1.80901	-1.19252	-0.762691	0.839735	2.02286	1.53929	-0.552675	0.791519
	15	-0.510906	-0.27053	-1.39666	-1.80283	-1.20434	-0.785371	0.811952	2.03166	1.54245	-0.572071	0.816389
	16	-0.662757	-0.14572	-1.36602	-1.78512	-1.03315	-0.728611	0.907145	2.12292	1.3963	-0.735146	0.571466
	17	-0.874154	-0.226886	-1.31654	-1.77822	-0.945954	-0.586757	1.05	2.14697	1.3522	-0.824806	0.328991
	18	-0.927744	-0.341388	-1.30831	-1.76288	-0.920633	-0.555336	1.10073	2.13385	1.37577	-0.853024	0.267873
	19	-0.833564	-0.40341	-1.29285	-1.76146	-0.824144	-0.666202	1.0642	2.14331	1.43763	-0.91161	0.35132
	20	-0.714914	-0.475393	-1.28005	-1.76799	-0.655516	-0.781074	0.995476	2.11844	1.52611	-0.968718	0.492936
	21	-0.631375	-0.498952	-1.30323	-1.77116	-0.557338	-0.861739	0.908189	2.05807	1.60465	-0.977068	0.622971
	22	-0.58549	-0.476556	-1.32642	-1.76969	-0.530435	-0.92536	0.850289	2.01552	1.61868	-0.977497	0.701599
	23	-0.656356	-0.643038	-1.3399	-1.71971	-0.447995	-0.817575	1.00957	2.03159	1.48889	-0.940157	0.489544
	24	-0.703995	-0.742566	-1.35851	-1.6503	-0.374699	-0.768591	1.07595	2.03582	1.36077	-0.903579	0.313731
	25	-0.707948	-0.698275	-1.34792	-1.6433	-0.403599	-0.821591	1.03403	2.06331	1.35825	-0.926337	0.315158
	26	-0.678729	-0.590299	-1.30822	-1.68095	-0.496255	-0.911802	0.958209	2.10047	1.40981	-0.959519	0.396875
	27	-0.635517	-0.537986	-1.27512	-1.69882	-0.552475	-0.970153	0.922009	2.11558	1.4277	-0.969653	0.422426
	28	-0.64723	-0.562127	-1.27254	-1.68941	-0.554009	-0.964976	0.951888	2.10373	1.41366	-0.950715	0.420981
	29	-0.71524	-0.603364	-1.28259	-1.67918	-0.534411	-0.888871	1.03005	2.08214	1.35536	-0.914138	0.403947
	30	-0.822577	-0.622993	-1.26061	-1.66614	-0.515778	-0.70455	1.16415	2.07862	1.25872	-0.940648	0.264489
	31	-0.952539	-0.60721	-1.16728	-1.61568	-0.502607	-0.354152	1.33563	2.07943	1.12118	-1.06241	-0.0894264
	32	-1.01699	-0.880587	-1.08299	-1.23821	-0.263	0.287106	1.59062	1.91915	0.658084	-1.09357	-0.735752
	33	-0.305175	-1.80673	-0.776621	0.59309	0.841325	1.05819	1.22809	0.343781	-0.769929	-0.241072	-1.24382
	34	-0.250175	-1.76862	-0.693897	0.814022	0.931248	1.10534	1.11414	0.140949	-0.907632	-0.0864857	-1.23478
	35	-0.282795	-1.71056	-0.636542	0.920314	0.97387	1.09464	1.07901	0.0914039	-0.979311	0.01162	-1.25677
	36	-0.257398	-1.69157	-0.603942	0.999712	1.00024	1.03044	1.02994	0.0665661	-1.05416	0.0554665	-1.27126
	37	-0.209498	-1.69827	-0.646565	1.00576	0.991297	0.996253	1.01655	0.0810644	-1.09514	0.0301186	-1.30006
	38	-0.204592	-1.69932	-0.716323	0.973576	0.960967	1.02422	1.05406	0.117322	-1.08774	0.0194262	-1.32258
	39	-0.210179	-1.6934	-0.765536	0.973278	0.940304	1.06777	1.09461	0.143745	-1.06999	0.0585107	-1.32606
	40	-0.211186	-1.69331	-0.791512	0.981339	0.939497	1.09462	1.13789	0.186387	-1.04358	0.0854153	-1.31657
	41	-0.201208	-1.71335	-0.797847	0.989806	0.988632	1.09932	1.16628	0.217595	-1.00626	0.112059	-1.27016
	42	-0.189193	-1.74172	-0.796621	0.966452	1.07358	1.07706	1.18011	0.269571	-0.938667	0.130284	-1.18988
	43	-0.159767	-1.72415	-0.844926	0.962571	1.02965	1.11798	1.18653	0.230852	-0.907597	0.113432	-1.15098
	44	-0.137406	-1.71193	-0.837858	0.942024	1.05251	1.09803	1.17189	0.25158	-0.909601	0.0644599	-1.16329
	45	-0.126421	-1.71502	-0.836868	0.857388	1.07643	1.03839	1.14665	0.34752	-0.918807	-0.0171992	-1.21903
	46	-0.101143	-1.74036	-0.8709	0.711633	1.05406	0.922439	1.10749	0.479393	-0.864412	-0.0935896	-1.23063
	47	-0.0993172	-1.75366	-0.920772	0.599126	1.00952	0.817713	1.07909	0.562392	-0.773263	-0.122633	-1.20291
	48	-0.12951	-1.73694	-0.946452	0.631732	0.999505	0.845455	1.07731	0.514168	-0.801165	-0.0301893	-1.19678
	49	-0.136402	-1.73637	-0.954008	0.763299	1.00625	0.920367	1.08691	0.373612	-0.902924	0.150407	-1.22534
	50	-0.0904619	-1.75872	-0.92746	0.927576	1.0335	0.937323	1.0852	0.244879	-1.041	0.304124	-1.31776
	51	-0.0682262	-1.78304	-0.907475	1.00517	1.08139	0.868609	1.09125	0.221014	-1.13801	0.357377	-1.44328
	52	-0.0455314	-1.79525	-0.954767	1.00798	1.12377	0.747721	1.05941	0.218861	-1.10808	0.3582	-1.48994
	Right panel
	time	VIS	SMN	AUD	CON	VAN	DAN	FPN	DMN	none	SC1	SC2
	1	-1.46148	-1.15164	-0.878954	0.620996	1.02934	0.717603	1.55256	0.767247	1.24166	1.51209	-0.792195
	2	-1.47562	-1.20805	-0.976287	0.361208	0.875625	0.723041	1.64978	0.860737	1.38757	1.45303	-0.760484
	3	-1.48225	-1.20485	-0.97843	0.271884	0.787168	0.70792	1.67867	0.872414	1.46944	1.4499	-0.799008
	4	-1.48199	-1.19385	-0.940634	0.286255	0.811302	0.691463	1.67742	0.858633	1.4816	1.46438	-0.819429
	5	-1.48991	-1.19634	-0.930132	0.280777	0.812116	0.654755	1.67626	0.848439	1.49609	1.48504	-0.813942
	6	-1.50954	-1.20621	-0.922004	0.273262	0.795741	0.627629	1.65638	0.844619	1.52151	1.50284	-0.791127
	7	-1.51062	-1.22084	-0.925984	0.269381	0.770122	0.643323	1.63607	0.845136	1.51497	1.49028	-0.758917
	8	-1.49351	-1.22827	-0.958408	0.24446	0.78882	0.619939	1.63382	0.886725	1.49303	1.47672	-0.748727
	9	-1.49033	-1.24737	-0.997248	0.173599	0.818692	0.475098	1.63851	0.968925	1.45574	1.43839	-0.796333
	10	-1.50798	-1.29256	-1.01884	0.0609859	0.820075	0.311002	1.6338	1.06215	1.40347	1.38931	-0.824833
	11	-1.51141	-1.28481	-0.973527	0.0643993	0.809617	0.259858	1.64479	1.05626	1.44726	1.34748	-0.875525
	12	-1.42002	-1.2495	-0.962706	0.149515	0.810925	0.277554	1.64649	0.942664	1.51493	1.30484	-0.951947
	13	-1.37739	-1.24208	-0.950702	0.209591	0.826426	0.273481	1.64498	0.901118	1.53387	1.27509	-0.950328
	14	-1.38675	-1.27056	-0.982184	0.237825	0.801669	0.271548	1.60862	0.858312	1.49465	1.29868	-0.936308
	15	-1.38419	-1.31146	-1.05604	0.214203	0.747585	0.281452	1.57198	0.820416	1.45338	1.33902	-0.921929
	16	-1.38276	-1.3578	-1.0724	0.0833105	0.740225	0.269083	1.61557	0.889231	1.45447	1.26558	-0.870475
	17	-1.3421	-1.40796	-1.03916	-0.0662431	0.774085	0.263931	1.70741	1.03403	1.49299	1.11297	-0.782333
	18	-1.26173	-1.44203	-1.03446	-0.100059	0.756832	0.270968	1.73383	1.1339	1.56674	1.09825	-0.794192
	19	-1.2484	-1.45557	-1.09882	0.0197124	0.702012	0.281911	1.62488	1.1496	1.61848	1.25907	-0.859063
	20	-1.27173	-1.47641	-1.05262	-0.0246598	0.718133	0.290013	1.62936	1.19203	1.60307	1.20362	-0.780496
	21	-1.22902	-1.51675	-0.984935	-0.0978167	0.710258	0.257603	1.6154	1.23731	1.62334	1.14087	-0.836342
	22	-1.17503	-1.6013	-0.974115	-0.187234	0.674588	0.196389	1.60988	1.27823	1.62724	1.07051	-0.874501
	23	0.975104	-0.999601	-1.67472	-1.56369	-1.06698	-1.04617	-0.606301	-0.23317	-0.328035	-0.649032	-0.453812
	24	0.957328	-1.06234	-1.71587	-1.56653	-1.01034	-1.02265	-0.515454	-0.136061	-0.278385	-0.640199	-0.442413
	25	0.93898	-1.14512	-1.75793	-1.56358	-0.952105	-1.00594	-0.461124	-0.0679189	-0.217797	-0.606804	-0.450415
	26	0.960634	-1.11476	-1.76313	-1.58194	-0.92116	-0.964466	-0.493199	-0.100835	-0.231757	-0.596033	-0.434761
	27	1.07524	-0.974291	-1.63194	-1.66171	-0.990421	-0.844081	-0.716214	-0.382983	-0.00184006	-0.758227	0.3728
	28	1.09016	-1.02745	-1.66	-1.6727	-0.902669	-0.863811	-0.601477	-0.364858	0.034991	-0.751029	0.34068
	29	1.06415	-1.10772	-1.69211	-1.67583	-0.858877	-0.857054	-0.508421	-0.3043	0.0870385	-0.735774	0.317861
	30	1.01889	-1.20139	-1.7155	-1.67355	-0.787249	-0.847168	-0.406753	-0.212958	0.159886	-0.706488	0.290381
	31	0.979702	-1.26312	-1.72418	-1.65441	-0.752238	-0.844019	-0.328797	-0.156254	0.223997	-0.673753	0.23289
	32	0.932222	-1.28399	-1.73232	-1.64008	-0.767585	-0.848007	-0.282491	-0.110819	0.275001	-0.646255	0.159911
	33	0.897041	-1.24118	-1.73839	-1.64521	-0.789497	-0.852577	-0.266859	-0.0760973	0.29728	-0.648436	0.135581
	34	0.908763	-1.13882	-1.73627	-1.66548	-0.803178	-0.853353	-0.267044	-0.0692663	0.265812	-0.674354	0.131824
	35	0.919383	-1.04323	-1.72844	-1.67921	-0.821822	-0.857052	-0.297198	-0.0783445	0.229466	-0.697011	0.127493
	36	0.944156	-0.938297	-1.70724	-1.68616	-0.878146	-0.828075	-0.370653	-0.127746	0.187106	-0.739855	0.164832
	37	1.0003	-0.830206	-1.67417	-1.6749	-0.984854	-0.770314	-0.477245	-0.211928	0.12825	-0.795331	0.222127
	38	1.05057	-0.780602	-1.6628	-1.65208	-1.0762	-0.726102	-0.541269	-0.25792	0.103626	-0.829218	0.242089
	39	1.12483	-0.74755	-1.64376	-1.62639	-1.1278	-0.702105	-0.570219	-0.277484	0.111975	-0.854974	0.255135
	40	1.17586	-0.765221	-1.63282	-1.61268	-1.09981	-0.713972	-0.554618	-0.250122	0.175577	-0.849065	0.241947
	41	1.15245	-0.833248	-1.67121	-1.61014	-1.0324	-0.722851	-0.497928	-0.188111	0.28366	-0.804946	0.191595
	42	1.03529	-0.82899	-1.71969	-1.60592	-1.05232	-0.791853	-0.574897	-0.130728	0.306011	-0.746018	0.198771
	43	0.954611	-0.826846	-1.73925	-1.59579	-1.07905	-0.824625	-0.670333	-0.107991	0.307357	-0.697878	0.245213
	44	1.00182	-0.893378	-1.71462	-1.62919	-0.987468	-0.934149	-0.692343	-0.00151172	0.491598	-0.74939	0.203396
	45	1.02602	-0.925807	-1.70819	-1.65006	-0.92523	-0.996272	-0.692761	0.0622515	0.640818	-0.748745	0.177956
	46	1.00643	-0.974957	-1.74	-1.6594	-0.846188	-1.03933	-0.656249	0.127314	0.734203	-0.695617	0.139081
	47	0.984461	-1.01208	-1.75282	-1.66646	-0.799588	-1.05906	-0.628561	0.164077	0.788006	-0.645356	0.113661
	48	1.04115	-0.964193	-1.69816	-1.67487	-0.833202	-1.00952	-0.677127	0.0897419	0.737626	-0.732995	0.167635
	49	1.16671	-0.885849	-1.60227	-1.67951	-0.846085	-0.955211	-0.719109	0.0142671	0.703359	-0.899578	0.323094
	50	1.21075	-0.842666	-1.539	-1.72874	-0.711171	-0.991047	-0.682199	0.125969	0.865678	-1.00336	0.516357
	51	1.20628	-0.786776	-1.43717	-1.78942	-0.431979	-1.08981	-0.588253	0.396108	1.17464	-1.09688	0.751207
	52	1.1433	-0.789015	-1.29574	-1.82875	0.00588148	-1.20888	-0.489984	0.67326	1.45305	-1.11973	0.932168
	53	1.01193	-0.85918	-1.23129	-1.83955	0.317483	-1.29039	-0.455828	0.82358	1.67617	-1.05447	1.00475
	54	0.97392	-0.873713	-1.16512	-1.86972	0.395531	-1.35272	-0.502446	0.82653	1.72967	-1.02251	1.02535
	55	0.979348	-0.860965	-1.13061	-1.89828	0.389674	-1.36288	-0.541763	0.809217	1.71338	-1.01909	1.01708
	56	0.977784	-0.86982	-1.14864	-1.91288	0.309181	-1.28009	-0.537589	0.830253	1.69286	-1.035	0.963755
	57	0.85684	-1.02652	-1.26287	-1.82741	0.512189	-1.32833	-0.327685	1.16882	1.90152	-0.890045	0.557411
	58	0.919574	-0.97777	-1.25724	-1.82563	0.362292	-1.28845	-0.459593	1.12026	1.83383	-0.909748	0.620663
	59	0.919865	-1.01825	-1.26195	-1.80876	0.381057	-1.30339	-0.451704	1.16447	1.836	-0.879151	0.599539
	60	0.927439	-1.04587	-1.272	-1.81508	0.380938	-1.30191	-0.405531	1.16896	1.862	-0.880647	0.564165
	61	0.944597	-1.06247	-1.25832	-1.84012	0.430203	-1.31474	-0.362294	1.16033	1.86753	-0.926064	0.53285
	62	0.952979	-1.09554	-1.20355	-1.87124	0.509846	-1.35827	-0.311931	1.19052	1.82567	-0.976474	0.434622
	63	0.922662	-1.14275	-1.16993	-1.8805	0.580376	-1.39181	-0.237619	1.25433	1.81096	-0.973659	0.290978
	64	0.83603	-1.20284	-1.17784	-1.86994	0.643466	-1.39754	-0.157459	1.32137	1.83589	-0.921707	0.207665
	65	0.779503	-1.24029	-1.17643	-1.87492	0.654967	-1.37736	-0.130584	1.33957	1.838	-0.908942	0.165941
	66	0.854143	-1.22312	-1.15019	-1.89889	0.576089	-1.34764	-0.231998	1.26275	1.78012	-0.990575	0.184372
	67	0.976641	-1.19698	-1.13089	-1.89665	0.510101	-1.3347	-0.341566	1.18988	1.72045	-1.07275	0.22029
	68	1.04465	-1.18471	-1.11714	-1.88471	0.548247	-1.35604	-0.353875	1.17046	1.64662	-1.12531	0.204824
	69	1.06002	-1.16533	-1.10117	-1.88742	0.622333	-1.38099	-0.317986	1.16089	1.54848	-1.16651	0.154885
	70	1.03258	-1.1699	-1.10578	-1.88239	0.592282	-1.36752	-0.29415	1.16522	1.53865	-1.16144	0.164212
	71	1.02743	-1.16251	-1.10272	-1.87596	0.53905	-1.34614	-0.305384	1.15628	1.52387	-1.17671	0.207795
	72	1.06499	-1.14653	-1.08562	-1.86424	0.480587	-1.32721	-0.318398	1.12639	1.49573	-1.22714	0.25121
	73	1.09557	-1.13385	-1.06783	-1.85257	0.436989	-1.35655	-0.295256	1.10659	1.49277	-1.24725	0.244429
	74	0.998325	-1.10153	-1.03664	-1.85497	0.514098	-1.34441	-0.203481	1.1814	1.46792	-1.23231	0.274539

## Sheet: Figure 4b-left
Figure 4b-left:
	abolute connectivity difference between consecutive sliding windows
	VIS	SMN	AUD	CON	VAN	DAN	FPN	DMN	none	SC1	SC2
	0.0514097	0.0586397	0.0447952	0.0174696	0.0757104	0.0708804	0.0327109	0.0739405	0.194954	0.233076	0.129295
	0.0290453	0.040804	0.0308342	0.0166712	0.0836695	0.12258	0.125399	0.0448289	0.218627	0.25751	0.134748
	0.081107	0.015287	0.0185828	0.0345906	0.0662693	0.120382	0.174314	0.00171608	0.144752	0.146444	0.0413347
	0.0662137	0.0285986	0.0066724	0.0220276	0.0634395	0.0481246	0.133201	0.0315282	0.0697753	0.0446101	0.0753908
	0.0242594	0.0398294	0.0123776	0.00167506	0.0306407	0.0117522	0.076575	0.0290714	0.0289428	0.0111318	0.0796816
	0.00706636	0.00446509	0.0107381	0.00254351	0.0307869	0.00909893	0.0231364	0.029818	0.0264571	0.0385542	0.0196289
	0.051761	0.0114449	0.0125236	0.0085569	0.0504306	0.0556295	0.0032305	0.0437129	0.084989	0.0748497	0.0897449
	0.0677411	0.0757651	0.017204	0.00849307	0.0632048	0.0805326	0.0516142	0.0430543	0.101879	0.102507	0.0759686
	0.0459101	0.137754	0.0208352	0.0494432	0.0769016	0.0617064	0.102507	0.0439161	0.0690452	0.12662	0.0122669
	0.0346898	0.057579	0.0257304	0.0545633	0.0492568	0.00609824	0.0702134	0.0379688	0.0180767	0.0490046	0.100638
	0.0144846	0.0148626	0.0141296	0.0100279	0.0259939	0.0289344	0.0286397	0.0110035	0.00853462	0.00777456	0.0123897
	0.0082135	0.0382896	0.00932103	0.0363992	0.0335005	0.0728053	0.0236979	0.0197823	0.0163144	0.0271811	0.0560722
	0.0145998	0.0458502	0.0144001	0.0308376	0.00669572	0.101848	0.0315589	0.0301234	0.0695457	0.0317605	0.0864987
	0.000680808	0.010057	0.0433813	0.00758642	0.0242986	0.0664741	0.0329755	0.0104047	0.0811901	0.00772218	0.061616
	0.00259872	0.0452475	0.0463713	0.0110851	0.0416803	0.0479307	0.0492361	0.0244529	0.0249075	0.0390753	0.0178481
	0.00829731	0.0973107	0.0253745	0.0321515	0.0441005	0.0523469	0.0837391	0.0336533	0.025526	0.000452512	0.0105421
	0.00181711	0.104676	0.0392134	0.00886514	0.00538183	0.00148739	0.0728813	0.00968628	0.0327765	0.052952	0.0547073
	0.00486003	0.0586493	0.0095756	0.0279984	0.0477287	0.0991577	0.0130012	0.0165914	0.00303529	0.0854423	0.0753092
	0.00338982	0.0132371	0.0524316	0.0246861	0.0606061	0.103284	0.0473846	0.0349453	0.0507069	0.090915	0.0501145
	0.0170378	0.0237457	0.057477	0.0126481	0.032389	0.037092	0.0467704	0.0165542	0.0310115	0.0416794	0.00727051
	0.00959645	0.083867	0.0179408	0.00878483	0.0167123	0.00402285	0.0255454	0.040002	0.0337341	0.0669923	0.0319381
	0.0940795	0.10061	0.0612503	0.0108404	0.0837997	0.0535247	0.122517	0.0604556	0.0194416	0.109234	0.0294909
	0.149862	0.0636386	0.0124407	0.0253128	0.160591	0.120503	0.201233	0.0543369	0.0291936	0.0249017	0.0058501
	0.0257863	0.321091	0.203136	0.030962	0.230216	0.177271	0.147877	0.0168763	0.138412	0.374659	0.0350833
	0.0824045	0.289587	0.22745	0.00982277	0.0789257	0.125462	0.0345833	0.0382832	0.151224	0.379342	0.0677169
	0.0303745	0.120207	0.110489	0.00316615	0.0291466	0.0436037	0.00734476	0.0428381	0.0915935	0.124646	0.0635503
	0.00306592	0.0563394	0.0389672	0.0115403	0.0345572	0.00319015	0.018615	0.0400626	0.036228	0.0425276	0.0291286
	0.00146336	0.0135973	0.0320481	0.0143425	0.00230318	0.0392227	0.0600147	0.0268099	0.0638184	0.0321839	0.0611226
	0.0199202	0.00165085	0.0814835	0.012159	0.021759	0.0439518	0.0546542	0.0473873	0.123636	0.0620545	0.145304
	0.0418917	0.0158966	0.163624	0.0438703	0.0244403	0.0442844	0.015856	0.0962736	0.207366	0.132283	0.165165
	0.0203109	0.0580745	0.163221	0.0292658	0.125373	0.0651769	0.0121489	0.126261	0.299258	0.158656	0.116907
	0.172814	0.15078	0.039755	0.058076	0.187753	0.102321	0.0927213	0.122735	0.252503	0.143742	0.0216237
	0.361131	0.268606	0.0347174	0.153412	0.351893	0.139331	0.227568	0.123695	0.0816766	0.100165	0.270624
	0.291781	0.253729	0.0385607	0.174262	0.469876	0.01644	0.138031	0.15241	0.0596329	0.0389624	0.412137
	0.172738	0.124369	0.260584	0.0975999	0.00565287	0.00871631	0.264553	0.0529747	0.000827402	0.221205	0.149882
	0.0266945	0.441249	0.493156	0.148105	0.483093	0.106896	0.409684	0.243969	0.0608928	0.246075	0.0722233
	0.129657	0.164494	0.19783	0.148992	0.273273	0.00127291	0.0761076	0.00501003	0.0910628	0.0660876	0.0812046
	0.0589832	0.0749896	0.184125	0.162217	0.113524	0.0268755	0.142316	0.0657603	0.0341974	0.0407138	0.0374634
	0.00297877	0.00726866	0.00237124	0.0403876	0.0408484	0.0691289	0.130374	0.0784125	0.0184467	0.00826255	0.0412011
	0.00292106	0.0512245	0.0688486	0.0230997	0.0626849	0.0698084	0.127538	0.0782141	0.0534928	0.00498276	0.0303711
	0.0395842	0.140701	0.168705	0.0826079	0.0384339	0.0552581	0.103627	0.0933596	0.0463023	0.0100552	0.0474716
	0.0304343	0.373131	0.40136	0.157814	0.200006	0.095792	0.253521	0.195682	0.125246	0.0937579	0.0402554
	0.262184	0.735917	0.666222	0.173355	0.607625	0.112421	0.654339	0.297099	0.302286	0.283179	0.352656
	0.289606	0.319544	0.236654	0.00321885	0.401511	0.0574262	0.374885	0.102508	0.151497	0.116472	0.201288
	0.0150739	0.0563532	0.0449558	0.00542944	0.031578	0.00926491	0.0488127	0.046762	0.0115088	0.0267359	0.0135605
	0.0959067	0.0761223	0.0538959	0.00473114	0.0554384	0.0517229	0.105137	0.0651468	0.0498184	0.00906856	0.0381248
	0.085161	0.0504733	0.0168993	0.00870002	0.0432904	0.0700575	0.100668	0.0746314	0.0757623	0.065492	0.060708
	0.0332702	0.0674882	0.02684	0.00457534	0.0659313	0.0381535	0.0760502	0.0510005	0.0207389	0.0581879	0.0471333
	0.0111788	0.0587724	0.020068	0.00287208	0.0121807	0.0559436	0.057063	0.077608	0.00658912	0.0746643	0.0416509
	0.0203328	0.0835702	0.0924179	0.0525614	0.0436139	0.0984935	0.0646715	0.123617	0.00359376	0.0634319	0.0306635
	0.00312394	0.0997933	0.0981624	0.0650348	0.0411653	0.073303	0.0506031	0.106998	0.0563436	0.0190131	0.0108572
	0.0135996	0.0181174	0.0707553	0.0205639	0.0458776	0.00108779	0.0651144	0.0516869	0.0527143	0.0211574	0.0555824
	0.0177094	0.0696585	0.0349738	0.055255	0.00547284	0.0606615	0.179819	0.0171556	0.0270216	0.0543169	0.0771681
	0.0677325	0.05856	0.0574419	0.0744914	0.0701722	0.0649632	0.0317118	0.0108453	0.14138	0.204794	0.00910086
	0.133195	0.168116	0.0380128	0.031137	0.0602355	0.163237	0.140588	0.0555434	0.10024	0.198311	0.0368963
	0.0910059	0.134067	0.0241431	0.00043858	0.0967728	0.0819844	0.167212	0.0636466	0.0545567	0.0038184	0.0625479
	0.00705777	0.184546	0.0644048	0.0242184	0.117232	0.100144	0.173116	0.0169084	0.0650497	0.0129222	0.0680806
	0.044037	0.0283804	0.00878969	0.0280454	0.0166351	0.0529635	0.0559566	0.0832231	0.0623027	0.072133	0.0114948
	0.0559772	0.046391	0.00359703	0.0400657	0.0557344	0.0452359	0.128961	0.0248635	0.022048	0.0594293	0.0157597
	0.10228	0.260161	0.135047	0.120456	0.0867371	0.169173	0.366764	0.151444	0.176071	0.0958889	0.155608
	0.152617	0.397494	0.385772	0.107641	0.0383623	0.303536	0.515628	0.275553	0.388768	0.488963	0.363831
	0.226885	0.25843	0.548839	0.0623716	0.0646192	0.319701	0.36912	0.325125	0.277308	0.628206	0.274494
	0.649322	0.260261	1.19053	0.234004	0.305224	0.462818	0.103022	0.686495	0.153139	0.727275	0.234991
	0.116754	0.218702	0.236891	0.0708166	0.011407	0.00344504	0.131797	0.0684933	0.221371	0.200397	0.141303
	0.280707	0.238276	0.620953	1.2499	0.747567	0.208418	0.238299	0.380289	1.08341	0.264741	0.177761
	0.0091504	0.506517	0.0125062	0.803742	0.838226	0.603694	0.638896	0.251301	0.539463	0.254182	0.111183
	0.0469224	0.174353	0.0179157	0.0320759	0.0663672	0.133545	0.215443	0.0415286	0.0499754	0.0330616	0.0123107
	0.0273016	0.0745954	0.0121634	7.61456e-06	0.0140249	0.095195	0.175608	0.0104679	0.0267934	0.00501489	0.0219781
	0.0221747	0.0310163	0.0129642	0.000363927	0.0881461	0.0427256	0.0850649	0.0119629	0.0231375	0.0379917	0.0188705
	0.0756892	0.0304184	0.069209	0.0165244	0.113819	0.0214986	0.0690777	0.0673747	0.0107653	0.0255342	0.0353938
	0.0914963	0.00559207	0.0780346	0.0423282	0.0909949	0.0888362	0.194262	0.045052	0.00505589	0.0280187	0.102217
	0.10884	0.0850299	0.101489	0.0468548	0.100013	0.0957554	0.264498	0.0175244	0.0394118	0.00782854	0.125733
	0.101883	0.0892645	0.131432	0.01059	0.0892061	0.022381	0.172845	0.00500344	0.0427926	0.054498	0.104759
	0.0476619	0.0229866	0.0771596	0.0533541	0.0288792	0.103397	0.0261182	0.0469496	0.024381	0.0334698	0.061169
	0.0214957	0.000829694	0.0340238	0.0428515	0.00965846	0.0794926	0.104926	0.0553379	0.0244497	0.0188078	0.035941
	0.0233417	0.0243283	0.0162264	0.0350243	0.0072105	0.082031	0.110419	0.0409073	0.000894794	0.0139008	0.0444056
	0.0415662	0.0215787	0.0195174	0.0463841	0.017296	0.0758564	0.0854302	0.00493758	0.0171965	0.0288148	0.0336515
	0.0272751	0.00276684	0.0262773	0.0523686	0.0302966	0.0602451	0.0579445	0.0268449	0.00385567	0.031417	0.0250382
	0.0303087	0.0215606	0.00518952	0.0535226	0.0403398	0.0628289	0.0622417	0.0421095	0.0217677	0.0527497	0.028065
	0.0368639	0.0366984	0.0343191	0.0513496	0.0581946	0.0620278	0.0692863	0.0230451	0.0339321	0.0598638	0.0321315
	0.0314093	0.0213338	0.0389937	0.0382078	0.0812729	0.0282504	0.0547484	0.01005	0.0387857	0.0288508	0.0196028
	0.0271002	0.0079909	0.0372149	0.0194197	0.0683075	0.00601367	0.0325312	0.0120147	0.0195432	0.00118451	0.000102736
	0.00374495	0.00184202	0.00702817	0.0212964	0.024606	0.00820746	0.0204293	0.000712358	0.00213837	0.000334203	0.0100562
	0.0143922	0.0100944	0.023751	0.0190884	0.0147074	0.00841645	0.00335082	0.00487167	0.0231565	0.00242566	0.0113362
	0.00519903	0.0354826	0.0218568	0.00791438	0.00722561	0.0124537	0.0219201	0.0178851	0.0488766	0.00135402	0.00794088
	0.0409034	0.0423159	0.0469945	0.00908432	0.0413505	0.046179	0.0335967	0.00266336	0.0219046	0.0487247	0.0096111
	0.0620456	0.0398347	0.024208	0.0123963	0.0577713	0.0667193	0.0697992	5.08772e-05	0.0418758	0.0503402	0.0244175
	0.0960295	0.0372783	0.0127278	0.0314247	0.0620021	0.0792118	0.135912	0.0024663	0.0454211	0.0710612	0.0377028
	0.081318	0.120221	0.0127183	0.026229	0.0751945	0.107507	0.184057	0.0442277	0.0834052	0.171278	0.093413
	0.0432156	0.198888	0.045377	0.00372944	0.112013	0.141049	0.186805	0.0899564	0.0866021	0.265976	0.110132
	0.0200789	0.173246	0.0550391	0.00859795	0.120599	0.0909007	0.117547	0.0863019	0.012081	0.223981	0.0955855
	0.024694	0.120901	0.0292488	0.00144038	0.13815	0.0540693	0.0795982	0.0630975	0.0306329	0.202058	0.113734
	0.0115031	0.060872	0.0177244	0.0113092	0.085498	0.0354076	0.0415591	0.0183807	0.0140385	0.16536	0.0944021
	0.0559179	0.0153127	0.0151059	0.0169061	0.02614	0.00296817	0.020063	0.0312042	0.0313339	0.0291495	0.0311694
	0.189407	0.143214	0.215245	0.14325	0.413735	0.209282	0.369533	0.199749	0.183451	0.511578	0.161955
	0.114584	0.0677616	0.0808184	0.0791648	0.208159	0.0446813	0.129206	0.124984	0.125275	0.222054	0.00192642
	0.0397246	0.048345	0.0357365	0.0537192	0.0841253	0.00825931	0.037711	0.0583528	0.015712	0.085404	0.0110737
	0.0275005	0.0167113	0.0570457	0.0332174	0.0555217	0.0205472	0.0270916	0.0624375	0.0469476	0.118134	0.0225451
	0.050068	0.0300547	0.0414359	0.0177562	0.01455	0.0257413	0.0128918	0.0651692	0.052478	0.0789392	0.0365323
	0.0250942	0.0386348	0.0340793	0.050387	0.0299565	0.0268899	0.0312146	0.0813487	0.0236798	0.072415	0.0328126
	0.00738569	0.0322972	0.0412193	0.065599	0.0559675	0.0285332	0.0490274	0.0704796	0.0214114	0.0609027	0.0284578
	0.0109373	0.0194008	0.0193603	0.0376523	0.0347489	0.0223768	0.0483643	0.0222858	0.0318149	0.0106544	0.0180794
	0.000193408	0.0307548	0.000503471	0.0447759	0.0477144	0.00829486	0.0530756	0.0189931	0.0179356	0.00765363	0.0085214
	0.0223176	0.0282496	0.013017	0.0532973	0.0779998	0.0101861	0.0140396	0.056577	0.0235571	0.0381625	0.000149208
	0.0842377	0.0252234	0.011781	0.0479653	0.108146	0.0163005	0.019258	0.119662	0.0154915	0.09528	0.0610121
	0.117688	0.028886	0.00534842	0.0539315	0.120986	0.0510213	0.00547184	0.111689	0.0242685	0.0993686	0.0906522
	0.0562647	0.00524823	0.0065247	0.0830384	0.0886669	0.0151371	0.00453955	0.0340519	0.0176369	0.0654989	0.0224833
	0.0147989	0.0038243	0.0258505	0.078968	0.0607968	0.0249983	0.000452733	0.00365581	0.0133967	0.0301362	0.000363667
	0.0189131	0.0284927	0.0277162	0.0856207	0.0597324	0.0162238	0.00883399	0.0157518	0.019208	0.0451322	0.0297313
	0.0547962	0.0316457	0.206003	0.12657	0.0286713	0.00944163	0.0216401	0.104908	0.0992778	0.115717	0.0997371
	0.0758866	0.0631532	0.339785	0.130566	0.168183	0.0182827	0.0136033	0.156562	0.302438	0.211661	0.214481
	0.0388222	0.0640964	0.272873	0.0601077	0.19159	0.0699484	0.00372566	0.0740834	0.298163	0.178601	0.206513
	0.049781	0.0234579	0.180837	0.00451655	0.133718	0.10628	0.0485938	0.00946354	0.136398	0.0455397	0.0831894
	0.0535215	0.0829163	0.114915	0.0167394	0.0648382	0.083645	0.0533101	0.00836325	0.042055	0.0469445	0.00272808
	0.0364647	0.0673873	0.0352243	0.0138879	0.0361009	0.0485965	0.0367994	0.0154175	0.0298211	0.0400164	0.0435193
	0.102086	0.062043	0.00162372	0.0174033	0.0687578	0.0139351	0.0545154	0.0585682	0.0323346	0.0771568	0.075253
	0.101645	0.0367513	0.00209068	0.00856505	0.0753849	0.00134335	0.0066302	0.038639	0.0569417	0.0386454	0.0240556
	0.0542898	0.037291	0.00346964	0.00256975	0.0291078	0.00934286	0.0289514	0.00655666	0.0798178	0.0028694	0.0680606
	0.0087452	0.0599825	0.0588205	0.0621034	0.02018	0.0384613	0.0405642	0.0298773	0.139416	0.00367376	0.100381
	0.0266956	0.132911	0.105268	0.189632	0.0809126	0.0818772	0.018456	0.0400949	0.218169	0.00972341	0.150033
	0.0531939	0.20816	0.077506	0.21983	0.108901	0.0949771	0.0198182	0.112877	0.194556	0.019136	0.120959
	0.0643811	0.163018	0.0366293	0.152182	0.0625672	0.0671811	0.0161644	0.111129	0.0361715	0.0302737	0.0290771
	0.0343059	0.0741679	0.0214547	0.0791688	0.0168455	0.0295781	0.00933918	0.0727791	0.0440027	0.0202953	0.0557201
	0.0213919	0.0135413	0.010221	0.0133144	0.000613453	0.011829	0.0155881	0.0449069	0.00529561	0.012403	0.109497
	0.0182373	0.00727481	0.00608329	0.00170664	0.00955874	0.0018406	0.00953114	0.021439	0.0101712	0.00664962	0.060293
	0.0130375	0.0186299	0.0203732	0.0121618	0.0103766	0.0208979	0.0074501	0.0019818	0.00679604	0.0116556	0.0215875
	0.000775324	0.00765791	0.000808607	0.000908321	0.0323634	0.0177091	0.00382851	0.0101713	0.0232479	0.000526169	0.0115583
	0.0546746	0.0160877	0.0546817	0.052467	0.0076962	0.0197779	0.00496078	0.00992681	0.0119578	0.0279219	0.00585711
	0.0427571	0.0113767	0.0750105	0.0603066	0.0104411	0.00601259	0.0150395	0.0487503	0.0498626	0.0459147	0.0358286
	0.000236792	0.0306828	0.0652221	0.0466876	0.00834258	0.0427189	0.0178258	0.0281495	0.0119451	0.0138864	0.00416495
	0.006524	0.0173941	0.0239871	0.0391879	0.00596807	0.0506248	0.00502051	0.00339938	0.113582	0.00984119	0.0209722
	0.00675236	0.0103789	0.00528115	0.032128	0.00277458	0.022097	0.0103723	0.00690091	0.114392	0.00572238	0.00784515
	0.00159539	0.0180694	0.0074405	0.0125475	0.0238267	0.0115001	0.0131694	0.000639334	0.0382827	0.00521532	0.00917816
	0.0126953	0.0949616	0.013167	0.0396477	0.0709964	0.00754529	0.0577723	0.0128489	0.0479329	0.0535756	0.0524724
	0.0498344	0.21103	0.00892773	0.116613	0.0568762	0.0612548	0.0850215	0.000377237	0.0314521	0.0778971	0.0893704
	0.140975	0.16535	0.0757936	0.101825	0.082212	0.112847	0.0512725	0.0732823	0.0226981	0.00468227	0.103001
	0.242032	0.0101474	0.125334	0.0825555	0.2185	0.0170381	0.0107367	0.152596	0.0249704	0.147694	0.0868196
	0.253675	0.127377	0.106	0.185977	0.226689	0.0841293	0.073809	0.20059	0.0707534	0.182105	0.0589079
	0.0398396	0.0849436	0.0682386	0.0116234	0.0943398	0.0869642	0.0212125	0.155735	0.0156829	0.0155412	0.0135306
	0.181902	0.0242228	0.00567466	0.0767178	0.0461509	0.108559	0.101001	0.0712447	0.0723358	0.161182	0.00147031
	0.265568	0.260383	0.128361	0.0829995	0.283472	0.0356033	0.139435	0.0969809	0.0771329	0.301922	0.0633478
	0.230539	0.336417	0.143384	0.147275	0.345642	0.130444	0.0256552	0.155549	0.140732	0.320709	0.0342857
	0.168556	0.129648	0.0676806	0.152946	0.257337	0.168085	0.043564	0.110569	0.142685	0.258331	0.0375194
	0.112323	0.0293496	0.0110392	0.102209	0.160942	0.125847	0.0676342	0.0433026	0.13522	0.119432	0.0942213
	0.0195875	0.082511	0.115366	0.0939785	0.0263957	0.0401685	0.0821153	0.0659307	0.103731	0.0470409	0.155985
	0.0985184	0.104565	0.192749	0.0884237	0.121075	0.0417171	0.0722674	0.200259	0.0380111	0.124312	0.126672
	0.16022	0.0945611	0.146992	0.0325196	0.161097	0.0344389	0.0620636	0.242871	0.0418122	0.0640941	0.0010618
	0.11152	0.0300719	0.0338324	0.00897306	0.0644201	0.0195619	0.0297409	0.106056	0.0425208	0.00277555	0.0304631
	0.0235868	0.00816291	0.00653296	0.0127715	0.0942573	0.0400773	0.0333015	0.00340292	0.0142765	0.00399517	0.0134219
	0.0565384	0.0602944	0.0365982	0.00823172	0.183829	0.136357	0.0111766	0.164822	0.111631	0.0644917	0.073354
	0.0247363	0.15859	0.0323978	0.0221548	0.215009	0.12416	0.0686157	0.320205	0.234039	0.0813359	0.067634
	0.0839389	0.226834	0.0245775	0.134216	0.0914141	0.0508748	0.0455075	0.114135	0.132848	0.155217	0.19922
	0.00415259	0.00724072	0.00210117	0.00587226	0.00761961	0.0136495	0.0545169	0.03298	0.0164841	0.0435593	0.032658
	0.00474559	0.0119336	0.0161753	0.00165352	0.0134446	0.0231131	0.0157778	0.057079	0.0420357	0.0110082	0.0505696
	0.0209149	0.0186692	0.013636	0.0125586	0.0360899	0.0353978	0.00943081	0.123932	0.00448052	0.0194772	0.0455489
	0.0421303	0.0277124	0.00619386	0.0126228	0.0365417	0.0332343	0.0281739	0.145324	0.0016675	0.0502679	0.0463141
	0.108283	0.0324657	0.00838088	0.0149839	0.000373185	0.0201134	0.0722896	0.117368	0.0276966	0.09532	0.0469808
	0.0335046	0.00927921	0.000868732	0.0272978	0.00460712	0.00302885	0.0249688	0.136467	0.0119856	0.0336658	0.00856952
	0.100109	0.0373929	0.0299863	0.00804666	0.0186208	0.00129961	0.0401624	0.131926	0.0961129	0.0915187	0.0504833
	0.212124	0.0879456	0.0608478	0.0431795	0.0125691	0.020139	0.0644702	0.0335305	0.057122	0.223516	0.0593657
	0.193828	0.107134	0.0426456	0.0440929	0.0753516	0.0785481	0.0531374	0.0308186	0.117199	0.271261	0.0350845
	0.0179536	0.0318279	0.00428515	0.0611604	0.183505	0.112661	0.0197098	0.0974763	0.252992	0.170136	0.0217166
	0.0843335	0.0547619	0.00476559	0.0918399	0.193212	0.105217	0.0026403	0.160551	0.242107	0.0592093	0.0402429
	0.0795176	0.0469486	0.00843307	0.117879	0.140289	0.0907404	0.00822524	0.170578	0.0783514	0.0437951	0.0184572
	0.0737351	0.0173689	0.00366781	0.165472	0.100626	0.0870928	0.0255718	0.150619	4.25555e-05	0.0785097	0.0619331
	0.0569599	0.0133338	0.00224421	0.142379	0.0204157	0.0580047	0.0206221	0.0690432	0.0158279	0.0237816	0.0115818
	0.0294993	0.0177929	0.0032683	0.05784	0.0611891	0.00116949	0.00155916	0.023089	0.0888809	0.0157543	0.0131492
	0.0479686	0.00202411	0.0106839	0.0149546	0.0600248	0.0381624	0.0192739	0.0791859	0.077663	0.0191537	0.0243109
	0.054492	0.0122583	0.0179834	0.0232064	0.035652	0.0303636	0.0368002	0.120574	0.0328005	0.0750978	0.0177144
	0.0583545	0.00906781	0.0183661	0.000877419	0.0374308	0.0154714	0.0466582	0.105714	0.0544644	0.0863726	0.00786402
	0.121739	0.0576013	0.0603216	0.00966685	0.123465	0.00650126	0.0486269	0.0753926	0.0493368	0.0835512	0.058086
	0.0912718	0.0460142	0.0485408	0.0252148	0.0490854	0.0112718	0.036197	0.0615949	0.0303119	0.0288799	0.0153675
	0.00587085	0.0533208	0.0293744	0.133736	0.0250502	0.0626014	0.0320008	0.07121	0.0500502	0.0561881	0.019179
	0.0799592	0.101432	0.252198	0.401366	0.0418907	0.15628	0.142659	0.243881	0.200356	0.291828	0.0471572
	0.219695	0.0914746	0.642255	0.727909	0.210402	0.00249829	0.085138	0.557145	0.415144	0.685593	0.112828
	0.0620394	0.0108706	0.192427	0.239635	0.213175	0.108859	0.0514919	0.286037	0.192085	0.247214	0.114944
	0.0216558	0.0870125	0.0581325	0.0879586	0.119129	0.0620446	0.0164125	0.105063	0.0804243	0.0569056	0.0762301
	0.043169	0.10029	0.00958904	0.00176073	0.0413993	0.0175696	0.0122101	0.00357116	0.00237222	0.0494596	0.0274234
	0.00357827	0.00964643	0.0085986	0.0149428	0.0186161	0.0056579	0.00416061	0.000549345	0.0197427	0.0118883	0.00680855
	0.07379	0.08635	0.0775027	0.0242247	0.0273389	0.0240343	0.0183371	0.0351345	0.093124	0.122843	0.0209576
	0.0669864	0.125903	0.0379306	0.037418	0.0462871	0.00619579	0.00288518	0.0218165	0.130665	0.112298	0.00788863
	0.00311818	0.108601	0.00428251	0.028257	0.0234167	0.052194	0.0185974	0.0185265	0.267314	0.0495586	0.00734308
	0.091821	0.0540443	0.13109	0.075658	0.0360024	0.0563992	0.01341	0.0466643	0.0861595	0.103274	0.0713606
	0.0468378	0.0445425	0.0392027	0.0375964	0.00479902	0.0194883	0.0266929	0.00694852	0.0221164	0.0461874	0.0303324
	0.000505617	0.0580081	0.00887248	0.00771935	0.00277324	0.0140664	0.010842	0.013657	0.000238555	0.0079647	0.0293356
	0.0136496	0.0430218	0.0136522	0.0215196	0.000905492	0.0198928	0.0262262	0.0221283	0.00611654	0.0208355	0.025078
	0.024487	0.0400528	0.00464126	0.0398579	0.0020022	0.00936288	0.0388621	0.0179042	0.00989232	0.0625614	0.00385822
	0.0224069	0.0591918	0.0467116	0.0183202	0.00426983	0.0139336	0.00062169	0.00470396	0.0138794	0.0720611	0.00844408
	0.0115926	0.103784	0.0894301	0.0342766	0.0184624	0.0423765	0.0557149	0.0255733	0.0525024	0.110018	0.00617481
	0.0236479	0.113706	0.0233939	0.0641291	0.0732011	0.0334766	0.0739622	0.0375685	0.131428	0.128203	0.0163634
	0.0135973	0.0705208	0.00309649	0.0330655	0.0966942	0.00734621	0.0292276	0.0287899	0.12804	0.0944003	0.00941712
	0.00985336	0.0308945	0.00401354	0.0306719	0.115863	0.00710046	0.00949747	0.00979954	0.0617031	0.0304277	0.000517071
	0.0675941	0.0650545	0.0337633	0.11041	0.137795	0.00156629	0.0619108	0.0417692	0.0837938	0.0131193	0.00975317
	0.0900049	0.10687	0.050562	0.181873	0.14505	0.0166662	0.0873219	0.0963426	0.0944533	0.0195344	0.0481496
	0.0681753	0.0992567	0.0307297	0.177784	0.110406	0.0371785	0.0598107	0.101998	0.0557098	0.0015984	0.0823397
	0.0527175	0.0375055	0.00931968	0.102522	0.0487869	0.025474	0.0245374	0.0405465	0.00515535	0.00587191	0.0608117
	0.0865417	0.0831913	0.0235412	0.0371719	0.0060262	0.00674669	0.0289151	0.0595776	0.0492264	0.123628	0.0112059
	0.115054	0.0290611	0.00528093	0.0529669	0.0626478	0.00923347	0.0215978	0.090038	0.0363592	0.139584	0.0651375
	0.0768965	0.0287658	0.0558624	0.0595461	0.0627569	0.00212149	0.025733	0.0617454	0.0697388	0.0755718	0.0306906
	0.0185929	0.0339234	0.0414575	0.0301111	0.0102463	0.00305041	0.00508329	0.0208574	0.0576248	0.0092718	0.00423296
	0.0261554	0.0675929	0.0243917	0.0203073	0.040857	0.0150736	0.000330035	0.0316373	0.0209675	0.00668749	0.0176974
	0.0310288	0.0632695	0.00875089	0.0480715	0.0155862	0.0280697	0.00705852	0.0258611	0.0369384	0.00814393	0.0172876
	0.0144532	0.134039	0.0457047	0.160943	0.0245819	0.0563795	0.0278138	0.0646481	0.111022	0.01377	0.00670249
	0.00341302	0.185509	0.0595466	0.26156	0.048887	0.086957	0.0123825	0.157329	0.229701	0.0765857	0.0789607
	0.00475765	0.198178	0.000674436	0.281991	0.196157	0.115014	0.0128324	0.230282	0.289909	0.095666	0.114354
	0.0366057	0.212868	0.0619172	0.295901	0.321519	0.140312	0.0311087	0.27454	0.284119	0.0752961	0.156243
	0.0206759	0.0892762	0.0373786	0.223942	0.252312	0.094558	0.0235025	0.208703	0.173898	0.0201147	0.12556
	0.0405518	0.0116445	0.035882	0.111616	0.177575	0.0515896	0.00884326	0.137327	0.0924912	0.0342802	0.0790364
	0.132163	0.0540246	0.0436553	0.0324701	0.154007	0.0121491	0.0222423	0.0202077	0.0447075	0.0794054	0.0505768
	0.0865891	0.081584	0.00950123	0.0569448	0.0378611	0.0107027	0.0142298	0.0599259	0.107194	0.0593342	0.0163994
	0.00989504	0.0069081	0.0060847	0.0113823	0.0146018	0.0222884	0.0225152	0.0159781	0.0116344	0.0154649	0.0058258
	0.024701	0.0520602	0.0317219	0.0114613	0.065923	0.0360232	0.0263516	0.0489007	0.0325446	0.000827422	0.00345206
	0.00949524	0.0404214	0.0296712	0.0176977	0.0461313	0.0237521	0.0181239	0.0621788	0.0433828	0.022281	0.00583659
	0.0328926	0.00729892	0.0134264	0.0478314	0.00761238	0.0176289	0.0173407	0.0194316	0.085984	0.0806881	0.0931034
	0.0152593	0.00665308	0.0102639	0.0795309	0.00406313	0.054897	0.0207049	0.0209445	0.0656473	0.107673	0.110526
	0.0156366	0.00632238	0.0124431	0.0220682	0.000292366	0.021056	0.0646474	0.0377613	0.0927122	0.00884132	0.0579987
	0.0971916	0.10718	0.0353333	0.040222	0.0637598	0.0291156	0.078541	0.0111979	0.163794	0.0172929	0.155518
	0.197651	0.401333	0.13288	0.507136	0.112014	0.0657051	0.0426189	0.222138	0.082326	0.323342	0.299884
	0.0932947	0.824373	0.575731	1.11998	0.543669	0.113795	0.339476	0.319138	0.436746	0.671179	0.431631
	0.163672	0.283943	0.301036	0.34849	0.348681	0.178126	0.287976	0.0214785	0.342416	0.105072	0.123414
	0.0298455	0.049628	0.118188	0.0486193	0.0598965	0.0597687	0.0764625	0.00167258	0.173167	0.00067015	0.0251806
	0.0909018	0.0410292	0.0334508	0.0844357	0.171726	0.00732818	0.0953934	0.0520278	0.0498739	0.0640653	0.102603
	0.129057	0.0496827	0.12672	0.141955	0.266412	0.00561516	0.146179	0.0919095	0.00320142	0.130958	0.170017
	0.0548732	0.0466076	0.111564	0.081955	0.185012	0.0251816	0.0959344	0.0887239	0.0913279	0.129586	0.195507
	0.0110759	0.0855259	0.040113	0.0184453	0.152363	0.0550118	0.0538494	0.0577597	0.198509	0.236969	0.270599
	0.0195838	0.0879076	0.0560764	0.00715797	0.0927123	0.0194733	0.0559746	0.00567589	0.220492	0.333663	0.299919
	0.0111556	0.015734	0.289912	0.00561135	0.00784266	0.00133905	0.0404391	0.0386985	0.202024	0.38401	0.221686
	0.00733219	0.0130228	0.153775	0.0488294	0.113467	0.00868067	0.023418	0.117076	0.12741	0.372557	0.205459
	0.0152867	0.0368988	0.0173996	0.0817896	0.159843	0.0290449	0.0598879	0.11816	0.0161638	0.297119	0.0991033
	0.0158835	0.0159212	0.0295329	0.057362	0.100383	0.0057028	0.0636264	0.0497037	0.0170415	0.210593	0.0140004
	0.000115371	0.0201323	0.0108401	0.0319184	0.0466927	0.0159086	0.025993	0.0192848	0.0174787	0.133077	0.0242807
	0.012259	0.0468098	0.00242673	0.0268149	0.0261526	0.00866253	0.00365973	0.0146376	0.0337183	0.0724258	0.0207628
	0.0132211	0.0388431	0.0128039	0.0114072	0.0193767	0.0033222	0.0169915	0.00382524	0.0198136	0.02126	0.00536859
	0.00175262	0.0232954	0.00270725	0.00954691	0.0210955	0.00219566	0.0067661	0.00214179	0.0121534	0.00274118	0.00373285
	0.00923637	0.00869486	0.00994814	0.0114026	0.0068106	0.0121725	0.038735	0.0145702	0.048158	0.0118005	0.0108359
	0.0210339	0.0271259	0.000287196	0.0241191	0.00872061	0.0265564	0.0359491	0.0206632	0.053912	0.0115614	0.012143
	0.0197219	0.0265753	0.0254041	0.106584	0.0409082	0.0285294	0.0369971	0.0261235	0.0585611	0.0509755	0.0647889
	0.048665	0.125096	0.0286063	0.217087	0.120588	0.116672	0.175897	0.145118	0.0795963	0.0461202	0.128908
	0.101881	0.105369	0.075928	0.12636	0.00931149	0.0796802	0.161933	0.172529	0.0731207	0.0203989	0.127265
	0.0992581	0.0771572	0.0862098	0.0246012	0.130652	0.00504302	0.0841557	0.0642022	0.0363184	0.00877394	0.114705
	0.0766497	0.105876	0.0248061	0.0302277	0.158569	0.0385417	0.0621938	0.032605	0.0576523	0.014012	0.106549
	0.0371321	0.0935898	0.0263938	0.0486994	0.126787	0.0578426	0.0603094	0.0784187	0.014621	0.0346204	0.0632409
	0.0122537	0.0512664	0.0233281	0.0355249	0.0610561	0.0609167	0.0323147	0.0615188	0.0252795	0.028902	0.0288019
	0.00153184	0.0175552	0.00337846	0.0255913	0.0119539	0.0208435	0.0161834	0.00589914	0.0510949	0.015649	0.019589
	0.132978	0.0370171	0.0106227	0.0115936	0.0426831	0.0620744	0.0241652	0.00734941	0.068724	0.0484182	0.0648547
	0.0883698	0.0265267	0.00669407	0.0315145	0.0246289	0.0281219	0.0450153	0.00736525	0.0323813	0.049436	0.0283434
	0.0297027	0.00497926	0.0453596	0.0130291	0.0338355	0.00173833	0.00993721	0.037874	0.0647985	0.00661072	0.0390087
	0.0381528	0.00351332	0.0618014	0.00870288	0.0560313	0.016538	0.00863074	0.0505881	0.0718437	0.0177488	0.0590794
	0.0538123	0.0105435	0.0360947	0.0156427	0.0448739	0.0115429	0.0103588	0.0203616	0.0659123	0.0179263	0.0221877
	0.046043	0.0258843	0.000404364	0.00763343	0.00376806	0.0020976	0.0226753	0.029734	0.0409213	0.0272608	0.00734379
	0.0218972	0.0301373	0.00443792	0.00812028	0.0205758	0.00603337	0.00719432	0.0386845	0.0352247	0.0305787	0.0111617
	0.0190928	0.0201617	0.00190946	0.00373903	0.00537116	0.0153535	0.0159608	0.00252789	0.0276904	0.00170774	0.0114349
	0.0148317	0.0211351	0.0147992	0.0187463	0.0195384	0.00533473	0.00805592	0.0493669	0.018411	0.0310897	0.0324984
	0.00906452	0.107869	0.0365685	0.0703625	0.0332341	0.00247442	0.0522486	0.0689538	0.0882304	0.0766798	0.00939657
	0.00900403	0.242964	0.0419131	0.164407	0.014571	0.0041665	0.0919342	0.0749406	0.169707	0.0603488	0.0399847
	0.062449	0.380302	0.0580255	0.297652	0.0361974	0.00956077	0.0649243	0.116356	0.287409	0.0335441	0.0858309
	0.116503	0.355911	0.185773	0.320612	0.142962	0.0336524	0.0249244	0.120475	0.396908	0.124413	0.172524
	0.0955661	0.206895	0.181645	0.176562	0.0986869	0.0345696	0.0550405	0.0362765	0.352526	0.159073	0.164616
	0.120626	0.0856887	0.0679511	0.0259191	0.0992325	0.0223015	0.0174348	0.053648	0.0928713	0.128628	0.0190825
	0.0698106	0.00164974	0.0267632	0.0669724	0.194145	0.0252619	0.0504177	0.0696807	0.0390614	0.062067	0.037933
	0.0335423	0.062357	0.0877787	0.0649925	0.15903	0.0158063	0.0406619	0.0371995	0.0101168	0.119388	0.025845
	0.0430021	0.0644341	0.0819439	0.0463248	0.138394	0.0245028	0.0394829	0.0479551	0.020234	0.219813	0.00611094
	0.00611728	0.0108779	0.0403915	0.0188129	0.0842315	0.0332117	0.0108792	0.0422829	0.0728342	0.143421	0.103392
	0.0877075	0.0686911	0.111615	0.0420645	0.0241801	0.0546854	0.0258293	0.0240786	0.226311	0.0211207	0.237772
	0.115741	0.0324986	0.106083	0.00103744	0.00107996	1.54054e-05	0.0512916	0.0468073	0.197873	0.0201415	0.214247
	0.116642	0.00101874	0.0156534	0.0908589	0.120587	0.00837715	0.0677403	0.0222352	0.135441	0.0197601	0.127554
	0.111728	0.00729704	0.00376559	0.0885807	0.129993	0.033812	0.069582	0.00449407	0.182884	0.000467147	0.17161
	0.0697296	0.010045	0.00428529	0.0627979	0.122568	0.0472788	0.0224043	0.0955829	0.0916966	0.0985091	0.0921221
	0.136525	0.00568865	0.119902	0.0410255	0.068658	0.0202917	0.0853933	0.0764542	0.171656	0.155926	0.135389
	0.0428777	1.00831	0.688731	1.68376	2.33991	1.77086	1.53226	1.44115	0.450208	0.222616	1.30077
	0.116547	0.022035	0.368294	0.190804	0.0894767	0.195429	0.275615	0.0992897	0.438698	0.238847	0.217621
	0.111505	0.0686592	0.159528	0.0122991	0.0891562	0.0169233	0.012349	0.011832	0.028194	0.0242236	0.0551518
	0.0613641	0.0347351	0.00178782	0.0579512	0.0447283	0.03857	0.0726924	0.0241656	0.0228028	0.0469138	0.0489964
	0.0189273	0.100402	0.156228	0.0390876	0.13466	0.0241914	0.00919801	0.0408238	0.149423	0.0298852	0.157599
	0.0845342	0.124313	0.0830948	0.00608476	0.0557391	0.0787135	0.0658428	0.0394129	0.0604658	0.0598826	0.114061
	0.0303673	0.0801193	0.0782527	0.0376103	0.0833421	0.128309	0.0389154	0.0155136	0.00854303	0.0137114	0.0740717
	0.0132623	0.00774298	0.0322965	0.0532365	0.0503386	0.153403	0.058757	0.0427037	0.00453217	0.00367198	0.0234282
	0.0111223	0.0512539	0.00714937	0.0419563	0.0198863	0.10436	0.0346541	0.0293624	0.0107564	0.0434283	0.047628
	0.000663099	0.0477186	0.040495	0.0244263	0.0449794	0.0506085	0.0109651	0.017545	0.0291514	0.0664787	0.0551865
	0.0303673	0.0384671	0.0307754	0.00149518	0.0639517	0.012525	0.0128819	0.00414621	0.0140302	0.074175	0.0225314
	0.120261	0.0626712	0.00917208	0.0463821	0.106577	0.00973111	0.0218797	0.00901658	0.0120557	0.0803844	0.0298095
	0.0172468	0.316854	0.0895907	0.00410232	0.277198	0.13522	0.158141	0.0141589	0.052673	0.242405	0.119858
	0.0414492	0.099066	0.0289505	0.0337155	0.139913	0.0636333	0.0547107	0.021421	0.0115776	0.0688223	0.0754772
	0.0768431	0.175719	0.0368963	0.0547733	0.129907	0.112013	0.174584	0.00282259	0.148089	0.0373352	0.0450937
	0.365384	0.54038	0.163255	0.0249836	0.651145	0.229389	0.336589	0.0451269	0.0967583	0.162107	0.0797845
	0.0833127	0.529365	0.178608	0.100461	0.300249	0.0347664	0.126814	0.0170803	0.121304	0.279281	0.0226703
	0.0264764	0.233517	0.000702468	0.106846	0.0476206	0.0153301	0.0347383	0.0173055	0.0154203	0.0845106	0.0241546
	0.0878835	0.0638525	0.0231557	0.000368529	0.00629501	0.0656085	0.0155269	0.0238119	0.0182715	0.138618	0.0244893
	0.159987	0.249373	0.0343541	0.00532147	0.0942811	0.0444063	0.0528619	0.00610748	0.0275811	0.217184	0.021598
	0.165911	0.324594	0.0581899	0.0769799	0.205316	0.00886152	0.0626084	0.0618779	0.0664662	0.293242	0.0475576
	0.0884703	0.427978	0.135517	0.173972	0.371165	0.0610371	0.0932164	0.179031	0.127143	0.305564	0.119465
	0.144202	0.758217	0.72645	0.538557	1.03468	0.562002	0.630367	0.478478	0.402233	0.110346	0.2426
	0.379243	0.240975	0.785146	0.511288	0.531184	0.784462	0.583305	0.354255	0.367855	0.606274	0.205247
	0.0513844	0.0204896	0.140989	0.111785	0.0164232	0.215159	0.0784429	0.142974	0.0993879	0.115528	0.00684723
	0.053882	0.0500169	0.0457935	0.00857522	0.0329445	0.0608979	0.0189308	0.0393122	0.0203729	0.0217754	0.0177332
	0.0637335	0.0897656	0.118299	0.0197758	0.0387242	0.00918207	0.0190311	0.0147165	0.0754746	0.0490629	0.0546136
	0.0619752	0.12051	0.125924	0.0249206	0.0515034	0.00744073	0.0374354	0.0210568	0.0714903	0.0782623	0.0933209
	0.125443	0.216627	0.147233	0.0132606	0.064291	0.0431059	0.0138394	0.00113554	0.0474171	0.0633696	0.0644349
	0.160579	0.359227	0.200728	0.0736719	0.109578	0.172185	0.0249922	0.0430438	0.0200557	0.0280432	0.00328499
	0.0932586	0.309189	0.162977	0.113175	0.126487	0.217684	0.0360968	0.0429063	0.0133524	0.071573	0.111783
	0.0454461	0.0930313	0.221711	0.223499	0.0409773	0.324309	0.0854658	0.142455	0.521008	0.126208	0.252339
	0.0194372	0.177433	0.199264	0.0838156	0.103383	0.282661	0.0422202	0.0799305	0.253676	0.235002	0.265248
	0.0677307	0.0882833	0.220258	0.00868383	0.112905	0.0253421	0.0939999	0.00815935	0.0909682	0.16966	0.050691
	0.0211333	0.110064	0.162724	0.0112743	0.0915313	0.0377646	0.0555983	0.108472	0.0107402	0.0677813	0.0921257
	0.247852	0.109205	0.138077	0.0440126	0.146461	0.122944	0.154944	0.196368	0.18966	0.0604897	0.0199978
	0.0297664	0.162142	0.0207689	0.187795	0.0230024	0.172681	0.0812967	0.20458	0.181255	0.0733902	0.00158411
	0.0267075	0.104458	0.045085	0.120161	0.0187144	0.0580987	0.0562402	0.174965	0.126985	0.0313271	0.143169
	0.0363505	0.046119	0.024254	0.0395744	0.0233606	0.0290577	0.036188	0.140099	0.04444	0.0385757	0.0945542
	0.0312706	0.0131261	0.0878828	0.00428612	0.0184685	0.0213963	0.0292429	0.110638	0.0303375	0.014691	0.0181721
	0.00516593	0.0161723	0.0135086	0.00206999	0.0580916	0.000751255	0.0427522	0.0300764	0.031611	0.00634135	0.0221748
	0.00276431	0.0100274	0.0451113	0.0099718	0.063072	0.0345993	0.037344	0.0157049	0.0443247	0.0138142	0.153875
	0.150289	0.0185408	0.0849548	0.00288465	0.0678541	0.028946	0.0251788	0.0810778	0.0750978	0.0985084	0.0780939
	0.0438925	0.11656	0.147482	0.00157652	0.0447395	0.0105255	0.0708381	0.0055434	0.126909	0.0138269	0.0582869
	0.12102	0.147054	0.168514	0.0523744	0.141006	0.0232582	0.118514	0.136849	0.257939	0.0917665	0.0263857
	0.00520734	0.0312894	0.033893	0.174083	0.0997958	0.0415637	0.159914	0.11521	0.121111	0.150741	0.0176639
	0.0421323	0.275773	0.00408051	0.0121682	0.0441493	0.0015474	0.11654	0.137417	0.160574	0.252334	0.0190251
	0.0725583	0.15157	0.125654	0.000911154	0.0238406	0.101206	0.1853	0.0891301	0.139134	0.124798	0.0197138
	0.205605	0.0342163	0.139277	0.038297	0.0818537	0.180596	0.0965885	0.120888	0.000639875	0.117566	0.0625581
	0.0964086	0.0592436	0.0309063	0.029992	0.148961	0.0849002	0.0912218	0.023297	0.0815025	0.158554	0.0941244
	0.0224575	0.129347	0.0599991	0.111791	0.0827331	0.0675922	0.199683	0.244338	0.0815298	0.0568448	0.150261
	0.115276	0.204414	0.0849375	0.320292	0.0230272	0.216156	0.274725	0.402274	0.125579	0.0142837	0.179534
	0.00994864	0.121936	0.00356432	0.0653781	0.0964444	0.0476553	0.117583	0.058176	0.0496277	0.0315388	0.0954023
	0.024956	0.0493975	0.00554023	0.0476675	0.0371024	0.0173331	0.0455985	0.0022018	0.0527185	0.00872689	0.0240508
	0.0164442	0.0176257	0.0108209	0.0311708	0.0273467	0.0182704	0.0156303	0.0234035	0.0169184	0.0188478	0.000415032
	0.0220477	0.0170463	0.0154148	0.0387238	0.0181618	0.0572496	0.0172603	0.0778495	0.0418741	0.0250293	0.0063373
	0.010786	0.00819844	0.0328864	0.0401179	0.0069276	0.0611957	0.0169449	0.0770945	0.0575021	0.00743598	0.00549654
	0.0206241	0.0580455	0.0165165	0.0276492	0.0474101	0.0146955	0.0106526	0.0616284	0.037993	0.0151093	0.0355616
	0.035662	0.165258	0.0603782	0.00322237	0.14584	0.0468523	0.0617228	0.03951	0.0656681	0.00655169	0.0290181
	0.183815	0.461409	0.226691	0.0737143	0.2238	0.0508593	0.309387	0.037577	0.183912	0.107135	0.0381726
	0.497398	0.649802	0.227096	0.161839	0.0784477	0.177096	0.664208	0.193054	0.0844621	0.165472	0.121022
	0.575463	0.400036	0.168229	0.0959822	0.294314	0.196372	0.681255	0.406356	0.159804	0.0716312	0.182847
	0.232762	0.194787	0.244622	0.241661	0.127975	0.0353539	0.224604	0.299367	0.00880477	0.120732	0.10331
	0.044404	0.00366084	1.06143	0.571623	0.647275	0.221935	0.0327039	0.354729	0.178801	0.573255	0.296323
	0.0179556	0.00831822	0.0242221	0.00633578	0.020724	0.0385492	0.00983508	0.0324924	0.0174845	0.0419131	0.0201701
	0.101686	0.0478383	0.718891	0.108516	0.103895	0.24565	0.0720219	0.215127	0.0126473	0.242698	0.147023
	0.0874574	0.583084	1.02412	0.261282	0.481569	0.794926	0.00669504	0.111132	0.0789658	0.209842	0.332987
	0.00118342	0.300032	0.247284	0.177586	0.299164	0.268151	0.0191559	0.0938825	0.10319	0.0290711	0.12462
	0.0686968	0.0231178	0.0199826	0.035072	0.0599186	0.089821	0.0843799	0.128982	0.0385859	0.053991	0.0290949
	0.214665	0.0566101	0.161037	0.127179	0.0374666	0.296541	0.175755	0.352125	0.234459	0.0744535	0.105914
	0.230615	0.247275	0.776357	0.384758	0.245966	0.569055	0.188316	0.0836079	0.50412	0.163427	0.16996
	0.282845	0.226594	0.353818	0.104095	0.230617	0.253746	0.155624	0.0426674	0.0942225	0.19628	0.195273
	0.239798	0.292274	0.0144118	0.028869	0.290441	0.0213209	0.0912596	0.0613658	0.0825361	0.0734053	0.149722
	0.0883568	0.139704	0.00568221	0.00623225	0.143563	0.0143523	0.0100459	0.0436101	0.0413625	0.0275639	0.0770895
	0.00452216	0.0474426	0.0608891	0.0178079	0.0521997	0.0420616	0.0392219	0.0578001	0.0156734	0.0211574	0.0537169
	0.040406	0.0839084	0.0812194	0.000462147	0.0618646	0.0292108	0.00920851	0.0111123	0.0463348	0.0467322	0.0789818
	0.0249202	0.14395	0.102905	0.0314853	0.0705276	0.00840446	0.0912037	0.0505748	0.0310516	0.190446	0.197178
	0.161188	0.192874	0.0566052	0.00756871	0.18013	0.0782791	0.0452651	0.0077421	0.108582	0.127594	0.132015
	0.0951539	0.27152	0.0172263	0.00364303	0.185921	0.000401191	0.0543	0.0373372	0.140037	0.169589	0.158652
	0.0130436	0.239289	0.0685552	0.00981475	0.0975573	0.0547071	0.0163133	0.0564672	0.126568	0.137029	0.159709
	0.0899667	0.203169	0.144939	0.0358896	0.0373446	0.116886	0.0361527	0.10367	0.135681	0.135306	0.161297
	0.130835	0.12098	0.240862	0.034516	0.142745	0.244285	0.125296	0.155305	0.197959	0.19255	0.0955038
	0.0489881	0.0660674	0.243947	0.0228831	0.0795542	0.157811	0.0421974	0.130068	0.193054	0.201984	0.0642
	0.10388	0.0290594	0.197314	0.0126335	0.00885113	0.0869932	0.107899	0.122565	0.0700561	0.117118	0.0379561
	0.0943128	0.0322077	0.171172	0.0366216	0.0469392	0.0480885	0.103276	0.121785	0.0128622	0.0220296	0.0541955
	0.075141	0.0405049	0.122941	0.0701054	0.0419173	0.0302	0.0928631	0.097661	0.0728795	0.0995188	0.0725693
	0.0270914	0.0243705	0.022388	0.0342943	0.0903189	0.0131744	0.000334729	0.0480407	0.0311974	0.0143709	0.0217437
	0.0159808	0.0225525	0.00529559	0.0251912	0.0338179	0.00419329	0.00230764	0.0276716	0.0175089	0.0135843	0.0101651
	0.0037363	0.033071	0.00453897	0.0309492	0.0350208	0.00724196	0.00368363	0.0129304	0.0432507	0.0267127	0.0410153
	0.0199961	0.0138191	0.0327381	0.0215635	0.0280799	0.00163638	0.0319846	0.0310393	0.015139	0.00664715	0.0672632
	0.0121285	0.00589703	0.0184091	0.00489297	0.0201002	0.0151336	0.0199691	0.018694	0.0178788	0.00855192	0.0296544
	0.00807424	0.0455766	0.0341371	0.0380915	0.0435395	0.0213468	0.0205426	0.00267913	0.0140622	0.00434157	0.0102655
	0.0226107	0.0522901	0.074578	0.0495955	0.0268776	0.00958112	0.00820733	0.057106	0.094188	0.0382217	0.044375
	0.00516729	0.0137383	0.057539	0.00184871	0.0408535	0.0123153	0.0152218	0.0658793	0.101052	0.053698	0.085794
	0.0246501	0.00411387	0.0815312	0.0273005	0.0467467	0.0129121	0.0254201	0.0398326	0.000302339	0.0280803	0.0272734
	0.0331554	0.0291072	0.0682527	0.0200441	0.0493948	0.0127109	0.0377159	0.0221861	0.0390311	0.0319394	0.0656599
	0.015473	0.0548695	0.0189944	0.00551327	0.055433	0.0258557	0.0062571	0.0168931	0.00294864	0.00511346	0.00145592
	0.00941653	0.00559408	0.0699152	0.014239	0.0142832	0.00134331	0.0231523	0.0233465	0.0528777	0.0139448	0.0119088
	0.00269604	0.0195995	0.124269	0.0290455	0.0224342	0.0478473	0.0491432	0.0607966	0.147966	0.0149898	0.0874027
	0.00148092	0.0262116	0.102535	0.0346185	0.0834294	0.0630445	0.0817199	0.0616654	0.183314	0.05097	0.15449
	0.0380851	0.0725695	0.0565541	0.0523021	0.133621	0.0604843	0.126109	0.0780277	0.0962803	0.0476377	0.182414
	0.113605	0.094114	0.0329772	0.0599494	0.152639	0.0354118	0.137976	0.0897242	0.00423258	0.00325649	0.0691135
	0.12108	0.106802	0.0757892	0.00727901	0.164775	0.0464054	0.00906386	0.0685039	0.00736904	0.0790421	0.00349544
	0.0169947	0.176776	0.308886	0.0318787	0.163979	0.106488	0.206106	0.0181912	0.0428027	0.126989	0.0965773
	0.0110553	0.0476536	0.13638	0.0568927	0.105671	0.108422	0.0912337	0.026006	0.0145646	0.0505981	0.144789
	0.0019873	0.0720119	0.0390182	0.161404	0.0272261	0.238916	0.141765	0.0409407	0.0702971	0.018965	0.0923808
	0.0272904	0.0564516	0.125369	0.26764	0.0930107	0.367315	0.27804	0.00223736	0.152738	0.0133166	0.200433
	0.061966	0.0448641	0.0323809	0.113855	0.0228941	0.194861	0.0871883	0.0397249	0.104878	0.00486165	0.121032
	0.0208329	0.0625953	0.0812768	0.00466233	0.0137065	0.0353987	0.0490271	0.0399199	0.0339041	0.0016026	0.00989925
	0.02408	0.117037	0.0642727	0.187093	0.0935506	0.217209	0.110024	0.0477913	0.0513751	0.0237547	0.163521
	0.187213	0.195739	0.459635	0.636671	0.489362	0.724342	0.439565	0.194992	0.0366115	0.0840495	0.525441
	0.187111	0.0831183	0.173114	0.225646	0.139404	0.149438	0.0799492	0.0421642	0.0637317	0.00367407	0.261978
	0.148418	0.00128375	0.0596938	0.0938382	0.0922234	0.181498	0.0132388	0.0195431	0.0611806	0.0242479	0.0729421
	0.0649725	0.005748	0.00665444	0.0945989	0.0592174	0.0272214	0.0456378	0.0203222	0.0121373	0.0702621	0.0646505
	0.138473	0.0222158	0.0300789	0.153058	0.0498073	0.0127405	0.07655	0.00601193	0.00442514	0.16803	0.106758
	0.039101	0.082316	0.032237	0.0962916	0.00115286	0.0139202	0.116123	0.0103382	0.00951285	0.132909	0.0560508
	0.0732302	0.0676339	0.0077385	0.233602	0.0227406	0.0375528	0.175756	0.0601962	0.291373	0.244988	0.0179291
	0.00303146	0.0713072	0.136888	0.126313	0.115522	0.120096	0.0709114	0.116388	0.0994956	0.0450602	0.11403
	0.303255	0.311797	0.534459	0.376487	0.729699	0.392354	0.176197	0.371171	0.126048	0.696444	0.346819
	0.160808	0.25651	0.228401	0.165635	0.412329	0.159323	0.00043037	0.233539	0.0658314	0.20626	0.243757
	0.114176	0.112938	0.102775	0.0666106	0.0667467	0.0189922	0.0794774	0.0473664	0.0694858	0.072919	0.0856078
	0.10515	0.0443544	0.0353479	0.0408931	0.0346221	0.0778224	0.116336	0.0148846	0.0750599	0.0172765	0.0453073
	0.0810762	0.00709871	0.0137738	0.0461889	0.00424629	0.0648889	0.0731255	0.00142905	0.0339931	0.00818611	0.045536
	0.0169327	0.00549477	0.0124553	0.0249083	0.0984217	0.0102278	0.0347445	0.0310227	0.00237869	0.0247389	0.0152665
	0.0552492	0.00872449	0.0315789	0.0467377	0.111415	0.0348567	0.0622513	0.0401071	0.0108819	0.0153482	0.00928622
	0.00552855	0.00331026	0.00432757	0.0299838	0.0699887	0.0080555	0.00719852	0.000298266	0.0104455	0.0127086	0.00383327
	0.368049	0.102216	9.11417e-05	0.201911	0.0628283	0.0981521	0.142741	0.00387354	0.213798	0.0233474	0.026164
	0.0636155	0.0584554	0.019026	0.0933388	0.135242	0.05573	0.0457372	0.0523094	0.0516811	0.0312644	0.0230362
	0.246806	0.0487437	0.0128891	0.0498116	0.107583	0.0687526	0.122144	0.141855	0.060826	0.0114051	0.0765098
	0.255941	0.0915159	0.00867739	0.0325395	0.0706499	0.150608	0.12769	0.26753	0.0918984	0.0604232	0.0557451
	0.134553	0.0226555	0.0601474	0.107924	0.0353283	0.147745	0.0187156	0.177647	0.0555653	0.0770607	0.0342903
	0.0241962	0.00464572	0.0368453	0.0275095	0.00320069	0.0643466	0.000452799	0.0959958	0.0411886	0.0418321	0.00335883
	0.000736821	0.0108548	0.0741651	0.0753513	0.0154815	0.0830904	0.0247559	0.0991854	0.0299017	0.0204971	0.015533
	0.00591864	0.0416201	0.0784038	0.161179	0.0470607	0.0757389	0.031985	0.120495	0.0233919	0.0390986	0.00875347
	0.00606138	0.0731756	0.0534447	0.269655	0.12386	0.0659473	0.00785083	0.218139	0.0176711	0.0895438	0.0193538
	0.00971923	0.0118334	0.0196288	0.027364	0.0451991	0.0107178	0.0259943	0.0712106	0.0441109	0.0486432	0.041049
	0.00313602	0.0339616	0.0343093	0.0105315	0.00925018	0.00153766	0.0530569	0.0293363	0.0557968	0.0204216	0.016525
	0.0271034	0.0549547	0.0502368	0.0153948	0.00440929	0.0123489	0.0381526	0.0380998	0.0146115	0.0160811	0.00706866
	0.00776983	0.079801	0.0505694	0.0229718	0.00858855	0.0535418	0.073685	0.00251323	0.0523836	0.00414297	0.017901
	0.00537763	0.0584281	0.0338048	0.0570932	0.0385242	0.0708827	0.0802821	0.00275523	0.105525	0.02806	0.000821972
	0.0051068	0.00201937	0.0383324	0.0517034	0.0180232	0.0739806	0.0509623	0.018009	0.0811631	0.0637976	0.00907598
	0.0250121	0.0686111	0.052902	0.00304667	0.108668	0.00747179	0.0108317	0.115116	0.0197234	0.00880534	0.0375558
	0.328945	0.0478883	0.0562225	0.273323	0.740607	0.222837	0.119097	0.833746	0.38369	0.207037	0.460602
	0.46134	0.119185	0.264825	0.14827	0.514079	0.0105067	0.0694347	0.496992	0.333429	0.214314	0.44835
	0.247097	0.0644394	0.120769	0.0459016	0.164196	0.0635955	0.0814232	0.13136	0.221686	0.066296	0.181867
	0.122779	0.0281237	0.0358879	0.0507133	0.059659	0.0643428	0.0947998	0.0459139	0.13847	0.00505788	0.0692575
	0.0266736	0.0147236	0.000157752	0.0442831	0.025737	0.0257573	0.0166232	0.00734886	0.00480887	4.67271e-05	0.0112286
	0.0360505	0.0773089	0.0483483	0.0314985	0.0728409	0.000565981	0.00262432	0.0359125	0.0330922	0.0577124	0.00811816
	0.216861	0.166554	0.201049	0.0263997	0.244975	0.0783999	0.157607	0.133808	0.0819207	0.135016	0.144784
	0.0542562	0.0469451	0.0128555	0.0154471	0.0447105	0.0419721	0.0500925	0.00231769	0.00679443	0.0372682	0.0222602
	0.0180235	0.00496402	0.0298908	0.00343333	0.0217015	0.00532261	0.0105464	0.00817603	0.0115717	0.0500043	0.0137121
	0.00610879	0.000855808	0.0109657	0.0302219	0.0149282	0.00395473	0.0268012	0.0103433	0.018959	0.0310822	0.0346202
	0.00242348	0.0030196	0.0168531	0.025653	0.000878939	0.0184863	0.00990807	0.00987752	0.0271641	0.00222482	0.0328777
	0.0517892	0.0168013	0.0214672	0.013735	0.0161094	0.0275971	0.0111086	0.0310412	0.0600866	0.0109289	0.0296615
	0.0269468	0.00774928	0.0678827	0.017885	0.0293253	0.0462533	0.0312222	0.0432131	0.097403	0.0210664	0.0652723
	0.0349241	0.0197231	0.00621135	0.0554955	0.034693	0.0251682	0.0376472	0.000379763	0.0136979	0.0191617	0.00262329
	0.184195	0.078196	0.107869	0.0241606	0.0128126	0.0531473	0.0277435	0.0123156	0.160447	0.0207877	0.159913
	0.0758707	0.047794	0.0855063	0.0120012	0.0386211	0.0593748	0.0364726	0.0353014	0.0191399	0.020547	0.0431162
	0.158075	0.0278067	0.0549572	0.0404773	0.0185923	0.0136004	0.0590721	0.0561398	0.00277812	0.0433668	0.0504578
	0.111598	0.008309	0.031752	0.00901901	0.0276297	0.00210082	0.0244982	0.0531868	0.0408497	0.0171261	0.00468111
	0.0342588	0.0626301	0.000217829	0.00637858	0.0544315	0.00994555	0.0444647	0.00907881	0.0319538	0.0374849	0.0491024
	0.012757	0.134161	0.100743	0.0419259	0.00964019	0.0543514	0.0721709	0.0656108	0.0302021	0.0505299	0.0523999
	0.0116934	0.116173	0.121088	0.109855	0.0478152	0.04198	0.113115	0.0603155	0.000695067	0.0306882	0.0745542
	0.018624	0.0245815	0.0462018	0.137359	0.018749	0.0296708	0.079603	0.0154215	0.0118417	0.0155367	0.0453911
	0.051944	0.13675	0.0153126	0.0353084	0.033793	0.0838154	0.00877844	0.051138	0.00605607	0.0598901	0.00983385
	0.00426024	0.00595007	0.0375589	0.0963569	3.32294e-05	0.0260071	0.0406972	0.0152653	0.0583783	0.0159824	0.0504634
	0.0356358	0.0117086	0.0363046	0.000587672	0.0206333	0.0996434	0.00330367	0.0112453	0.195365	0.087309	0.187118
	0.0319439	0.00018571	0.0602871	0.0983565	0.0237478	0.113692	0.0205414	0.0460274	0.342991	0.105489	0.368259
	0.0678748	0.111198	0.147889	0.052171	0.017142	0.00543849	0.12719	0.0350503	0.27556	0.00233038	0.359878
	0.142673	0.383707	0.130748	0.0520686	0.071971	0.288807	0.259837	0.242074	0.0624567	0.270387	0.0818473
	0.490758	2.95454	0.546888	0.979384	0.235026	1.73125	0.0616237	2.15796	1.05416	0.991399	1.20697
	1.05041	0.219553	1.44987	0.449504	1.34154	0.0237262	0.307617	1.65356	0.793996	0.348229	1.59546
	0.119189	1.46723	0.397558	0.127379	0.608178	0.141739	0.117126	0.281219	0.432526	0.0221728	0.389571
	0.0204458	0.0632768	0.0120625	0.00774377	0.0317683	0.0030058	0.0661026	0.033533	0.00484437	0.0141239	0.0538989
	0.0418125	0.745328	0.027737	0.109633	0.1789	0.434139	0.296012	0.086644	0.374534	0.0496823	0.333954
	0.244057	0.762976	0.186291	0.044194	0.372016	0.414282	0.464147	0.304279	0.48676	0.157164	0.181665
	0.367822	0.474167	0.183134	0.203822	0.741098	0.198856	0.581076	0.634735	0.675338	0.0260307	0.0875089
	0.122574	0.101568	0.0333082	0.134592	0.320001	0.114253	0.139758	0.264173	0.0242426	0.0296423	0.211258
	0.101277	0.0547932	0.0734048	0.00445548	0.158207	0.0078506	0.0102935	0.183848	0.0102972	0.0191677	0.0703631
	0.0947266	0.0550942	0.0356111	0.0777088	0.109589	0.0216368	0.0958897	0.0988351	0.0953494	0.0835513	0.0782601
	0.134055	0.0230474	0.0437767	0.10001	0.088746	0.0835458	0.110566	0.0877649	0.175997	0.0889341	0.033573
	0.173747	0.154101	0.0195908	0.453058	0.214286	0.455569	0.1698	0.111736	0.260724	0.154307	0.145896
	0.310608	1.56201	0.0800102	1.04157	0.0495298	1.41155	0.243211	0.58122	0.101553	0.458913	0.457924
	0.00174173	0.365856	0.00802688	0.00405948	0.298002	0.106073	0.204407	0.148037	0.0341699	0.0209212	0.0951593
	0.0804437	0.0370878	0.0430297	0.0261038	0.121247	0.0512663	0.0228069	0.0536583	0.0278674	0.018032	0.100979
	0.110319	0.0916436	0.0226109	0.0151294	0.0366987	0.00686567	0.0370591	0.0319983	0.0662193	0.0685075	0.0681999
	0.0461316	0.141853	0.0207371	0.00704583	0.0335281	0.0298358	0.0221011	0.0455851	0.0411589	0.0118451	0.0908324
	0.0130536	0.248007	0.0310365	0.00986918	0.0295139	0.0833762	0.128137	0.0191283	0.178857	0.0103343	0.122162
	0.0734585	0.25897	0.0158854	0.00493436	0.129961	0.0675382	0.209397	0.0216866	0.278064	0.0219337	0.119977
	0.0645422	0.256503	0.0308265	0.0495675	0.134746	0.0343203	0.204742	0.0401256	0.251644	0.053114	0.131583
	0.125922	0.178106	0.0059547	0.0879952	0.226968	0.0454966	0.261908	0.0375284	0.367142	0.022286	0.123261
	0.123779	0.135352	0.059393	0.106777	0.22021	0.00655865	0.234891	0.00900689	0.346666	0.0333567	0.164065
	0.0789614	0.00810924	0.0830174	0.0485127	0.111594	0.016391	0.060661	0.000410402	0.196265	0.000269431	0.148624
	0.0385272	0.0444482	0.0190575	0.0191635	0.0204956	0.0230928	0.0343918	0.00446297	0.060716	0.0352113	0.0891313
	0.130836	0.162105	0.0418725	0.184959	0.156517	0.0579683	0.191874	0.0303649	0.274108	0.0506179	0.0448533
	0.0409076	0.0746948	0.0767676	0.125939	0.132365	0.032188	0.0964289	0.0642305	0.176814	0.0599317	0.0738571
	0.00476547	0.107514	0.061148	0.0766661	0.0797954	0.0457945	0.00757935	0.0905714	0.0750607	0.00596366	0.00311206
	0.607101	0.834479	1.16691	0.252898	1.93211	1.15058	1.37088	1.31192	1.51766	0.373596	0.146657
	0.131829	0.197738	0.108609	0.13457	0.14444	0.1815	0.0107581	0.224341	0.0783203	0.0922025	0.106872
	0.0713665	0.0828561	0.014445	0.0149745	0.0192626	0.017773	0.0179573	0.0222707	0.0276514	0.0121168	0.0459623
	0.0540857	0.0222071	0.0176593	0.012812	0.0305471	0.0524499	0.0172117	0.0677556	0.0944599	0.0345031	0.0220196
	0.195425	0.128602	0.0158557	0.0416732	0.0636024	0.110818	0.00154558	0.0621338	0.195076	0.0880574	0.122782
	0.0604006	0.0573919	0.0235056	0.00346045	0.0252125	0.0224266	0.0286623	0.110401	0.0395042	0.0215609	0.0559676
	0.00950112	0.0841642	0.0324785	0.024457	0.0601825	0.0597498	0.0574951	0.0100026	0.0476484	0.000717323	0.0427213
	0.0210295	0.102888	0.124769	0.0550511	0.0823748	0.127113	0.0526745	0.0456266	0.0185871	0.000799509	0.0101252
	0.0575855	0.0634718	0.0207089	0.0720597	0.0595871	0.0502968	0.0160273	0.022149	0.0399316	0.000909624	0.0124287
	0.127053	0.280787	0.0423467	0.0846417	0.0612989	0.0385063	0.0727933	0.0248064	0.149982	0.00521711	0.0210031
	0.0345379	0.109928	0.0433383	0.0195882	0.103625	0.100676	0.0477	0.114279	0.00727772	0.0191797	0.0948299
	0.0211287	0.00641891	0.0154611	0.0362272	0.0070468	0.0476092	0.012059	0.0244955	0.0421315	0.0329165	0.00500472
	0.0476848	0.0321818	0.0812129	0.0864452	0.0197447	0.180644	0.00228732	0.0772076	0.0786872	0.0138954	0.0713743
	0.0240413	0.146849	0.114465	0.157078	0.110062	0.304128	0.0250548	0.217811	0.063982	0.0375668	0.0325626
	0.00577806	0.19444	0.0716777	0.164668	0.118829	0.286711	0.0366638	0.242713	0.0280247	0.0626224	0.00229673
	0.0278064	0.0555452	0.0120539	0.0601178	0.0930464	0.109844	0.00322749	0.107111	0.0294062	0.0153819	0.00653689
	0.0222916	0.0375077	0.00592315	0.0273198	0.0456275	0.0137483	0.009572	0.0150627	0.00506532	0.0233951	0.0120088
	0.00260467	0.0777788	0.00206383	0.0234588	0.0212401	0.0141123	0.017011	0.073682	0.0264438	0.0322514	0.0243365
	0.0316824	0.0850521	0.00997919	0.0124662	0.0030517	0.0436071	0.0119517	0.0555721	0.0327875	0.0163843	0.0163077
	0.0293475	0.051507	0.00974435	0.0111546	0.022721	0.0536864	0.00703089	0.00526817	0.0287087	0.0416149	0.000418518
	0.0493231	0.0197078	0.000121107	0.0603315	0.0407426	0.0576768	0.000803031	0.0542321	0.0411325	0.047577	0.0192792
	0.0262429	0.0160455	0.0067411	0.0466877	0.0334131	0.0468541	0.00367402	0.0435053	0.011197	0.0122428	0.0105989
	0.00123797	0.0220795	0.00680139	0.00263195	0.00421405	0.0238129	0.00778413	0.00091866	0.0243873	0.00569578	0.0117009
	0.0211545	0.0435897	0.0023069	0.00521929	0.00983105	0.0616186	0.0133854	0.00238105	0.0246913	0.00235407	0.0103612
	0.0117718	0.0238008	0.000459471	0.00759477	0.0172356	0.0387566	0.000637967	0.0130941	0.0400567	0.0218485	0.0138421
	0.0585083	0.0368274	0.0202009	0.0959696	0.0289617	0.0791379	0.0308774	0.121676	0.0016403	0.0204173	0.00239594
	0.0365661	0.0920218	0.0137471	0.157646	0.0724365	0.187134	0.106452	0.208404	0.0973167	0.0992775	0.118851
	0.120565	0.0414208	0.0144192	0.141122	0.0526029	0.384544	0.180904	0.224943	0.0605936	0.11083	0.0603652
	0.110096	0.0907141	0.096341	0.117826	0.00810182	0.382691	0.167262	0.199228	0.0870904	0.103755	0.111706
	0.0105961	0.0652904	0.228683	0.226031	0.0556929	0.501114	0.0292076	0.506636	0.100061	0.166053	0.188592
	0.260917	0.496442	0.427913	0.172841	0.130578	0.40513	0.137886	0.641852	0.00577473	0.350639	0.397775
	0.384722	0.472265	0.195752	0.0526136	0.207459	0.00668839	0.22661	0.208612	0.286695	0.227826	0.0886554
	0.0258389	0.0374093	0.0464294	0.0268009	0.0278716	0.00743875	0.0848641	0.0557029	0.0123107	0.0226493	0.0825897
	0.01682	0.00874534	0.00942942	0.0164686	0.0352387	0.000764446	0.020542	0.00977738	0.0376129	0.0187405	0.0653804
	0.0134696	0.0186049	0.0348417	0.0513601	0.0749224	0.00237148	0.000102759	0.0753528	0.0150502	0.00840162	0.0597015
	0.0230634	0.0207794	0.00828928	0.00730253	0.00592932	0.0254253	0.00243013	0.00531387	0.0636341	0.0213086	0.0194865
	0.02088	0.00646586	0.00407207	0.00468906	0.0220084	0.021587	0.00846143	0.0179531	0.0608938	0.0379419	0.0231811
	0.060605	0.0676407	0.000767957	0.00894243	0.0222472	0.0233194	0.0134093	0.0394462	0.0261385	0.0175378	0.00289529
	0.0986142	0.112615	0.0554029	0.00710595	0.0338905	0.0182127	0.0214731	0.0428902	0.0265399	0.0313387	0.0041224
	0.0923489	0.105713	0.0856832	0.00299053	0.0373416	0.00454626	0.00190269	0.0407149	0.00203799	0.0679264	0.0269244
	0.00185142	0.0664796	0.00405383	0.0133753	0.0558882	0.0106473	0.0650632	0.0269548	0.0358311	0.0447419	0.00695384
	0.074308	0.0983047	0.00577592	0.0364736	0.0761257	0.0559223	0.0103207	0.133192	0.00429608	0.145101	0.0232284
	0.066105	0.0204293	0.10963	0.00550977	0.0951802	0.128952	0.0577482	0.0748828	0.212897	0.0542442	0.0649807
	0.0110648	0.0448457	0.0889174	0.00382242	0.0895333	0.104431	0.0147591	0.0241268	0.114025	0.0509431	0.056681
	0.0735115	0.0889448	0.095533	0.0139679	0.0870719	0.131783	0.0166027	0.0279391	0.0329559	0.126818	0.105282
	0.0648744	0.0306739	0.019542	0.00826404	0.0736039	0.0273174	0.0272628	0.0503838	0.112142	0.0288322	0.0883041
	0.0397181	0.00739032	0.0538604	0.00629495	0.0641032	0.0329993	0.0473835	0.0222944	0.132063	0.0212261	0.156725
	0.139683	0.220034	0.0301022	0.0346977	0.0140877	0.0890756	0.00482708	0.135691	0.0793668	0.117293	0.202053
	0.3257	0.440553	0.0261789	0.174524	0.0761073	0.146184	0.0643898	0.364733	0.0200481	0.375265	0.0923826
	0.197311	0.190763	0.0774339	0.0135474	0.0449883	0.0948619	0.0714165	0.100284	0.0459376	0.0232328	0.0304138
	0.172372	0.141724	0.000383323	0.0839436	0.0239308	0.0435829	0.0374174	0.170393	0.0518333	0.124036	0.0485658
	0.180958	0.138852	0.00701306	0.0791248	0.0116641	0.00390727	0.0196067	0.175732	0.0592028	0.135877	0.0518212
	0.0551166	0.081083	0.00934202	0.0181263	0.069043	0.0677917	0.00832623	0.149744	0.0223975	0.136393	0.0254703
	0.126987	0.0276609	0.0516592	0.0781438	0.0951804	0.0906669	0.0206875	0.00694527	0.00666892	0.0568516	0.00671442
	0.0423846	0.0282062	0.00971468	0.0395864	0.0422898	0.00540186	0.0328479	0.0209157	0.0479902	0.0290633	0.0108253
	0.125946	0.146398	0.0431467	0.115884	0.0370006	0.00653528	0.00936463	0.194691	0.00529042	0.0806991	0.0154475
	0.159208	0.300353	0.0465722	0.24675	0.117454	0.190701	0.031512	0.307802	0.0679949	0.225994	0.0964289
	0.129344	0.21197	0.0474814	0.247757	0.126021	0.280977	0.0748359	0.20593	0.00865868	0.143187	0.0934328
	0.148263	0.218666	0.0526749	0.297841	0.0103703	0.435912	0.067207	0.149943	0.120942	0.164381	0.0795765
	0.0473216	0.0360966	0.00987787	0.0864114	0.0217201	0.130866	0.0237842	0.000904019	0.0210897	0.00425411	0.00913036
	0.0343586	0.036295	0.0669813	0.0823854	0.021124	0.0727955	0.00960586	0.0641733	0.0619263	0.0064334	0.0173807
	0.107987	0.0864337	0.0275166	0.247253	0.101783	0.246732	0.00914031	0.0992853	0.00990742	0.0982713	0.0301524
	0.0980358	0.00107865	0.416717	0.0634299	0.100001	0.347232	0.156034	0.074024	0.0814527	0.0843272	0.191779
	0.0160666	0.00777515	0.010211	0.129987	0.0213318	0.00903972	0.000342383	0.0263211	0.0602579	0.0452916	0.0532764
	0.0599312	0.0453132	0.009999	0.0873142	0.0937847	0.0971797	0.0294151	0.0428678	0.0257744	0.111059	0.109549
	0.0509815	0.261052	0.216438	0.278739	0.113702	0.334982	0.0859683	0.118754	0.135929	0.12798	0.404242
	0.162101	0.49413	0.223446	0.373044	0.225951	0.369296	0.0805729	0.199565	0.376623	0.427821	0.511704
	0.190804	0.399831	0.251426	0.159814	0.125382	0.136426	0.183094	0.221775	0.192343	0.360173	0.19105
	0.126769	0.24411	0.22515	0.0391872	0.0976865	0.0475271	0.138102	0.156424	0.0987022	0.203503	0.0875809
	0.0507352	0.131547	0.158491	0.0102398	0.0334425	0.00956874	0.059935	0.114353	0.0367057	0.0628453	0.0381454
	0.0783365	0.186767	0.0503452	0.0456188	0.107105	0.0289328	0.0243944	0.137434	0.16186	0.0549063	0.167538
	0.117885	0.051866	0.170558	0.00344176	0.0452317	0.0385455	0.00270153	0.204036	0.187318	0.0486858	0.116462
	0.0115616	0.0427995	0.0322959	0.0376247	0.11011	0.00125664	0.0210958	0.00892208	0.0931691	0.00181986	0.111965
	1.13189	1.26489	1.16369	1.61875	0.473219	2.05582	0.135355	0.95541	0.842558	0.225691	1.19421
	0.0683068	0.0294334	0.0230045	0.100769	0.0738666	0.0881253	0.0144752	0.0564896	0.03117	0.0807676	0.009477
	0.0183527	0.0379716	0.0261112	0.146143	0.0780877	0.176734	0.0221974	0.149877	0.0460446	0.150707	0.0190276
	0.0503607	0.0312799	0.0073962	0.16675	0.0859496	0.199706	0.0535238	0.205337	0.0436254	0.140133	0.0580785
	0.0784458	0.0216046	0.00255331	0.12426	0.07307	0.121556	0.0628851	0.17776	0.0273561	0.0459044	0.0336223
	0.0709155	0.0160531	0.000938587	0.0443234	0.0196495	0.0287834	0.0304963	0.0805182	0.00817304	0.0057099	0.00148527
	0.0216199	0.00151537	0.000451489	0.00556035	0.0225707	0.0340203	0.00685558	0.0204182	0.0368958	0.0103735	0.00253053
	0.0628658	0.00440406	0.0132228	0.0221516	0.0505834	0.0914152	0.00162709	0.0620559	0.0778801	0.001497	0.00684534
	0.0779471	0.0081636	0.00526431	0.0380231	0.0913909	0.0896005	0.0134619	0.0787969	0.0860521	0.00180332	0.00767679
	0.0655771	0.0342519	0.00294551	0.0209798	0.0767718	0.0640519	0.0122022	0.071997	0.0439697	0.0272079	0.00862103
	0.0749463	0.0593084	0.00726584	0.0146732	0.0702733	0.056955	0.0465769	0.101526	0.0168921	0.0606684	0.00526527
	0.0131787	0.0244752	0.0443649	0.0230402	0.0435612	0.0588695	0.000590424	0.052968	0.0482799	0.0264625	0.0615008
	0.00423228	0.00985572	0.020893	0.0588887	0.0297221	0.0375592	0.00883197	0.053032	0.0627972	0.00716374	0.0205163
	0.011664	0.00320879	0.0193458	0.0854481	0.0204041	0.0286187	0.036969	0.0584342	0.0813352	0.0200145	0.0040767
	0.0627877	0.0258423	0.0268377	0.0898659	0.0103686	0.0189335	0.0646354	0.0805685	0.0887716	0.0146177	0.00676345
	0.107586	0.0524552	0.0584842	0.112993	0.00876561	0.0255707	0.0709265	0.0815796	0.13954	0.0210207	0.0376355
	0.122429	0.0751992	0.0752281	0.128726	0.0364546	0.0436956	0.0435653	0.0598781	0.162042	0.0480009	0.0348116
	0.125833	0.0904871	0.0622718	0.116208	0.0871727	0.0583368	0.00135508	0.0400837	0.103351	0.0458343	0.0204089
	0.10158	0.0756924	0.0459972	0.0837201	0.11856	0.0198374	0.0125854	0.0179422	0.049439	0.0266846	0.0347293
	0.0384058	0.0242856	0.0180574	0.03451	0.0904512	0.028096	0.000159969	0.0244265	0.011829	0.0074199	0.0012733
	0.0121678	0.0234853	0.0213209	0.0227258	0.0670387	0.0294816	0.00124974	0.0493249	0.0237697	0.00492251	0.00626014
	0.00874373	0.0268122	0.0227905	0.0332981	0.058402	0.0266449	0.00934742	0.024183	0.00029543	0.0147627	0.00194891
	0.0452019	0.00959553	0.00375306	0.0435617	0.0492902	0.00393443	0.0402528	0.00362027	0.0272927	0.0164894	0.0165009
	0.0409341	0.0199722	0.0151594	0.0494078	0.0391986	0.0123203	0.0350566	0.00455542	0.0383002	0.0133502	0.0255716
	0.0217339	0.0386196	0.0145568	0.0500482	0.0333015	0.0196986	0.0252761	0.0127634	0.0255968	0.0070804	0.0338234
	0.0437773	0.0581121	0.00507317	0.047676	0.0206867	0.0348582	0.0414502	0.0292138	0.00691117	0.00281486	0.0652352
	0.021979	0.0265986	0.00248696	0.0338828	0.0282919	0.0519251	0.0398557	0.0264705	0.0055612	0.0176049	0.0583738
	0.00457519	0.000138329	0.00957436	0.0210524	0.0620633	0.0356992	0.0243946	0.00303937	0.0158753	0.00935941	0.0324939
	0.0165363	0.0254542	0.0240513	0.0243869	0.0661741	0.0110862	0.0245266	0.0225535	0.000710764	0.0228332	0.00425638
	0.0156456	0.0317603	0.0107502	0.0136977	0.0203213	0.0170949	0.0195047	0.0279324	0.00494156	0.0148601	0.0618292
	0.0104509	0.0482574	0.000457026	0.00730283	0.00548929	0.00831735	0.0374161	0.0422365	0.0115787	0.0398024	0.0595305
	0.0825503	0.0851385	0.0201677	0.0325498	0.0676968	0.0127854	0.116884	0.0386955	0.00933578	0.113276	0.00691261
	0.145105	0.094382	0.12128	0.0848549	0.226509	0.0227636	0.198881	0.0340302	0.00237545	0.179551	0.130986
	0.0586479	0.0998659	0.247057	0.0363193	0.326525	0.118025	0.272924	0.0927232	0.0315431	0.219013	0.30807
	0.0691384	0.0754635	0.257044	0.129551	0.316264	0.224108	0.284733	0.309001	0.280244	0.213119	0.414604
	0.17872	0.0208872	0.0775556	0.0556774	0.195081	0.201029	0.0831241	0.152565	0.234646	0.160713	0.165091
	0.395594	0.0503011	0.0623489	0.0797946	0.159846	0.0426474	0.154128	0.0286717	0.0198057	0.206544	0.045751
	0.266887	0.134852	0.175065	0.0628353	0.257293	0.0572703	0.08288	0.0500404	0.142938	0.117432	0.0550785
	0.170075	0.204168	0.193914	0.0116313	0.235711	0.0309187	0.0371481	0.0685113	0.155078	0.0190219	0.0712663
	0.132384	0.20424	0.188569	0.00461999	0.106003	0.0392171	0.00917352	0.003874	0.12771	0.0151178	0.0892726
	0.0293175	0.06402	0.126041	0.0360853	0.00230483	0.100612	0.0641272	0.124986	0.0636659	0.0233761	0.067865
	0.0501518	0.063805	0.019194	0.0157615	0.0729968	0.0204804	0.0561943	0.104103	0.121166	0.0671267	0.0996329
	0.123054	0.243449	0.225454	0.0991785	0.202847	0.0822033	0.100437	0.137564	0.0300123	0.0575117	0.181118
	0.17928	0.28848	0.257314	0.31922	0.479041	0.179985	0.139365	0.15858	0.0227239	0.0827508	0.279275
	0.0769248	0.0756577	0.0449801	0.255391	0.316208	0.0913753	0.0292031	0.0670989	0.00552742	0.0567273	0.137749
	0.0527078	0.0164187	0.00438519	0.112306	0.101649	0.0458997	0.000946191	0.00124418	0.0118607	0.0218989	0.0502584
	0.0466452	0.00271674	0.0102582	0.0563402	0.0447618	0.0326341	0.0290186	0.00953069	0.0297613	0.0168273	0.0247294
	0.0471745	0.0189181	0.0266556	0.0772421	0.0651543	0.0404575	0.0364152	0.0171752	0.102694	0.0460987	0.00894501
	0.117574	0.0249826	0.0211148	0.104312	0.142856	0.0991763	0.0808159	0.0683442	0.0817359	0.116591	5.05563e-05
	0.246358	0.0106093	0.0173007	0.0756556	0.268602	0.134579	0.190643	0.106937	0.0227458	0.296434	0.0731623
	0.234017	0.0155304	0.0740514	0.00807387	0.250166	0.0975202	0.209683	0.0597937	0.0595103	0.297368	0.0777128
	0.0985862	0.0241675	0.0583981	0.0121821	0.097833	0.0212042	0.0804236	0.0382066	0.0720103	0.0677828	0.0471198
	0.0231182	0.0134758	0.0362253	0.00452264	0.032827	0.0149778	0.00495137	0.0727034	0.0213437	0.0350231	0.0285687
	0.0119307	0.00221969	0.0212013	0.0326265	0.0422738	0.0163171	0.0250728	0.0263223	0.00909933	0.0635831	0.0125387
	0.0133355	0.00182102	0.00693243	0.031287	0.00954223	0.00621107	0.024381	0.000265651	0.0100031	0.0595256	0.0178925
	0.00689014	0.00679613	0.00899928	0.0144009	0.0116354	0.00765626	0.00880693	0.00188637	0.019171	0.0417951	0.00827514
	0.0145629	0.0037754	0.0006493	0.0105037	0.00186343	0.023356	0.0154501	0.0104338	0.0177775	0.0210851	0.020299
	0.0179563	0.00489125	0.0094603	0.0175393	0.00449897	0.015029	0.0154192	0.0159088	0.006801	0.00899092	0.00272973
	0.0105101	0.00310595	0.0057128	0.0128491	0.0102373	0.00685	0.0101215	0.00479509	0.00346721	0.000792216	0.000100166
	0.0115836	0.00604698	0.00135063	0.00407925	0.00661503	0.011103	0.0155563	0.0134132	0.0207479	0.00878195	0.000858897
	0.000189059	0.00490413	0.00153529	9.80465e-05	0.00760681	0.00452638	0.00888513	0.00522429	0.0231413	0.0106673	0.0139988
	0.0012572	0.00238959	0.00153546	0.0185135	0.0164896	0.023383	0.0138235	0.0136638	0.00613366	0.0073842	0.0309443
	0.0171052	0.0051751	0.0102309	0.0349313	0.00157946	0.02074	0.0354788	0.0315406	0.0416437	0.0078097	0.0225852
	0.00190417	0.00808283	0.0195898	0.0236842	0.0269651	0.0053293	0.0291281	0.0259429	0.0591284	0.0179723	0.00290419
	0.0343356	0.00392664	0.0236716	0.011392	0.0455797	0.0246606	0.00326327	0.0198422	0.0223524	0.0114249	0.00270767
	0.0643778	0.0121625	0.0167484	0.04034	0.0682193	0.0192926	0.0172724	0.00226142	0.0245043	0.0341597	5.13533e-05
	0.0666421	0.0384574	0.00805747	0.0118398	0.0675332	0.0113317	0.0130968	0.0149462	0.0075433	0.0520932	0.00884212
	0.0145089	0.0126558	0.00678243	0.000100183	0.0537767	0.000401006	0.0228673	0.0208303	0.0222619	0.00687227	0.00752927
	0.171353	0.0255227	0.0122197	0.0271496	0.020842	0.11521	0.00298968	0.0250393	0.0414982	0.0691044	0.0293946
	0.270365	0.039521	0.00507839	0.101713	0.0487161	0.247571	0.0120357	0.0981455	0.0057992	0.139117	0.0194189
	0.186632	0.0364391	0.0283291	0.152104	0.0599196	0.243949	0.00204322	0.109717	0.00520394	0.108462	0.0919664
	0.0299158	0.0354956	0.0227748	0.13078	0.00482459	0.138945	0.0125781	0.0893257	0.0577671	0.0193328	0.102851
	0.0677102	0.0534054	0.00767368	0.108333	0.0254467	0.0951448	0.0175345	0.0773703	0.106617	0.0620787	0.0866572
	0.110345	0.0635432	0.0251976	0.115709	0.0937085	0.115173	0.0471017	0.0603759	0.125044	0.112411	0.100213
	0.020802	0.028886	0.0470885	0.0807683	0.043502	0.118916	0.0490844	0.0238262	0.0750597	0.0714002	0.0794287
	0.0563773	0.00924692	0.0319733	0.0319951	0.0155125	0.0673395	0.037018	0.00549544	0.00494812	0.0410095	0.0394899
	0.0117614	0.000655543	0.00379496	0.0261887	0.0276288	0.0165592	0.0174378	0.0163866	0.00395056	0.0376025	0.0373027
	0.0148672	0.0108457	0.00143098	0.0162152	0.0599868	0.0295938	0.00360589	0.0214945	0.00830081	0.0194304	0.0325612
	0.0593853	0.0318501	0.0372283	0.00550073	0.0136379	0.0634406	0.0819247	0.0311456	0.0531887	0.030551	0.0706692
	0.133432	0.0317835	0.0504391	0.00778716	0.0616732	0.128753	0.137318	0.00516703	0.011303	0.179519	0.11673
	0.247091	0.012113	0.089347	0.0503826	0.0739466	0.197033	0.218923	0.00569341	0.00895727	0.263722	0.186974
	0.23944	0.00994442	0.0618565	0.0908605	0.0302172	0.152984	0.275007	0.000421072	0.0521877	0.123914	0.223616
	0.162041	0.0171965	0.00157669	0.109582	0.00908625	0.0616046	0.241401	0.00101664	0.0860113	0.020165	0.177998
	0.0807685	0.0223251	0.0340717	0.10603	0.021245	0.0198929	0.123062	0.00359431	0.00992612	0.0178587	0.0590376
	0.0524416	0.0186003	0.0101215	0.0923768	0.0314382	0.0228988	0.0359302	0.019161	0.0849389	0.0337138	0.0392028
	0.0650498	0.0143311	0.031605	0.112639	0.0259937	0.0351885	0.0238184	0.0391324	0.0951879	0.0448961	0.0887008
	0.0659039	0.014589	0.0355146	0.133597	0.00622608	0.0377377	0.061813	0.0525144	0.0552212	0.0587878	0.073331
	0.052182	0.0319876	0.0138778	0.041984	0.0142922	0.0204838	0.0761794	0.0179807	0.0415837	0.0145871	0.033323
	0.0207396	0.0323542	0.00510311	0.0372666	0.0243601	0.0219474	0.0102531	0.00275475	0.0514549	0.049113	0.0164899
	0.0133742	0.0264431	0.0522674	0.0844324	0.0553185	0.0378425	0.0446806	0.0114806	0.0311857	0.048887	0.0540257
	0.0232089	0.00654705	0.0794397	0.121501	0.0709114	0.0273407	0.0515328	3.88334e-05	0.0419934	0.0428337	0.130733
	0.0658929	0.00630415	0.0394511	0.123177	0.0575261	0.00728164	0.00837435	0.0141168	0.0967525	0.056812	0.179316
	0.0613812	0.00706098	0.00951737	0.0789454	0.00267583	0.039108	0.0259791	0.0134197	0.0574847	0.0497973	0.117893
	0.0374145	0.00452724	0.0101434	0.0419082	0.0340255	0.0397943	0.01385	0.00588577	0.0533684	0.00333591	0.0149231
	0.0324243	0.00877649	0.0199661	0.0274453	0.0215982	0.0177606	0.0115895	0.0122461	0.0868242	0.0148029	0.0619353
	0.0300587	0.00835812	0.0288867	0.0118935	0.0106447	0.00309835	0.0127055	0.0101624	0.0525643	0.017781	0.0586471
	0.00639656	0.00546382	0.00632144	0.0194074	0.0342273	0.00637091	0.0122712	0.0163841	0.0377828	0.0343375	0.0379622
	0.0128355	0.00951474	0.0473994	0.0106131	0.00370982	0.0197099	0.0127127	0.0144488	0.00870097	0.0217469	0.0107712
	0.060159	0.0083092	0.050645	0.0157048	0.0332693	0.0618111	0.0799369	0.0264351	0.0150929	0.0342873	0.114615
	0.125259	0.0336923	0.0144845	0.0133316	0.0385561	0.123825	0.185631	0.0870041	0.0244614	0.159856	0.223592
	0.133558	0.11094	0.040993	0.0283815	0.160817	0.164682	0.275827	0.156892	0.171815	0.288566	0.315698
	0.0126362	0.20042	0.114667	0.09398	0.273047	0.120793	0.165064	0.20454	0.233613	0.370717	0.252384
	0.198036	0.16955	0.178655	0.208795	0.131352	0.0189988	0.0313877	0.181948	0.0580389	0.171914	0.0468499
	0.154467	0.0330455	0.137769	0.15669	0.00752955	0.0590602	0.0328913	0.0844418	0.0875687	0.0403511	0.116378
	0.00194771	0.00793154	0.0573559	0.0250174	0.0424601	0.0107766	0.00698788	0.00581779	0.0600459	0.0133351	0.0470026
	0.0397706	0.018236	0.051381	0.0543063	0.0763215	0.00534849	0.0129856	0.0262779	0.0416561	0.0592716	0.0373032
	0.00804739	0.026061	0.0655343	0.0111678	0.0192369	0.0393418	0.0186369	0.00289081	0.0711913	0.0234249	0.0283079
	0.0508856	0.0887239	0.0933438	0.0528023	0.116591	0.126146	0.0900933	0.00785574	0.10365	0.202744	0.0491417
	0.101755	0.0466415	0.0801679	0.0147257	0.130679	0.0370052	0.220102	0.0276564	0.0595529	0.303374	0.103468
	0.110201	0.0199064	0.0706979	0.0382497	0.0910085	0.0279425	0.138259	0.00145398	0.0378074	0.116834	0.102208
	0.0110624	0.0157034	0.140482	0.0294924	0.0120639	0.14978	0.0221052	0.0193909	0.145861	0.14215	0.00716494
	0.0325387	0.134094	0.308302	0.130365	0.0606605	0.221247	0.0490686	0.134524	0.323156	0.384441	0.0890078
	0.0680343	0.152513	0.222334	0.0997707	0.02859	0.107615	0.0766904	0.165924	0.285661	0.228517	0.159783
	0.134509	0.000588752	0.220162	0.0436261	0.037274	0.0859621	0.0312066	0.0263842	0.167957	0.136933	0.183508
	0.0869668	0.0566535	0.223552	0.34697	0.409062	0.00919539	0.105203	0.0870252	0.398002	0.436293	0.344158
	0.00940686	0.00105735	0.115664	0.331149	0.331379	0.21559	0.195101	0.256324	0.233516	0.359632	0.10449
	0.000822862	0.0622895	0.202598	0.00268608	0.0609456	0.0795004	0.195577	0.15426	0.117879	0.0944879	0.330213
	0.0403057	0.120472	0.157386	0.48047	0.30092	0.239483	0.0960823	0.120078	0.349375	0.299793	0.404617
	0.00500587	0.05293	0.109658	0.107571	0.137548	0.0316468	0.0472323	0.00287169	0.0893023	0.0147754	0.0995157
	0.00141487	0.0310774	0.178274	0.303586	0.279078	0.0588092	0.107803	0.090301	0.186392	0.100283	0.391578
	0.848654	0.421009	0.942435	0.793702	0.647324	0.223249	0.399775	0.757779	0.100614	2.11391	1.3319
	0.156866	0.0655881	0.0376524	0.128484	0.00337995	0.0563182	0.280329	0.178011	0.0424556	0.0721249	0.256784
	0.0623537	0.162681	0.0584376	0.134593	0.00590936	0.092068	0.246268	0.322857	0.0274115	0.291147	0.280733
	0.027606	0.140902	0.0706565	0.0735495	0.0864558	0.152269	0.154954	0.358582	0.00118683	0.33826	0.225849
	0.0291605	0.0825994	0.0637045	0.0121706	0.0612266	0.149159	0.0593779	0.277041	0.0064503	0.285435	0.169244
	0.0442802	0.0471876	0.0550864	0.00947287	0.00820951	0.0732962	0.0145409	0.0994702	0.00847446	0.155179	0.0404081
	0.0452565	0.00137618	0.0231531	0.00169142	0.00866702	0.018192	0.0167611	0.0096031	0.0512992	0.0585048	0.0148125
	0.0951535	0.0608359	0.071532	0.0217777	0.0848903	0.0430756	0.127178	0.0403643	0.100784	0.141934	0.132564
	0.13213	0.0887075	0.0707735	0.0160647	0.100358	0.0286898	0.204078	0.0875983	0.0490124	0.176311	0.204446
	0.107994	0.0888777	0.0477995	0.0288721	0.0428652	0.000457509	0.147583	0.0741394	0.00476278	0.166327	0.0956938
	0.0122752	0.0476312	0.0117115	0.0529506	0.0167952	0.0484287	0.0465626	0.0586164	0.00127169	0.0518455	0.0809842
	0.023057	0.00347806	0.0502768	0.0671975	0.0480751	0.0785658	0.0319956	0.0315014	0.00927228	0.0384971	0.164734
	0.034614	0.0354133	0.0644616	0.0646028	0.0525832	0.0655241	0.0896037	0.0086803	0.01061	0.0761075	0.162835
	0.0730378	0.0548988	0.0839766	0.0366939	0.0593509	0.0582553	0.102839	0.010577	0.042479	0.132817	0.114728
	0.0980816	0.0565104	0.101418	0.0112302	0.0809091	0.0766995	0.102438	0.0130936	0.0692012	0.151657	0.0921651
	0.0640873	0.0551801	0.106394	0.0140702	0.0652656	0.0889239	0.0895866	0.014434	0.00278458	0.119504	0.0794377
	0.00207637	0.0490513	0.0899268	0.0284324	0.0176653	0.0851696	0.0194672	0.0145211	0.0245303	0.0888341	0.0324459
	0.0565465	0.00172907	0.0203904	0.0358711	0.0339384	0.0284722	0.0888758	0.04765	0.0239464	0.0181516	0.0282373
	0.0509045	0.0283593	0.00700988	0.0226434	0.0418707	0.024114	0.110956	0.0516848	0.00157502	0.0581222	0.0539746
	0.00956143	0.00437478	0.00331899	0.00569332	0.0149499	0.0165078	0.0287029	0.017644	0.0439725	0.00932194	0.015283
	0.0296526	0.0307847	0.0164862	0.000543337	0.00682151	0.000231423	0.0167584	0.0259708	0.0741945	0.0314919	0.0170672
	0.00859126	0.0212139	0.0124622	0.0144576	0.00463074	0.0204298	0.0121144	0.0210462	0.0604096	0.00282053	0.00772621
	0.029933	0.0100532	0.0126701	0.0176528	0.0220802	0.0186596	0.0132972	0.0122923	0.0350463	0.0791918	0.0340821
	0.0221929	0.00352204	0.0315254	0.00887118	0.0265085	0.00971108	0.0143865	0.0409298	0.0439589	0.0921054	0.0703226
	0.0490664	0.00721782	0.0291155	0.00158323	0.027451	0.0274466	0.00137995	0.0527107	0.0946106	0.0385914	0.0456226
	0.0844191	0.0508166	0.0609183	0.0436698	0.0227582	0.01466	0.00964914	0.0256941	0.122907	0.0933411	0.0537153
	0.0223627	0.0551021	0.106911	0.0340516	0.0383536	0.0214979	0.0231307	0.069555	0.0695967	0.10022	0.0775508
	0.00447226	0.00917327	0.00660974	0.0104193	0.00556999	0.0170575	0.0122978	0.00768851	0.00843324	0.0748449	0.00111883
	0.00158925	0.0278441	0.0706506	0.0280202	0.0139475	0.0876958	0.00322639	0.0871168	0.0559874	0.173128	0.0426189
	0.0201429	0.0200555	0.134951	0.0363	0.00627329	0.132375	0.0453501	0.124403	0.0773977	0.232998	0.0176748
	0.0463984	0.00446709	0.186245	0.0383708	0.0178298	0.157518	0.116404	0.0978488	0.0606766	0.221729	0.0918405
	0.121721	0.0366219	0.237916	0.0329301	0.0477096	0.187679	0.20585	0.0366972	0.0301148	0.205999	0.207713
	0.272405	0.13363	0.38027	0.0566597	0.0844543	0.19288	0.371719	0.0811521	0.00699884	0.230673	0.336335
	0.283702	0.213917	0.533613	0.180601	0.0490936	0.164721	0.506553	0.251268	0.0375059	0.159756	0.336784
	0.097429	0.186911	0.480031	0.304083	0.0855507	0.157431	0.42455	0.241493	0.0582263	0.000792169	0.184593
	0.0840132	0.209031	0.273867	0.188731	0.149762	0.190496	0.242666	0.0644035	0.141113	0.0901925	0.0736475
	0.119466	0.236455	0.0479309	0.101928	0.159728	0.187082	0.0251453	0.190237	0.117396	0.081314	0.0408984
	0.0580657	0.157995	0.176476	0.342508	0.12224	0.071116	0.347231	0.33398	0.00786597	0.0710752	0.0385151
	0.113612	0.0204235	0.317412	0.353068	0.00859479	0.152725	0.392502	0.153048	0.105921	0.119015	0.0454553
	0.185342	0.090006	0.143606	0.115292	0.104785	0.191918	0.134233	0.0634556	0.116642	0.0356579	0.0197378
	0.0295174	0.0249875	0.0839712	0.0306068	0.0882351	0.00741113	0.0573057	0.0826096	0.0309265	0.0427285	0.0262916
	0.206209	0.108837	0.136186	0.0459126	0.0653	0.281312	0.0773296	0.138692	0.106411	0.0473408	0.103491
	0.255627	0.229743	0.0202056	0.0267608	0.270707	0.48451	0.0317388	0.356265	0.144633	0.166038	0.239104
	0.0891414	0.247702	0.174847	0.0126824	0.362347	0.445854	0.000589884	0.358575	0.177473	0.293957	0.326454
	0.0313633	0.169544	0.181492	0.0362972	0.263388	0.235643	0.0332297	0.138481	0.250855	0.319877	0.226982
	0.0751193	0.079579	0.135337	0.0706071	0.120336	0.0168096	0.0551039	0.0766537	0.167687	0.135343	0.0626796
	0.0199178	0.0273105	0.0887775	0.0593532	0.0474383	0.0546775	0.0213983	0.0868254	0.0043852	0.0322971	0.00594636
	0.00609494	0.00742696	0.0299309	0.0381269	0.0239993	0.079181	0.00323076	0.0448805	0.0600054	0.0238861	0.0236887
	0.0288657	0.005229	0.0106252	0.057356	0.0118908	0.134018	0.0575547	0.0275431	0.0274185	0.147999	0.00637202
	0.0876723	0.0394502	0.02744	0.0372748	0.0347135	0.221164	0.198672	0.0196069	0.0475003	0.290575	0.121478
	0.043981	0.0153099	0.11461	0.106031	0.0968858	0.16033	0.211591	0.0756719	0.0469197	0.251771	0.29429
	0.0855792	0.0346235	0.202462	0.152762	0.169429	0.0041494	0.0312804	0.110294	0.128741	0.100302	0.317608
	0.125988	0.040016	0.174073	0.113027	0.129645	0.0796146	0.0879496	0.0323979	0.156004	0.0769016	0.175315
	0.0984289	0.0223047	0.0835405	0.0622711	0.0998998	0.0536023	0.0522443	0.00187095	0.154064	0.0537223	0.0635252
	0.0413878	0.00542383	0.025063	0.0166091	0.120194	0.0707577	0.0260456	0.0483846	0.0616257	0.0392086	0.164836
	0.00910382	0.0143315	0.0617853	0.0346645	0.133332	0.207452	0.054628	0.137903	0.0473587	0.0900002	0.216963
	0.009275	0.0145521	0.0731035	0.0522955	0.00428128	0.295144	0.0761391	0.138057	0.0549041	0.199182	0.104914
	0.0472034	0.0224747	0.0102581	0.0811252	0.104836	0.354999	0.160106	0.111699	0.0232521	0.234423	0.0296133
	0.159732	0.0133123	0.0088619	0.0650044	0.00100397	0.213271	0.150126	0.0601116	0.0531732	0.0605424	0.0780899
	0.132263	0.00836062	0.036016	0.0245672	0.117889	0.0448809	0.0228651	0.0409356	0.0935766	0.0875563	0.0870672
	0.0475647	0.00149415	0.00647241	0.00847297	0.0759141	0.125067	0.0466315	0.0678912	0.0563826	0.0817359	0.0137426
	0.0769571	0.0160473	0.0150937	0.0833489	0.0706989	0.0171468	0.0308063	0.0207827	0.00158863	0.00680271	0.0109188
	0.0049126	0.0390768	0.0412626	0.00333802	0.086264	0.266869	0.171828	0.0581564	0.00220849	0.120587	0.108035
	0.142091	0.0779487	0.00129387	0.153604	0.0465426	0.264526	0.263875	0.0447565	0.000602399	0.0547094	0.275823
	0.321711	0.287267	0.129959	0.238682	0.26406	0.070585	0.280013	0.0575251	0.0344444	0.232312	0.553413
	0.694079	0.756477	0.466066	0.0313282	0.815428	0.529266	0.565937	0.575792	0.357923	0.00261336	1.0553
	0.173348	0.334701	0.31683	0.391607	0.456244	0.527073	0.0755915	0.477883	0.349632	0.137125	0.141531
	0.0083554	0.0599282	0.0767392	0.201759	0.134355	0.225068	0.111924	0.0933862	0.0608865	0.1083	0.158226
	0.00725039	0.00344491	0.00289562	0.106283	0.0182101	0.110196	0.128886	0.0572941	0.00669907	0.113582	0.241127
	0.000916859	0.00658779	0.0126952	0.014851	0.0275116	0.00510736	0.0529986	0.0583062	0.000546244	0.0115177	0.157771
	0.00696049	0.00416441	0.0103496	0.0200453	0.0132184	0.00765491	0.000759259	0.0130961	0.0333609	0.0356988	0.0116354
	0.028545	0.00808561	0.0211936	0.00531599	0.0553801	0.112696	0.0318999	0.0781019	0.0408083	0.0380179	0.045102
	0.0508277	0.024578	0.00841026	0.0487154	0.0120876	0.217019	0.115875	0.0847901	0.0988088	0.0830731	0.00411996
	0.0348593	0.0256395	0.0143255	0.0465445	0.0725626	0.192826	0.169964	0.041657	0.0259685	0.0539271	0.0363226
	0.0250158	0.0168402	0.0406563	0.00149096	0.0985177	0.109406	0.153349	0.0114221	0.00303565	0.0546376	0.0169917
	0.0494876	0.0160635	0.0545828	0.0268624	0.12117	0.0774602	0.136419	0.00740825	0.0135329	0.0725573	0.00940399
	0.0827605	0.0200863	0.0522702	0.0238613	0.135477	0.0746942	0.141314	0.0309207	0.0246123	0.0635119	0.0129873
	0.110675	0.00204661	0.0354354	0.0157721	0.114766	0.0668228	0.125999	0.0512552	0.0256465	0.0266301	0.0145674
	0.140136	0.0506922	0.0162133	0.0228055	0.0965793	0.0456919	0.10498	0.0677058	0.0514936	0.0131775	0.0353365
	0.150098	0.0290801	0.0208992	0.0341978	0.106638	0.0723161	0.138579	0.0579141	0.0151065	0.0338958	0.0143482
[truncated: 48,130 more rows]

## Sheet: Figure 4b-right
Figure 4b-right:
[truncated: 183 more rows]

[truncated: 5 more sheets: Figure 5a, Figure 6a, Figure 6b, Figure 7a, Figure 7b]
