# Supplementary material for: Subcortical-cortical dynamical states of the human brain and their breakdown in stroke
Source: Nat Commun. 2022 Aug 29;13:5069. doi: 10.1038/s41467-022-32304-1 (PMC9424299; doi:10.1038/s41467-022-32304-1)
Supplement: Supplementary file 4 — Source Data [file 41467_2022_32304_MOESM4_ESM.zip › Source_Data/SI_Tables_Figures_data.xlsx]

## Sheet: SI-Table 1
SI-Table 1:
		controls					patients
		ID	age	gender	education	handedness	ID	age	gender	education	handedness
		002	21	M	12	R	024	48	F	12	R
		003	49	M	12	R	027	43	F	12	L
		004	61	M	14	R	030	50	F	14	R
		006	61	F	12	R	040	66	M	12	R
		007	54	F	14	R	043	47	M	12	R
		009	50	F	12	R	051	56	F	11	R
		010	45	M	13	R	056	52	M	11	R
		011	53	F	15	R	058	53	M	12	R
		012	64	M	16	R	060	56	F	16	R
		014	70	M	20	R	063	45	F	9	R
		021	79	M	14	R	065	50	M	12	R
		024	51	M	12	R	067	54	M	16	R
		025	60	F	12	R	071	64	F	16	R
		026	53	M	14	R	078	62	M	12	R
		027	56	F	14	R	081	57	M	12	R
		028	55	F	11	R	087	57	M	13	R
		029	53	M	18	L	090	52	M	12	R
		030	58	M	13	L	092	66	M	16	R
		032	49	M	12	R	097	44	M	14	R
		033	53	F	13	R	099	54	F	12	R
		034	68	M	16	R	100	42	M	11	R
		036	83	F	16	R	101	58	M	12	L
							102	38	F	18	R
							103	53	M	14	R
							105	22	F	16	R
							108	70	F	14	R
							109	40	F	16	R
							111	56	M	9	R
							140	40	F	13	R
							145	40	M	11	R
							155	57	M	16	R
							161	51	M	12	R
							162	52	M	12	R
							164	47	F	18	R
							165	52	M	14	R
							166	60	M	15	L
							168	50	M	13	R
							169	65	M	20	R
							170	57	M	14	R
							173	52	F	13	R
							175	51	M	9	R
							178	40	F	18	R
							181	52	F	11	R
							182	52	F	11	R
							186	60	M	18	R
							190	69	F	12	R
							193	53	F	12	R
	average		56,6		13,9			52.3		13,4
	percentage			M=59%		R=91%			M=57%		R=94%
				F=41%		L=9%			F=43%		L=6%

## Sheet: SI-Table 2-3
SI-Table 2-3:
	ID	lesion etiology	lesion volume	lesion site	lesion overlap cortical GMmask		lesion overlap subcortical GMmask		lesion overlap WMmask
					mask [%]	lesion [%]	mask [%]	lesion [%]	mask [%]	lesion [%]
	024	ischemic	4233	cortico-subcortical	0.76	18.6629	0.21	0.496102	7.9	79.5417
	027	ischemic	7574	cortico-subcortical	1.72	23.4354	19.58	25.68	8.47	47.6499
	030	ischemic	5332	cortical	3.67	71.1928	0	0	2.91	23.2933
	040	other	5997	cortico-subcortical	2.54	43.8386	9.98	16.5249	4.6	32.7164
	043	ischemic	4275	subcortical	0.1	2.33918	12.93	30.0351	6.19	61.7544
	051	ischemic	104	subcortical	0	0	0.09	8.65385	0.22	90.3846
	056	ischemic	1399	cortical	0.45	32.9521	0	0	2.15	65.6183
	058	ischemic	294	subcortical	0	0	0.37	12.585	0.59	86.0544
	060	ischemic	371	brainstem	0	0	0.4	10.7817	0	0
	063	ischemic	5177	cortical	3.72	74.2901	0.08	0.15453	2.74	22.542
	065	ischemic	119	brainstem	0	0	0	0	0	0
	067	ischemic	118	white matter only	0	0	0	0	0.28	100
	071	ischemic	13	brainstem	0	0	0	0	0	0
	078	ischemic	991	cortical	0.17	17.7598	0	0	1.91	82.2402
	081	ischemic	111	subcortical	0	0	0.71	63.964	0.09	36.036
	087	ischemic	2565	cortical	1.48	59.7661	0	0	2.25	37.4269
	090	ischemic	91	brainstem	0	0	0	0	0	0
	092	ischemic	470	cortical	0.23	50	0	0	0.41	37.0213
	097	ischemic	771	cortical	0.32	42.4125	0	0	1.02	56.1608
	099	ischemic	13895	cortico-subcortical	7.63	56.8406	6.45	4.61317	9.13	27.9957
	100	ischemic	5160	cortico-subcortical	2.56	51.2984	0.63	1.22093	5.53	45.6977
	101	ischemic	2007	cerebellar	0.09	4.78326	0	0	0	0
	102	ischemic	162	subcortical	0	0	1.61	98.7654	0	0
	103	hemorrhagic	11301	cortico-subcortical	2.83	25.9181	23.47	20.6265	13.37	50.4115
	105	hemorrhagic	4020	cortico-subcortical	2.11	54.3532	0.29	0.721393	4.01	42.5622
	108	ischemic	6287	cortical	4.22	69.4926	0	0	3.44	23.3498
	109	hemorrhagic	14768	cortico-subcortical	8.46	59.2362	4.33	2.9117	11.83	34.1414
	111	ischemic	1718	white matter only	0.07	4.13271	0	0	3.86	95.7509
	140	other	10300	cortico-subcortical	2.66	26.6699	21.71	20.932	11.91	49.2718
	145	ischemic	192	subcortical	0.01	3.125	0.88	45.3125	0.23	51.5625
	155	ischemic	732	cerebellar	0	0	0	0	0	0
	161	ischemic	8397	cortico-subcortical	1.21	14.9696	25.89	30.63	9.19	46.6595
	162	ischemic	5285	cortico-subcortical	1.84	36.0076	0.06	0.113529	7.61	61.3623
	164	other	3650	cortical	1.85	52.4932	0	0	3.47	40.4658
	165	ischemic	255	cortical	0.17	67.451	0	0	0.14	23.5294
	166	ischemic	2657	cortical	1.42	55.4761	0.01	0.0376364	2.42	38.8784
	168	ischemic	179	cortical	0.07	41.3408	0	0	0.23	55.8659
	169	ischemic	596	subcortical	0.02	3.18792	1.22	20.302	1.07	76.5101
	170	hemorrhagic	6182	other	0.75	12.5364	20.51	32.9505	6.67	46.0045
	173	hemorrhagic	2711	subcortical	0	0	18.15	66.5068	0.97	15.2711
	175	ischemic	538	cerebellar	0	0	0	0	0	0
	178	hemorrhagic	5116	subcortical	0.72	14.6599	16.16	31.3722	6.15	51.251
	181	hemorrhagic	1804	brainstem	0	0	0.11	0.609756	0	0
	182	hemorrhagic	660	subcortical	0	2.72727	0.05	70.7576	0	21.3636
	186	ischemic	70	brainstem	0	0	0	0	0	0
	190	hemorrhagic	2625	cortico-subcortical	0.01	50.5905	0	0.266667	0.03	47.5048
	193	ischemic	126	brainstem	0	0	0	0	0	0

## Sheet: SI-Table 4
SI-Table 4:
	KL divergence
			CTRs		PATs (2 weeks)		PATs (3 months)		PATs (1 year)
			ave	std	ave	std	ave	std	ave	std
		Whole	0.0212001	0.0120079	0.022757	0.0120369	0.0200175	0.0110172	0.0201996	0.0101964
		VIS	0.507743	0.339763	0.561277	0.678368	0.553584	0.483891	0.518227	0.586516
		SMN	1.77475	1.49987	1.8219	2.65962	2.47177	3.28757	2.08476	2.67205
		AUD	0.515752	0.383405	0.420506	0.351247	0.485417	0.312964	0.480154	0.429493
		CON	0.676741	1.04332	0.299932	0.298261	0.333231	0.275965	0.375437	0.414466
		VAN	0.141146	0.0863212	0.186396	0.172137	0.166213	0.128776	0.164265	0.151634
		DAN	0.378336	0.462835	0.221917	0.25604	0.228389	0.311397	0.276551	0.294022
		FPN	0.331465	0.373778	0.210943	0.256713	0.279822	0.403714	0.274618	0.392644
		DMN	0.490809	0.571987	0.562975	1.01384	0.685137	1.54506	0.869239	2.19359
		none	0.240395	0.205551	0.231029	0.151112	0.22422	0.128348	0.201262	0.132496
		SUB	0.0067867	0.0075933	0.00703839	0.00821586	0.00808808	0.0108749	0.00841764	0.00987508

## Sheet: SI-Table 5
SI-Table 5:
		f1		f2		f3		f4		f5
		ave	se	ave	se	ave	se	ave	se	ave	se
	control analysis	0.25	0.03	0.23	0.03	0.23	0.02	0.17	0.02	0.12	0.02
	main analysis	0.25	0.03	0.22	0.03	0.23	0.02	0.18	0.02	0.11	0.01
	t-test	0.02		0.17		-0.06		-0.34		0.17
	p-val	0.98		0..86		0.95		0.73		0.86

## Sheet: SI-Table 6
SI-Table 6:
		l1		l2		l3		l4		l5
		ave	se	ave	se	ave	se	ave	se	ave	se
	control analysis	14	1.5	12.5	1.6	12.4	1	12	1.4	8.8	1.1
	main analysis	13.8	1.4	12.1	1.5	12.6	1.1	12.5	1.1	8.4	0.9
	t-test	0.07		0.14		-0.12		-0.22		0.26
	p-val	0.94		0.88		0.91		0.82		0.8

## Sheet: SI-Table 7
SI-Table 7:
			DFS1		DFS2		DFS3		DFS4		DFS5
			ave	std	ave	std	ave	std	ave	std	ave	std
	DFS1	control analysis			0.06	0.007	0.08	0.014	0.05	0.009	0.04	0.008
		main analysis			0.06	0.007	0.07	0.013	0.05	0.009	0.04	0.007
		t-val			0		0.47		-0.12		-0.12
		p-val			1		0.86		0.9		0.9
	DFS2	control analysis	0.05	0.009			0.06	0.011	0.05	0.009	0.04	0.01
		main analysis	0.05	0.008			0.06	0.009	0.05	0.009	0.05	0.009
		t-val	0.14				0.13		0.05		-0.12
		p-val	0.89				0.9		0.96		0.9
	DFS3	control analysis	0.08	0.015	0.06	0.01			0.05	0.009	0.04	0.012
		main analysis	0.07	0.012	0.06	0.009			0.06	0.01	0.03	0.01
		t-val	0.24		0.25				0.27		0.03
		p-val	0.81		0.81				0.79		0.97
	DFS4	control analysis	0.04	0.01	0.05	0.01	0.06	0.009			0.03	0.007
		main analysis	0.05	0.009	0.05	0.009	0.06	0.009			0.03	0.007
		t-val	-0.3		0.07		-0.02				-0.3
		p-val	0.77		0.95		0.99				0.77
	DFS5	control analysis	0.04	0.008	0.04	0.009	0.04	0.01	0.03	0.005
		main analysis	0.04	0.007	0.04	0.009	0.04	0.008	0.03	0.006
		t-val	0.08		-0.02		-0.02		-0.35
		p-val	0.94		0.99		0.99		0.73

## Sheet: SI-Figure 2-DFSs
SI-Figure 2-DFSs:
	K=2:
		DFS1
		NaN	0.44122	-0.056019	0.200413	0.416975	0.510505	0.656899	0.337597	0.30974	0.185385	0.256242	0.217124	0.207816	0.244991	0.216426	0.273972	0.197621	0.275909	0.18109	0.201142	0.262953	0.187353	0.320963	0.375215	0.188374	0.34938	0.341245	0.104948	0.326456	0.272094	0.415587	-0.0119275	-0.121213	-0.142591	0.0711673	-0.0193312	-0.105657	0.0612607	0.153025	0.153797	0.113952	-0.00826524	0.0330682	0.229689	0.151552	0.268637	0.183441	-0.204783
		0.44122	NaN	-0.0705449	0.143177	0.361095	0.545256	0.372568	0.202571	0.0777053	-0.0158459	0.0452394	0.0180378	-0.00635469	0.0343171	0.0715739	0.0943956	0.0201804	0.111092	0.0550993	0.0698146	0.0944013	0.048014	0.176533	0.168389	0.0952825	0.20778	0.172777	0.0520009	0.20233	0.165361	0.218308	0.00300277	-0.0783315	-0.0714104	-0.0650188	-0.00732082	-0.0527129	-0.031567	0.0619497	0.0401154	0.0293637	0.00318161	0.0366477	0.117405	0.0651059	0.138385	0.0640105	-0.11446
		-0.056019	-0.0705449	NaN	0.185629	0.0117872	-0.0937817	-0.0513178	0.19099	-0.0989957	-0.132185	-0.151493	-0.131131	-0.109799	-0.15039	-0.0932693	-0.14856	-0.142631	-0.136234	-0.0704764	-0.080835	-0.140552	-0.145483	-0.162086	-0.166214	-0.14427	-0.150856	-0.167615	-0.139221	-0.150544	-0.170852	-0.209688	-0.0678409	-0.131568	-0.107362	-0.0811232	-0.0709103	-0.111008	-0.0918487	0.0346105	-0.0100329	-0.0688887	-0.115806	-0.109843	-0.169043	-0.061783	-0.0682126	-0.102488	-0.10373
		0.200413	0.143177	0.185629	NaN	0.00382667	0.118341	0.114591	0.258754	-0.0868891	-0.114909	-0.121604	-0.129178	-0.106468	-0.155148	-0.0348661	-0.0946081	-0.125157	-0.0637542	-0.0907481	-0.0177015	-0.0833657	-0.123001	-0.103895	-0.11949	-0.0589404	-0.147347	-0.201443	-0.100504	-0.144349	-0.205213	-0.166622	0.0418114	-0.0844233	-0.109626	-0.105011	0.0273164	-0.137666	-0.10436	-0.138238	-0.0827392	-0.0796539	-0.157852	-0.188779	-0.20908	-0.16051	-0.138937	-0.139433	-0.0596944
		0.416975	0.361095	0.0117872	0.00382667	NaN	0.410146	0.479672	0.356417	0.2872	0.171354	0.273229	0.216422	0.198415	0.28025	0.208742	0.28738	0.213686	0.257743	0.242943	0.181836	0.276539	0.237223	0.28257	0.330125	0.100578	0.389136	0.381392	0.0281591	0.348571	0.31619	0.407125	-0.111266	-0.115103	-0.102251	0.17065	-0.10893	-0.0600934	0.131178	0.331	0.183568	0.108805	0.0596585	0.12095	0.324219	0.273146	0.345934	0.237922	-0.236124
		0.510505	0.545256	-0.0937817	0.118341	0.410146	NaN	0.501418	0.296153	0.148529	0.0404382	0.113199	0.081907	0.0602334	0.100271	0.11034	0.150075	0.0733516	0.161351	0.100349	0.109106	0.138515	0.0883884	0.222464	0.230985	0.126907	0.250573	0.225679	0.0600159	0.254551	0.195122	0.294448	-0.0112796	-0.0969869	-0.0874505	-0.00960204	-0.0189885	-0.0607296	0.000534019	0.084956	0.0351889	0.0240671	-0.0352148	0.0434812	0.177005	0.115059	0.186597	0.10637	-0.1575
		0.656899	0.372568	-0.0513178	0.114591	0.479672	0.501418	NaN	0.40527	0.404048	0.248882	0.321428	0.307104	0.311231	0.34456	0.258851	0.338737	0.234481	0.322959	0.242033	0.247916	0.328577	0.248188	0.377443	0.452156	0.189748	0.442065	0.437723	0.130144	0.421533	0.384684	0.540669	-0.0805146	-0.164525	-0.180626	0.0882313	-0.0556253	-0.0934664	0.0960629	0.240566	0.232891	0.166192	0.0239941	0.106586	0.36212	0.262578	0.443861	0.310144	-0.270556
		0.337597	0.202571	0.19099	0.258754	0.356417	0.296153	0.40527	NaN	0.195308	0.0947613	0.134938	0.121886	0.140072	0.131839	0.136862	0.16908	0.106398	0.147281	0.170158	0.153659	0.166911	0.117069	0.133499	0.163912	0.0150097	0.204901	0.160284	-0.0344721	0.203331	0.118089	0.213183	-0.0905108	-0.188276	-0.165048	0.0597468	-0.0993507	-0.0946523	0.0790941	0.157425	0.0531506	0.0138105	-0.113169	0.0220335	0.142119	0.178001	0.183544	0.118402	-0.251852
		0.30974	0.0777053	-0.0989957	-0.0868891	0.2872	0.148529	0.404048	0.195308	NaN	0.740882	0.670856	0.716468	0.735978	0.675011	0.450803	0.586158	0.36288	0.497105	0.391289	0.445857	0.556992	0.402957	0.563121	0.707224	0.252158	0.651155	0.679016	0.085518	0.5534	0.503144	0.702034	-0.143439	-0.122045	-0.186705	0.185605	-0.150053	-0.140345	0.145392	0.352765	0.395394	0.390197	0.156992	0.170081	0.476035	0.311975	0.508946	0.472844	-0.292578
		0.185385	-0.0158459	-0.132185	-0.114909	0.171354	0.0404382	0.248882	0.0947613	0.740882	NaN	0.700033	0.74574	0.734689	0.680115	0.448514	0.556506	0.32817	0.474658	0.345706	0.451946	0.522983	0.362232	0.470036	0.632076	0.154809	0.539456	0.505686	-0.000166696	0.429776	0.340206	0.588818	-0.124928	-0.0258878	-0.120459	0.183095	-0.139629	-0.125285	0.123527	0.244994	0.268717	0.335121	0.17316	0.136067	0.403077	0.200582	0.352134	0.391263	-0.17934
		0.256242	0.0452394	-0.151493	-0.121604	0.273229	0.113199	0.321428	0.134938	0.670856	0.700033	NaN	0.694067	0.645522	0.801628	0.496601	0.628509	0.368552	0.502429	0.388372	0.480444	0.602601	0.418238	0.487196	0.634628	0.156376	0.601846	0.577088	0.00500654	0.483102	0.404376	0.639222	-0.167083	-0.0199082	-0.147183	0.223687	-0.167415	-0.114935	0.16394	0.308665	0.291299	0.32942	0.218852	0.175745	0.493165	0.275596	0.399326	0.447098	-0.205508
		0.217124	0.0180378	-0.131131	-0.129178	0.216422	0.081907	0.307104	0.121886	0.716468	0.74574	0.694067	NaN	0.743412	0.769262	0.447431	0.56418	0.35735	0.465054	0.379779	0.45649	0.564615	0.380925	0.527443	0.667554	0.182718	0.617488	0.584951	0.0800471	0.537995	0.450825	0.71396	-0.132795	-0.0689612	-0.146259	0.169751	-0.144595	-0.0937428	0.143965	0.281154	0.284073	0.362469	0.176874	0.195701	0.52408	0.266772	0.435071	0.527099	-0.250991
		0.207816	-0.00635469	-0.109799	-0.106468	0.198415	0.0602334	0.311231	0.140072	0.735978	0.734689	0.645522	0.743412	NaN	0.722963	0.423836	0.516055	0.30356	0.447193	0.352609	0.461102	0.526861	0.359131	0.424729	0.562014	0.14442	0.517542	0.490099	0.0444339	0.452405	0.387895	0.591802	-0.165442	-0.10731	-0.163234	0.15653	-0.157322	-0.121091	0.135235	0.245004	0.260153	0.286495	0.112696	0.139211	0.418925	0.237499	0.416506	0.44261	-0.246026
		0.244991	0.0343171	-0.15039	-0.155148	0.28025	0.100271	0.34456	0.131839	0.675011	0.680115	0.801628	0.769262	0.722963	NaN	0.461704	0.592549	0.36278	0.473888	0.393575	0.524439	0.660328	0.447699	0.49437	0.63492	0.157339	0.608603	0.597828	0.0521915	0.540641	0.499195	0.688196	-0.170282	-0.068037	-0.17953	0.182724	-0.175055	-0.103111	0.186804	0.324814	0.301233	0.337099	0.206431	0.219134	0.57168	0.336665	0.489081	0.534277	-0.231319
		0.216426	0.0715739	-0.0932693	-0.0348661	0.208742	0.11034	0.258851	0.136862	0.450803	0.448514	0.496601	0.447431	0.423836	0.461704	NaN	0.629577	0.343458	0.56605	0.433808	0.531813	0.57429	0.401302	0.4376	0.448703	0.143715	0.633605	0.506177	0.0503878	0.530362	0.392917	0.508816	-0.0380135	-0.14451	-0.0794173	0.173344	-0.0298041	-0.0564981	0.160245	0.185935	0.121238	0.136203	0.120585	0.165352	0.361064	0.201111	0.247073	0.251868	-0.232854
		0.273972	0.0943956	-0.14856	-0.0946081	0.28738	0.150075	0.338737	0.16908	0.586158	0.556506	0.628509	0.56418	0.516055	0.592549	0.629577	NaN	0.537088	0.688292	0.597592	0.566505	0.744816	0.585568	0.57691	0.626486	0.235819	0.791498	0.70258	0.109328	0.655652	0.548687	0.684621	-0.053152	-0.111184	-0.105293	0.283323	-0.0583135	-0.0413597	0.271706	0.272611	0.19871	0.220867	0.18035	0.240642	0.494032	0.301881	0.364632	0.362506	-0.27265
		0.197621	0.0201804	-0.142631	-0.125157	0.213686	0.0733516	0.234481	0.106398	0.36288	0.32817	0.368552	0.35735	0.30356	0.36278	0.343458	0.537088	NaN	0.462902	0.408548	0.320763	0.469225	0.48316	0.385065	0.465564	0.206806	0.517249	0.547476	0.126051	0.430847	0.464866	0.503168	-0.0861463	-0.0363348	-0.00431541	0.35195	-0.0678336	0.0403775	0.332536	0.220343	0.114657	0.134118	0.120418	0.226016	0.360754	0.247079	0.250401	0.241186	-0.216168
		0.275909	0.111092	-0.136234	-0.0637542	0.257743	0.161351	0.322959	0.147281	0.497105	0.474658	0.502429	0.465054	0.447193	0.473888	0.56605	0.688292	0.462902	NaN	0.46603	0.511418	0.605761	0.490973	0.504475	0.550731	0.218293	0.671162	0.590552	0.0934225	0.580828	0.475561	0.600471	-0.0282737	-0.100307	-0.0568666	0.234338	-0.0242169	-0.0254184	0.210111	0.20756	0.141019	0.179417	0.13423	0.191147	0.405215	0.249317	0.295797	0.287139	-0.229242
		0.18109	0.0550993	-0.0704764	-0.0907481	0.242943	0.100349	0.242033	0.170158	0.391289	0.345706	0.388372	0.379779	0.352609	0.393575	0.433808	0.597592	0.408548	0.46603	NaN	0.390263	0.578499	0.489008	0.407801	0.413046	0.165218	0.637879	0.518257	0.112623	0.545713	0.452908	0.507117	-0.0800303	-0.161099	-0.0746823	0.257637	-0.0700854	0.0246146	0.295477	0.23682	0.123378	0.109328	0.0900481	0.220129	0.373666	0.268946	0.286811	0.266208	-0.264115
		0.201142	0.0698146	-0.080835	-0.0177015	0.181836	0.109106	0.247916	0.153659	0.445857	0.451946	0.480444	0.45649	0.461102	0.524439	0.531813	0.566505	0.320763	0.511418	0.390263	NaN	0.646915	0.447225	0.411419	0.42547	0.0831843	0.560896	0.45047	0.0293482	0.551273	0.398211	0.484369	-0.0412612	-0.155658	-0.1012	0.14224	-0.033679	-0.048156	0.19173	0.162219	0.103551	0.130445	0.0799591	0.156832	0.356392	0.216181	0.251753	0.2379	-0.217843
		0.262953	0.0944013	-0.140552	-0.0833657	0.276539	0.138515	0.328577	0.166911	0.556992	0.522983	0.602601	0.564615	0.526861	0.660328	0.57429	0.744816	0.469225	0.605761	0.578499	0.646915	NaN	0.645982	0.562181	0.588416	0.181588	0.759453	0.665958	0.0979282	0.700978	0.579296	0.675159	-0.0596821	-0.112107	-0.0806674	0.262879	-0.0478513	-0.0129441	0.312613	0.283688	0.192357	0.227137	0.18777	0.253946	0.500324	0.331636	0.369195	0.36317	-0.243783
		0.187353	0.048014	-0.145483	-0.123001	0.237223	0.0883884	0.248188	0.117069	0.402957	0.362232	0.418238	0.380925	0.359131	0.447699	0.401302	0.585568	0.48316	0.490973	0.489008	0.447225	0.645982	NaN	0.41876	0.461866	0.149181	0.576361	0.546035	0.107549	0.5187	0.529675	0.522549	-0.0604445	-0.0653449	-0.0459605	0.301702	-0.045362	0.0367878	0.409402	0.2427	0.126923	0.143256	0.145882	0.243446	0.38529	0.313664	0.295767	0.25542	-0.192423
		0.320963	0.176533	-0.162086	-0.103895	0.28257	0.222464	0.377443	0.133499	0.563121	0.470036	0.487196	0.527443	0.424729	0.49437	0.4376	0.57691	0.385065	0.504475	0.407801	0.411419	0.562181	0.41876	NaN	0.742008	0.442238	0.825238	0.773218	0.286963	0.745781	0.652107	0.863628	0.12602	-0.0769337	-0.0912822	0.132094	0.0729756	-0.0226167	0.138149	0.296912	0.287153	0.383751	0.235118	0.290213	0.572119	0.331605	0.439756	0.458219	-0.182316
		0.375215	0.168389	-0.166214	-0.11949	0.330125	0.230985	0.452156	0.163912	0.707224	0.632076	0.634628	0.667554	0.562014	0.63492	0.448703	0.626486	0.465564	0.550731	0.413046	0.42547	0.588416	0.461866	0.742008	NaN	0.422575	0.821265	0.829387	0.213966	0.689874	0.656899	0.919387	-0.0663699	0.0507121	-0.0920821	0.243053	-0.101688	-0.0824805	0.173664	0.361768	0.395298	0.511491	0.299709	0.285305	0.629118	0.371786	0.531594	0.562155	-0.213445
		0.188374	0.0952825	-0.14427	-0.0589404	0.100578	0.126907	0.189748	0.0150097	0.252158	0.154809	0.156376	0.182718	0.14442	0.157339	0.143715	0.235819	0.206806	0.218293	0.165218	0.0831843	0.181588	0.149181	0.442238	0.422575	NaN	0.44307	0.458924	0.392257	0.348219	0.368224	0.471723	0.0983163	0.00270972	-0.0309272	0.0653781	0.0571422	-0.0513972	0.0253519	0.126758	0.220618	0.270838	0.181719	0.142283	0.271574	0.168554	0.240362	0.255185	-0.083056
		0.34938	0.20778	-0.150856	-0.147347	0.389136	0.250573	0.442065	0.204901	0.651155	0.539456	0.601846	0.617488	0.517542	0.608603	0.633605	0.791498	0.517249	0.671162	0.637879	0.560896	0.759453	0.576361	0.825238	0.821265	0.44307	NaN	0.991878	0.261074	0.980362	0.829724	0.960068	-0.0426366	-0.147529	-0.0444532	0.22714	-0.0540409	0.0189855	0.243079	0.445861	0.38112	0.406347	0.374565	0.442618	0.750685	0.46657	0.574479	0.53944	-0.316735
		0.341245	0.172777	-0.167615	-0.201443	0.381392	0.225679	0.437723	0.160284	0.679016	0.505686	0.577088	0.584951	0.490099	0.597828	0.506177	0.70258	0.547476	0.590552	0.518257	0.45047	0.665958	0.546035	0.773218	0.829387	0.458924	0.991878	NaN	0.280386	0.848808	0.887964	0.936347	-0.0939802	-0.117574	-0.0710517	0.287376	-0.0934363	0.00352624	0.24374	0.487991	0.461911	0.438476	0.376412	0.43865	0.730773	0.499448	0.611285	0.553416	-0.314357
		0.104948	0.0520009	-0.139221	-0.100504	0.0281591	0.0600159	0.130144	-0.0344721	0.085518	-0.000166696	0.00500654	0.0800471	0.0444339	0.0521915	0.0503878	0.109328	0.126051	0.0934225	0.112623	0.0293482	0.0979282	0.107549	0.286963	0.213966	0.392257	0.261074	0.280386	NaN	0.272631	0.333243	0.350105	0.126584	-0.125826	-0.110403	-0.0463761	0.152106	0.0627363	0.0454578	0.0157164	0.0813398	0.116736	0.0389307	0.158793	0.225876	0.149032	0.183949	0.213583	-0.114216
		0.326456	0.20233	-0.150544	-0.144349	0.348571	0.254551	0.421533	0.203331	0.5534	0.429776	0.483102	0.537995	0.452405	0.540641	0.530362	0.655652	0.430847	0.580828	0.545713	0.551273	0.700978	0.5187	0.745781	0.689874	0.348219	0.980362	0.848808	0.272631	NaN	0.783851	0.897594	-0.00535253	-0.205886	-0.0682289	0.151135	0.00771601	0.123964	0.235344	0.353028	0.28138	0.290378	0.235824	0.439026	0.73179	0.43872	0.531127	0.492068	-0.295359
		0.272094	0.165361	-0.170852	-0.205213	0.31619	0.195122	0.384684	0.118089	0.503144	0.340206	0.404376	0.450825	0.387895	0.499195	0.392917	0.548687	0.464866	0.475561	0.452908	0.398211	0.579296	0.529675	0.652107	0.656899	0.368224	0.829724	0.887964	0.333243	0.783851	NaN	0.810709	-0.0645261	-0.189786	-0.0904646	0.178589	-0.0261734	0.0949983	0.265572	0.383853	0.33487	0.297037	0.253609	0.429562	0.659086	0.471657	0.562173	0.48303	-0.284297
		0.415587	0.218308	-0.209688	-0.166622	0.407125	0.294448	0.540669	0.213183	0.702034	0.588818	0.639222	0.71396	0.591802	0.688196	0.508816	0.684621	0.503168	0.600471	0.507117	0.484369	0.675159	0.522549	0.863628	0.919387	0.471723	0.960068	0.936347	0.350105	0.897594	0.810709	NaN	-0.0183575	-0.0770695	-0.118562	0.216024	6.0363e-06	0.0120068	0.222225	0.400211	0.375953	0.459611	0.275479	0.403356	0.794213	0.475083	0.629097	0.667899	-0.28709
		-0.0119275	0.00300277	-0.0678409	0.0418114	-0.111266	-0.0112796	-0.0805146	-0.0905108	-0.143439	-0.124928	-0.167083	-0.132795	-0.165442	-0.170282	-0.0380135	-0.053152	-0.0861463	-0.0282737	-0.0800303	-0.0412612	-0.0596821	-0.0604445	0.12602	-0.0663699	0.0983163	-0.0426366	-0.0939802	0.126584	-0.00535253	-0.0645261	-0.0183575	NaN	0.0183429	0.0335503	-0.134047	0.332515	0.0362826	-0.0873354	-0.196464	-0.163319	-0.0682881	-0.0822273	-0.0775315	-0.138469	-0.116431	-0.181826	-0.118676	0.1187
		-0.121213	-0.0783315	-0.131568	-0.0844233	-0.115103	-0.0969869	-0.164525	-0.188276	-0.122045	-0.0258878	-0.0199082	-0.0689612	-0.10731	-0.068037	-0.14451	-0.111184	-0.0363348	-0.100307	-0.161099	-0.155658	-0.112107	-0.0653449	-0.0769337	0.0507121	0.00270972	-0.147529	-0.117574	-0.125826	-0.205886	-0.189786	-0.0770695	0.0183429	NaN	0.238551	0.1119	-0.0336752	0.0466177	-0.0153618	-0.0819047	-0.0227119	0.106404	0.181406	-0.080342	-0.0743888	-0.0881886	-0.138987	-0.0371018	0.30686
		-0.142591	-0.0714104	-0.107362	-0.109626	-0.102251	-0.0874505	-0.180626	-0.165048	-0.186705	-0.120459	-0.147183	-0.146259	-0.163234	-0.17953	-0.0794173	-0.105293	-0.00431541	-0.0568666	-0.0746823	-0.1012	-0.0806674	-0.0459605	-0.0912822	-0.0920821	-0.0309272	-0.0444532	-0.0710517	-0.110403	-0.0682289	-0.0904646	-0.118562	0.0335503	0.238551	NaN	0.138819	0.0103467	0.244503	0.0470029	-0.0933507	-0.142817	-0.0826236	0.0974982	0.0146835	-0.0976026	-0.083183	-0.201326	-0.1556	0.218489
		0.0711673	-0.0650188	-0.0811232	-0.105011	0.17065	-0.00960204	0.0882313	0.0597468	0.185605	0.183095	0.223687	0.169751	0.15653	0.182724	0.173344	0.283323	0.35195	0.234338	0.257637	0.14224	0.262879	0.301702	0.132094	0.243053	0.0653781	0.22714	0.287376	-0.0463761	0.151135	0.178589	0.216024	-0.134047	0.1119	0.138819	NaN	-0.132157	0.0571032	0.3584	0.163663	0.0408268	0.0473247	0.122327	0.106906	0.15264	0.183604	0.0759682	0.0715824	-0.0745352
		-0.0193312	-0.00732082	-0.0709103	0.0273164	-0.10893	-0.0189885	-0.0556253	-0.0993507	-0.150053	-0.139629	-0.167415	-0.144595	-0.157322	-0.175055	-0.0298041	-0.0583135	-0.0678336	-0.0242169	-0.0700854	-0.033679	-0.0478513	-0.045362	0.0729756	-0.101688	0.0571422	-0.0540409	-0.0934363	0.152106	0.00771601	-0.0261734	6.0363e-06	0.332515	-0.0336752	0.0103467	-0.132157	NaN	0.0620546	-0.0706012	-0.170017	-0.148731	-0.0880549	-0.093152	-0.0328626	-0.110335	-0.0967968	-0.13345	-0.113969	0.0678883
		-0.105657	-0.0527129	-0.111008	-0.137666	-0.0600934	-0.0607296	-0.0934664	-0.0946523	-0.140345	-0.125285	-0.114935	-0.0937428	-0.121091	-0.103111	-0.0564981	-0.0413597	0.0403775	-0.0254184	0.0246146	-0.048156	-0.0129441	0.0367878	-0.0226167	-0.0824805	-0.0513972	0.0189855	0.00352624	0.0627363	0.123964	0.0949983	0.0120068	0.0362826	0.0466177	0.244503	0.0571032	0.0620546	NaN	0.149703	-0.0794225	-0.150089	-0.132616	-0.0092612	0.141318	0.0804632	0.0368131	-0.0826224	-0.039647	0.0712477
		0.0612607	-0.031567	-0.0918487	-0.10436	0.131178	0.000534019	0.0960629	0.0790941	0.145392	0.123527	0.16394	0.143965	0.135235	0.186804	0.160245	0.271706	0.332536	0.210111	0.295477	0.19173	0.312613	0.409402	0.138149	0.173664	0.0253519	0.243079	0.24374	0.0454578	0.235344	0.265572	0.222225	-0.0873354	-0.0153618	0.0470029	0.3584	-0.0706012	0.149703	NaN	0.104439	-0.0207279	-0.027733	0.0256572	0.154411	0.19945	0.241435	0.102936	0.0863269	-0.136592
		0.153025	0.0619497	0.0346105	-0.138238	0.331	0.084956	0.240566	0.157425	0.352765	0.244994	0.308665	0.281154	0.245004	0.324814	0.185935	0.272611	0.220343	0.20756	0.23682	0.162219	0.283688	0.2427	0.296912	0.361768	0.126758	0.445861	0.487991	0.0157164	0.353028	0.383853	0.400211	-0.196464	-0.0819047	-0.0933507	0.163663	-0.170017	-0.0794225	0.104439	NaN	0.443452	0.306037	0.32455	0.264091	0.400447	0.372406	0.466601	0.337309	-0.165686
		0.153797	0.0401154	-0.0100329	-0.0827392	0.183568	0.0351889	0.232891	0.0531506	0.395394	0.268717	0.291299	0.284073	0.260153	0.301233	0.121238	0.19871	0.114657	0.141019	0.123378	0.103551	0.192357	0.126923	0.287153	0.395298	0.220618	0.38112	0.461911	0.0813398	0.28138	0.33487	0.375953	-0.163319	-0.0227119	-0.142817	0.0408268	-0.148731	-0.150089	-0.0207279	0.443452	NaN	0.492467	0.418445	0.233062	0.375961	0.266945	0.578447	0.421381	-0.080001
		0.113952	0.0293637	-0.0688887	-0.0796539	0.108805	0.0240671	0.166192	0.0138105	0.390197	0.335121	0.32942	0.362469	0.286495	0.337099	0.136203	0.220867	0.134118	0.179417	0.109328	0.130445	0.227137	0.143256	0.383751	0.511491	0.270838	0.406347	0.438476	0.116736	0.290378	0.297037	0.459611	-0.0682881	0.106404	-0.0826236	0.0473247	-0.0880549	-0.132616	-0.027733	0.306037	0.492467	NaN	0.381722	0.17118	0.36224	0.207943	0.400991	0.506575	-0.0150748
		-0.00826524	0.00318161	-0.115806	-0.157852	0.0596585	-0.0352148	0.0239941	-0.113169	0.156992	0.17316	0.218852	0.176874	0.112696	0.206431	0.120585	0.18035	0.120418	0.13423	0.0900481	0.0799591	0.18777	0.145882	0.235118	0.299709	0.181719	0.374565	0.376412	0.0389307	0.235824	0.253609	0.275479	-0.0822273	0.181406	0.0974982	0.122327	-0.093152	-0.0092612	0.0256572	0.32455	0.418445	0.381722	NaN	0.297572	0.35873	0.199871	0.310346	0.278979	0.127927
		0.0330682	0.0366477	-0.109843	-0.188779	0.12095	0.0434812	0.106586	0.0220335	0.170081	0.136067	0.175745	0.195701	0.139211	0.219134	0.165352	0.240642	0.226016	0.191147	0.220129	0.156832	0.253946	0.243446	0.290213	0.285305	0.142283	0.442618	0.43865	0.158793	0.439026	0.429562	0.403356	-0.0775315	-0.080342	0.0146835	0.106906	-0.0328626	0.141318	0.154411	0.264091	0.233062	0.17118	0.297572	NaN	0.45574	0.3342	0.354019	0.294016	-0.0900694
		0.229689	0.117405	-0.169043	-0.20908	0.324219	0.177005	0.36212	0.142119	0.476035	0.403077	0.493165	0.52408	0.418925	0.57168	0.361064	0.494032	0.360754	0.405215	0.373666	0.356392	0.500324	0.38529	0.572119	0.629118	0.271574	0.750685	0.730773	0.225876	0.73179	0.659086	0.794213	-0.138469	-0.0743888	-0.0976026	0.15264	-0.110335	0.0804632	0.19945	0.400447	0.375961	0.36224	0.35873	0.45574	NaN	0.466816	0.605798	0.578039	-0.20652
		0.151552	0.0651059	-0.061783	-0.16051	0.273146	0.115059	0.262578	0.178001	0.311975	0.200582	0.275596	0.266772	0.237499	0.336665	0.201111	0.301881	0.247079	0.249317	0.268946	0.216181	0.331636	0.313664	0.331605	0.371786	0.168554	0.46657	0.499448	0.149032	0.43872	0.471657	0.475083	-0.116431	-0.0881886	-0.083183	0.183604	-0.0967968	0.0368131	0.241435	0.372406	0.266945	0.207943	0.199871	0.3342	0.466816	NaN	0.438646	0.33469	-0.18925
		0.268637	0.138385	-0.0682126	-0.138937	0.345934	0.186597	0.443861	0.183544	0.508946	0.352134	0.399326	0.435071	0.416506	0.489081	0.247073	0.364632	0.250401	0.295797	0.286811	0.251753	0.369195	0.295767	0.439756	0.531594	0.240362	0.574479	0.611285	0.183949	0.531127	0.562173	0.629097	-0.181826	-0.138987	-0.201326	0.0759682	-0.13345	-0.0826224	0.102936	0.466601	0.578447	0.400991	0.310346	0.354019	0.605798	0.438646	NaN	0.55297	-0.235471
		0.183441	0.0640105	-0.102488	-0.139433	0.237922	0.10637	0.310144	0.118402	0.472844	0.391263	0.447098	0.527099	0.44261	0.534277	0.251868	0.362506	0.241186	0.287139	0.266208	0.2379	0.36317	0.25542	0.458219	0.562155	0.255185	0.53944	0.553416	0.213583	0.492068	0.48303	0.667899	-0.118676	-0.0371018	-0.1556	0.0715824	-0.113969	-0.039647	0.0863269	0.337309	0.421381	0.506575	0.278979	0.294016	0.578039	0.33469	0.55297	NaN	-0.178375
		-0.204783	-0.11446	-0.10373	-0.0596944	-0.236124	-0.1575	-0.270556	-0.251852	-0.292578	-0.17934	-0.205508	-0.250991	-0.246026	-0.231319	-0.232854	-0.27265	-0.216168	-0.229242	-0.264115	-0.217843	-0.243783	-0.192423	-0.182316	-0.213445	-0.083056	-0.316735	-0.314357	-0.114216	-0.295359	-0.284297	-0.28709	0.1187	0.30686	0.218489	-0.0745352	0.0678883	0.0712477	-0.136592	-0.165686	-0.080001	-0.0150748	0.127927	-0.0900694	-0.20652	-0.18925	-0.235471	-0.178375	NaN
		-0.245054	-0.152618	-0.0507653	-0.0615498	-0.21966	-0.203696	-0.276033	-0.235673	-0.263221	-0.12646	-0.135096	-0.206264	-0.202143	-0.181116	-0.187015	-0.230155	-0.140991	-0.204123	-0.241351	-0.181147	-0.204515	-0.147032	-0.272644	-0.223264	-0.141169	-0.292191	-0.259802	-0.190772	-0.323361	-0.284551	-0.312036	-0.0492643	0.260122	0.193073	0.00436511	-0.06688	0.0211329	-0.0733766	-0.0571032	0.0447581	0.00837182	0.306935	-0.0110789	-0.130911	-0.131591	-0.133594	-0.143378	0.324979
		-0.271614	-0.189821	0.0233704	-0.0613981	-0.217861	-0.251069	-0.290818	-0.178764	-0.282743	-0.171884	-0.19116	-0.235921	-0.190994	-0.211253	-0.185204	-0.263022	-0.207321	-0.229126	-0.209878	-0.173965	-0.23153	-0.158062	-0.363551	-0.330471	-0.246238	-0.35395	-0.321518	-0.197817	-0.338883	-0.284593	-0.39729	-0.0816303	0.116465	0.112036	0.0129385	-0.080338	0.0192779	-0.026826	-0.0175761	-0.032374	-0.127527	0.0845191	-0.0532955	-0.204942	-0.0752374	-0.166166	-0.204993	0.206771
		-0.182167	-0.165621	-0.0352243	-0.0573529	-0.200166	-0.21285	-0.193413	-0.230664	-0.215386	-0.13817	-0.16903	-0.204382	-0.173531	-0.190182	-0.19001	-0.230417	-0.183963	-0.228886	-0.219105	-0.192213	-0.237937	-0.205437	-0.295806	-0.244344	-0.136887	-0.292126	-0.247349	-0.135779	-0.308796	-0.246575	-0.326363	-0.0756083	0.0930074	0.0433382	-0.0957324	-0.0528275	-0.0551895	-0.144055	-0.00180977	0.206972	0.00785102	0.210128	-0.0309004	-0.149999	-0.152492	0.0113031	-0.117177	0.235527
		-0.199099	-0.107691	-0.12016	-0.0944038	-0.209833	-0.148581	-0.248053	-0.268083	-0.251441	-0.176563	-0.215234	-0.234648	-0.235626	-0.247537	-0.202771	-0.228488	-0.177935	-0.199879	-0.205501	-0.222026	-0.230717	-0.170285	-0.19186	-0.216907	0.0531695	-0.216803	-0.200919	0.00248289	-0.241212	-0.201475	-0.268937	0.060864	0.146522	0.164649	-0.093861	0.019679	0.0201955	-0.148431	-0.0887174	0.0592267	0.00376876	0.208412	0.0133474	-0.183045	-0.134253	-0.128942	-0.149225	0.271374
		-0.116644	-0.0529508	-0.119763	-0.105254	-0.120318	-0.0863628	-0.110092	-0.15962	-0.23202	-0.197307	-0.173538	-0.197779	-0.176319	-0.174671	-0.161397	-0.174629	-0.116585	-0.144311	-0.141641	-0.181749	-0.173723	-0.119304	-0.102214	-0.160678	-0.0381803	-0.180494	-0.161462	0.079353	-0.11444	-0.0680303	-0.078799	0.0734923	0.0879009	0.0671228	-0.0798568	0.142789	0.146526	-0.0608455	-0.103732	-0.0788236	-0.0490299	0.0287886	0.0450318	-0.0206168	-0.0444953	-0.0621985	-0.0465353	0.252664
		-0.202914	-0.12955	-0.0810345	-0.144541	-0.125514	-0.165149	-0.157472	-0.156186	-0.235292	-0.200047	-0.155289	-0.165954	-0.174188	-0.124928	-0.187341	-0.182654	-0.0604238	-0.175258	-0.118003	-0.178727	-0.176177	-0.0916693	-0.186301	-0.166927	-0.102455	-0.188139	-0.146869	0.0964495	-0.119803	-0.0336886	-0.120718	-0.0623114	0.0762798	0.0338423	-0.0353187	0.00737359	0.190785	0.0774941	-0.0265917	0.00748894	-0.0480091	0.120085	0.179632	0.121377	0.0495231	0.0600811	0.048334	0.13341
		-0.190071	-0.186338	-0.0110521	-0.106	-0.1227	-0.197243	-0.141544	-0.0831772	-0.119997	-0.0716374	-0.0611396	-0.102987	-0.0615258	-0.0559484	-0.111596	-0.134898	-0.116594	-0.145336	-0.098765	-0.102694	-0.132933	-0.0996397	-0.226327	-0.17708	-0.150349	-0.173472	-0.164664	-0.0963347	-0.168259	-0.136907	-0.204746	-0.139379	0.0192874	-0.00256363	-0.0484421	-0.107748	0.0250699	-0.0327603	0.0574841	0.0600982	-0.0306331	0.0745277	0.0508261	-0.00318951	0.0897526	0.0617853	-0.0338189	0.0635627
		-0.101838	-0.0891028	-0.0948599	-0.173557	-0.0625886	-0.107097	-0.0192287	-0.13207	-0.0491141	-0.0500213	-0.0391622	-0.0409858	-0.0124001	0.0196375	-0.0795336	-0.0682302	-0.0343722	-0.0814377	-0.0279165	-0.0779447	-0.0621212	-0.0283185	-0.0703426	-0.0581296	-0.0235655	-0.0185542	0.0153349	0.0767489	0.00607992	0.139804	-0.00667255	-0.114995	-0.0647413	-0.0904272	-0.0864137	-0.0272042	0.0498975	0.00527937	0.0946877	0.216427	0.0445386	0.14216	0.179405	0.1754	0.0971036	0.319653	0.140863	0.0246106
		-0.155529	-0.0820127	-0.11473	-0.125487	-0.153886	-0.115115	-0.145889	-0.185604	-0.203462	-0.198932	-0.196017	-0.195465	-0.169889	-0.183189	-0.136098	-0.156694	-0.106616	-0.140627	-0.0894036	-0.135465	-0.13677	-0.0756038	-0.141577	-0.213842	-0.0132923	-0.136874	-0.127144	0.168988	-0.0572566	-0.010843	-0.158509	0.00411525	-0.0630105	0.00241991	-0.127542	0.0824357	0.160618	-0.0344247	-0.0921208	-0.03486	-0.11306	0.0235084	0.1514	-0.00580152	-0.0144323	0.00725566	-0.059953	0.0778165
		-0.36151	-0.30642	0.0881909	0.0413222	-0.344716	-0.339559	-0.444478	-0.207993	-0.494396	-0.350301	-0.388117	-0.420658	-0.351283	-0.421297	-0.332898	-0.437009	-0.248668	-0.382042	-0.290147	-0.295069	-0.3915	-0.27645	-0.606292	-0.585334	-0.394932	-0.698234	-0.663782	-0.284877	-0.623047	-0.592019	-0.701861	-0.0271435	0.147076	0.21995	0.0642823	-0.0311807	0.0967448	0.016475	-0.372022	-0.430466	-0.394047	-0.27943	-0.321715	-0.546845	-0.355445	-0.547678	-0.481636	0.19997
		-0.251758	-0.23172	0.0879027	0.199709	-0.417899	-0.283766	-0.371844	-0.242186	-0.54807	-0.460992	-0.534668	-0.556767	-0.493426	-0.587841	-0.429916	-0.575074	-0.414116	-0.475108	-0.501935	-0.400957	-0.571212	-0.45535	-0.593957	-0.63099	-0.282145	-0.820699	-0.743676	-0.183445	-0.76242	-0.663219	-0.7804	0.126671	0.101232	0.0449974	-0.205039	0.108057	-0.0914997	-0.225359	-0.448055	-0.286783	-0.32027	-0.273921	-0.420461	-0.679774	-0.472458	-0.53414	-0.517825	0.250436
		-0.45437	-0.321966	0.0582698	0.107302	-0.517793	-0.386393	-0.589784	-0.34098	-0.682361	-0.508516	-0.597099	-0.629238	-0.558663	-0.640979	-0.542165	-0.706243	-0.520316	-0.593443	-0.588377	-0.505069	-0.672944	-0.530803	-0.73339	-0.785918	-0.355338	-1	-0.941092	-0.265834	-0.922451	-0.856637	-0.953944	0.15566	0.230595	0.191324	-0.202759	0.0999484	0.00107604	-0.251485	-0.538666	-0.455631	-0.372865	-0.276743	-0.472181	-0.789353	-0.537291	-0.734298	-0.602093	0.423824
		-0.249934	-0.265221	0.0628212	-0.0114584	-0.22376	-0.264785	-0.284513	-0.111603	-0.271774	-0.199306	-0.209348	-0.232333	-0.205589	-0.241439	-0.175247	-0.197697	-0.0701474	-0.203129	-0.0783172	-0.157677	-0.165878	-0.0344618	-0.378641	-0.331959	-0.245483	-0.391488	-0.373465	-0.169401	-0.357087	-0.308697	-0.426646	-0.0691314	0.0556351	0.0879653	0.119306	-0.0643175	0.107405	0.25938	-0.218595	-0.289534	-0.26695	-0.206167	-0.169646	-0.345604	-0.180582	-0.331903	-0.304894	0.0241169
		-0.243603	-0.262436	0.077658	0.115972	-0.354675	-0.272466	-0.253515	-0.139101	-0.411656	-0.377921	-0.435345	-0.43314	-0.351559	-0.456156	-0.335444	-0.44099	-0.294763	-0.377797	-0.347703	-0.326361	-0.462464	-0.338651	-0.499961	-0.533098	-0.237443	-0.659976	-0.582707	-0.038683	-0.584478	-0.435315	-0.588273	0.0338633	-0.0673146	-0.0838679	-0.167352	0.102458	-0.0211635	-0.0955015	-0.359811	-0.239034	-0.311454	-0.329309	-0.274713	-0.483561	-0.296582	-0.304757	-0.338751	0.0670667
		-0.438178	-0.346271	0.0744676	0.0851547	-0.494232	-0.394021	-0.529411	-0.266652	-0.639201	-0.498817	-0.576023	-0.578972	-0.506555	-0.616763	-0.484585	-0.635779	-0.440089	-0.544411	-0.500903	-0.469883	-0.643566	-0.487277	-0.703432	-0.778995	-0.370108	-0.940847	-0.887134	-0.138168	-0.853102	-0.756221	-0.869831	0.127115	0.0721869	0.0669663	-0.209317	0.16164	0.0530969	-0.166967	-0.52618	-0.502036	-0.440606	-0.396629	-0.405469	-0.714651	-0.477067	-0.653882	-0.544074	0.242595
		-0.253068	-0.202217	0.0451195	-0.088697	-0.219706	-0.245168	-0.279813	-0.158987	-0.216177	-0.166603	-0.183375	-0.202618	-0.161621	-0.178355	-0.189304	-0.250793	-0.163424	-0.226853	-0.140733	-0.171117	-0.213994	-0.141704	-0.317977	-0.291756	-0.208998	-0.283621	-0.265479	-0.142509	-0.274481	-0.199106	-0.348245	-0.0952262	0.0188977	0.0555222	-0.0249081	-0.101128	0.0420791	-0.0374165	-0.0676077	-0.10835	-0.161343	-0.0508131	-0.083247	-0.216079	-0.132918	-0.202677	-0.205705	0.0764362
		-0.228213	-0.208406	0.278507	0.178756	-0.199399	-0.242518	-0.270762	0.019498	-0.236845	-0.179747	-0.228319	-0.228729	-0.183755	-0.258242	-0.13096	-0.23653	-0.224036	-0.210697	-0.144472	-0.13148	-0.228978	-0.227361	-0.300898	-0.352782	-0.246158	-0.317329	-0.385583	-0.226794	-0.311221	-0.369098	-0.421596	-0.00622825	-0.0904066	-0.0521304	-0.140577	-0.0376124	-0.0966376	-0.144958	-0.169293	-0.195481	-0.200942	-0.202567	-0.217146	-0.344036	-0.241123	-0.306143	-0.275813	-0.0244558
		-0.0923186	-0.104665	0.0689963	-0.0362482	-0.0285007	-0.103713	-0.101826	0.0162235	-0.0543871	-0.0526272	-0.0646866	-0.066863	-0.0588082	-0.0918502	-0.00242802	-0.022687	0.018487	-0.0248219	0.0613058	-0.0329724	-0.0212638	-0.00297531	-0.0972037	-0.0908561	-0.125573	-0.0192063	-0.0791837	-0.131948	-0.0235124	-0.0798395	-0.119262	-0.0663462	-0.0711732	0.0736948	0.0853695	-0.081217	0.053833	0.0426821	-0.053076	-0.152007	-0.155329	-0.142469	-0.057032	-0.112833	-0.0599121	-0.15113	-0.160885	-0.0914108
		-0.131696	-0.0719148	-0.040586	-0.0506883	-0.119168	-0.0862779	-0.145543	-0.124409	-0.187168	-0.172139	-0.196086	-0.19191	-0.174195	-0.185012	-0.190791	-0.217164	-0.161075	-0.192066	-0.183229	-0.17589	-0.200375	-0.155999	-0.206818	-0.212228	-0.0935958	-0.248588	-0.206391	-0.0893024	-0.243869	-0.200151	-0.263561	-0.0314214	0.0282035	0.0628913	-0.0747086	-0.0334505	3.52532e-05	-0.13255	-0.106816	-0.0844369	-0.104851	-0.0302421	-0.092816	-0.197531	-0.113943	-0.163312	-0.179842	0.0939684
		-0.166935	-0.1739	0.247294	0.168507	-0.154576	-0.182189	-0.1792	0.12035	-0.184785	-0.139603	-0.161187	-0.17033	-0.124852	-0.188904	-0.10104	-0.178858	-0.176922	-0.165551	-0.0972921	-0.084948	-0.174253	-0.168054	-0.264178	-0.301766	-0.24921	-0.2657	-0.347544	-0.197501	-0.235789	-0.302901	-0.344481	-0.0364654	-0.129742	-0.0921907	-0.110324	-0.0641161	-0.0797575	-0.0753214	-0.150808	-0.183698	-0.191897	-0.237185	-0.174962	-0.283306	-0.177832	-0.229038	-0.214199	-0.0866016
		-0.320173	-0.300614	0.0371128	-0.0464592	-0.286524	-0.307587	-0.354409	-0.146431	-0.314254	-0.218105	-0.242843	-0.275067	-0.236842	-0.267933	-0.241708	-0.313377	-0.21397	-0.305681	-0.212787	-0.230174	-0.294337	-0.223494	-0.441767	-0.422552	-0.296245	-0.476781	-0.440711	-0.206978	-0.42273	-0.387543	-0.4932	-0.0800596	0.0153383	0.0630738	-0.0413364	-0.0812849	0.0589918	-0.044582	-0.215742	-0.247694	-0.248518	-0.209458	-0.185639	-0.345941	-0.238938	-0.32407	-0.310786	0.110094
		-0.161913	-0.189641	0.114337	-0.0383355	-0.0886715	-0.176008	-0.139616	0.0393069	-0.0793169	-0.0648205	-0.0762408	-0.077138	-0.0624561	-0.0904744	-0.0254775	-0.0538189	-0.0258578	-0.077797	0.039451	-0.0410983	-0.0546312	-0.0338584	-0.134856	-0.143304	-0.140452	-0.0666249	-0.118798	-0.144258	-0.0558778	-0.111504	-0.164687	-0.112664	-0.101544	-0.0268962	0.019351	-0.125658	0.0057963	0.0358252	-0.0440261	-0.133473	-0.143381	-0.147094	-0.0302699	-0.104293	-0.0473742	-0.119359	-0.132572	-0.105157
		-0.117759	-0.0880835	-0.0196206	-0.0571083	-0.10217	-0.106332	-0.117438	-0.0819507	-0.142584	-0.115004	-0.11095	-0.131369	-0.102549	-0.119487	-0.1356	-0.163665	-0.100865	-0.141074	-0.12166	-0.120308	-0.155875	-0.124653	-0.183117	-0.176757	-0.108512	-0.196038	-0.174868	-0.0414008	-0.159904	-0.138655	-0.189475	-0.050606	-0.0255918	-0.0157202	-0.0738384	-0.0222121	0.0620421	-0.0792504	-0.0759137	-0.0862913	-0.120256	-0.0690411	-0.0416143	-0.106507	-0.0846002	-0.0969382	-0.120364	0.024399
		-0.239179	-0.0488288	-0.00473776	-0.110476	-0.204172	-0.105705	-0.261855	-0.193012	-0.381222	-0.399066	-0.421742	-0.360075	-0.360647	-0.364356	-0.326482	-0.369429	-0.230901	-0.321412	-0.25572	-0.324186	-0.38062	-0.273734	-0.279608	-0.342328	-0.0847112	-0.334601	-0.30131	0.0315029	-0.260129	-0.170073	-0.307918	0.00998517	-0.0808617	-0.0850013	-0.28064	0.026373	-0.0315541	-0.202559	-0.191844	-0.213855	-0.20566	-0.194621	-0.107928	-0.250895	-0.155292	-0.228146	-0.21653	0.00109611
		-0.157217	-0.0257582	-0.0268216	-0.0222458	-0.14483	-0.0737436	-0.196254	-0.168764	-0.143564	-0.0958994	-0.114932	-0.102897	-0.131435	-0.147825	-0.0166272	-0.0814357	-0.121601	-0.0467105	-0.113073	-0.0415827	-0.122711	-0.14365	-0.028854	-0.101381	-0.00170795	-0.0617036	-0.111341	-0.0453518	-0.0897646	-0.105473	-0.114257	0.0649279	0.00350822	-0.00719999	-0.136541	0.0509779	-0.0844935	-0.166274	-0.0988764	-0.0913834	-0.0526469	-0.0177981	-0.0891906	-0.129486	-0.121898	-0.164692	-0.125114	0.0483226
		-0.218053	-0.128021	-0.07509	-0.0383388	-0.257638	-0.156302	-0.269258	-0.243592	-0.26281	-0.212382	-0.24541	-0.219328	-0.23017	-0.251784	-0.19811	-0.228118	-0.16994	-0.177441	-0.206503	-0.204467	-0.254015	-0.195777	-0.157901	-0.234398	-0.0229661	-0.272018	-0.287855	3.19877e-05	-0.23722	-0.231926	-0.260855	0.1451	0.0712123	0.0688237	-0.169797	0.105369	0.0169047	-0.132586	-0.231572	-0.17655	-0.10185	-0.0703542	-0.119722	-0.219671	-0.207581	-0.247772	-0.174345	0.159385
		-0.0991601	-0.0346367	-0.0895032	-0.0882471	-0.0650172	-0.0638	-0.11779	-0.141174	-0.0168216	-0.00848696	-0.0196879	-0.00852074	-0.0498678	-0.0435071	0.0393553	0.0572837	0.0289566	0.0642739	0.0131876	-0.00337417	0.00921146	0.00207842	0.117702	0.0610286	0.11159	0.14776	0.0826964	0.0309898	0.103052	0.0576759	0.068378	0.0700827	0.0305869	0.0569106	-0.0265	0.0228319	0.000892556	-0.0489378	-0.026922	-0.0176813	0.0397199	0.0724083	0.0374661	0.0557767	-0.0460831	-0.0350281	-0.0174589	1.72784e-05
		-0.0221644	0.0340239	-0.0566098	-0.0534381	-0.0265692	0.0320857	-0.0283154	-0.0563686	-0.0181184	-0.0392774	-0.023831	-0.0279281	-0.0661372	-0.0409109	-0.00502574	0.0296914	-0.00535566	0.029195	-0.00809045	-0.0285354	-0.0144149	-0.0396649	0.0963202	0.0602673	0.111992	0.109033	0.0786007	0.0545021	0.0913158	0.059298	0.0828639	0.036132	-0.00566135	-0.0166543	-0.0734573	0.00866797	-0.0422206	-0.073903	0.00279598	0.023164	0.0403566	0.0426427	0.0170143	0.0429228	-0.0109666	0.0253874	0.0135586	-0.0170617
		-0.217593	-0.103759	0.0620652	-0.0231025	-0.188233	-0.148698	-0.234984	-0.102228	-0.256235	-0.228404	-0.265395	-0.2481	-0.231316	-0.271711	-0.164226	-0.234398	-0.198367	-0.200637	-0.164358	-0.165792	-0.247802	-0.224192	-0.197758	-0.269128	-0.134761	-0.218062	-0.259577	-0.105882	-0.191313	-0.194336	-0.279637	-0.006193	-0.0864678	-0.0689032	-0.206372	-0.0153899	-0.0646742	-0.170081	-0.160548	-0.189105	-0.192857	-0.15888	-0.131819	-0.237906	-0.155321	-0.231467	-0.232781	-0.00768739
		-0.275847	-0.238624	0.20456	0.0972512	-0.211242	-0.262857	-0.307642	-0.0206497	-0.222069	-0.132429	-0.178592	-0.186642	-0.139438	-0.205238	-0.103043	-0.208994	-0.210439	-0.183585	-0.125703	-0.100839	-0.191725	-0.187524	-0.312768	-0.338096	-0.290276	-0.299803	-0.38496	-0.261126	-0.295854	-0.361558	-0.416508	-0.0185068	-0.0804728	-0.0169181	-0.0840732	-0.0628306	-0.060967	-0.0976716	-0.162641	-0.235325	-0.219468	-0.19935	-0.20359	-0.322952	-0.222368	-0.336048	-0.283337	-0.0112088
		-0.106425	-0.134971	0.0934351	-0.025182	-0.020185	-0.12805	-0.103683	0.0193683	0.00508954	0.012234	0.00373178	0.00228656	0.00352284	-0.0172995	0.0217217	0.00295092	-0.00875569	-0.00407097	0.0448249	0.0199014	0.0212423	0.0118359	-0.041888	-0.0413911	-0.10919	0.0272093	-0.0223736	-0.142671	-0.00932404	-0.0491913	-0.0609075	-0.0741113	-0.0820095	0.0196695	0.0619755	-0.106372	-0.0256059	0.0211367	0.0183642	-0.0771601	-0.0673177	-0.0801682	-0.0390922	-0.047834	-0.0344359	-0.0883837	-0.0805878	-0.109486
		-0.0959809	-0.112293	-0.0209231	-0.0133855	-0.114058	-0.117517	-0.106107	-0.0866963	-0.0731754	-0.0554058	-0.0960392	-0.0489733	-0.0427447	-0.0879647	-0.053361	-0.0655086	-0.0455464	-0.051008	-0.0603836	-0.0611439	-0.0694156	-0.0661032	-0.0500613	-0.0880947	-0.0264223	-0.105635	-0.11478	0.00117635	-0.0846837	-0.093383	-0.0992235	0.055142	-0.0473597	-0.00971579	-0.0557861	0.0515695	-0.0209031	-0.060844	-0.129917	-0.125937	-0.0992049	-0.101532	-0.0921745	-0.107556	-0.091524	-0.120472	-0.103053	-0.0353829
		-0.173235	-0.0657574	0.0582704	0.0147014	-0.181116	-0.118698	-0.202602	-0.104827	-0.207791	-0.188893	-0.217468	-0.182598	-0.202805	-0.222325	-0.155817	-0.19071	-0.158755	-0.164727	-0.158313	-0.14088	-0.193749	-0.169233	-0.129364	-0.172578	-0.0943064	-0.162128	-0.194318	-0.0668434	-0.16728	-0.151838	-0.191668	0.0357136	-0.0262827	-0.0214242	-0.167549	0.0117301	-0.0530952	-0.138495	-0.13236	-0.115638	-0.0864993	-0.0983652	-0.100963	-0.181087	-0.12178	-0.173928	-0.163156	0.0126677
		-0.302902	-0.11897	0.00196273	-0.0612152	-0.321623	-0.179554	-0.396626	-0.268392	-0.450391	-0.410105	-0.464692	-0.443006	-0.436039	-0.472791	-0.410166	-0.479551	-0.337149	-0.421588	-0.377681	-0.402361	-0.481496	-0.381417	-0.397562	-0.456845	-0.144729	-0.511329	-0.46687	-0.128841	-0.455084	-0.410431	-0.509898	0.0291635	0.0654653	0.0195801	-0.261131	-0.00311128	-0.0831183	-0.277634	-0.258783	-0.223362	-0.195241	-0.14832	-0.237314	-0.436466	-0.291007	-0.395024	-0.356351	0.162042
		-0.156634	-0.0422642	-0.0367184	-0.0286922	-0.150053	-0.0783494	-0.161558	-0.136921	-0.135293	-0.0937418	-0.102474	-0.0868397	-0.106642	-0.130247	0.0016011	-0.056864	-0.107471	-0.0205927	-0.0741467	-0.0116765	-0.0961173	-0.123825	-0.0326742	-0.113624	-0.0518503	-0.06149	-0.110234	-0.0144685	-0.0335374	-0.0580748	-0.0810426	0.0556716	-0.0810471	-0.0533859	-0.171717	0.0784514	-0.0342576	-0.147553	-0.126366	-0.128373	-0.100919	-0.06841	-0.0458499	-0.0820496	-0.117381	-0.14087	-0.0919105	-0.00925379
		-0.21424	-0.136536	-0.0700744	-0.0274953	-0.253111	-0.163898	-0.266517	-0.232792	-0.234007	-0.189741	-0.241074	-0.195017	-0.20124	-0.255982	-0.179681	-0.223455	-0.171989	-0.172098	-0.204845	-0.195121	-0.258257	-0.211568	-0.157155	-0.215244	-0.0351576	-0.267326	-0.279962	0.00427051	-0.240358	-0.249401	-0.247857	0.136963	0.0741948	0.0404013	-0.164519	0.109122	0.00513337	-0.146096	-0.220291	-0.172399	-0.104286	-0.0703275	-0.133143	-0.212536	-0.224561	-0.245268	-0.171668	0.125379
		-0.0699148	-0.0189775	-0.07287	-0.0860807	-0.0510484	-0.0243288	-0.0591108	-0.0816254	-0.0109775	-0.0195509	-0.017095	0.0169275	-0.0197645	-0.0100793	0.0471132	0.068003	0.0297255	0.0756497	0.044678	0.0412107	0.0430166	0.0164425	0.130314	0.0588669	0.101536	0.15354	0.092363	0.0984532	0.17831	0.106653	0.127923	0.0789757	-0.0588019	-0.014554	-0.0870284	0.0471575	0.039901	-0.0426079	-0.0414098	-0.0523174	-0.00460671	-0.00650745	0.0522302	0.108733	-0.00481663	0.00593977	0.0309992	-0.0644203
		-0.0253514	0.0371546	-0.0763329	-0.0589375	-0.0378159	0.0130333	-0.0285032	-0.0647155	-0.0293957	-0.0507712	-0.0361188	-0.0109582	-0.0548083	-0.0324673	0.0192255	0.0228869	0.00116588	0.0283016	0.0030067	0.0125613	0.0224499	-0.0167164	0.0847524	0.0396222	0.0657394	0.100286	0.0579619	0.0689043	0.124642	0.080233	0.0990518	0.053054	-0.0215986	-0.0178799	-0.0955403	0.0330006	-0.00892769	-0.0559154	-0.0339978	-0.0407241	0.00178276	-0.0117623	0.0304065	0.0608753	-0.00726008	-0.00301619	0.00254597	-0.0166614
		-0.225496	-0.222668	0.191148	0.0824265	-0.157913	-0.22774	-0.219479	0.0581448	-0.16032	-0.107718	-0.128628	-0.141318	-0.0960866	-0.138058	-0.0737838	-0.149516	-0.157742	-0.154505	-0.0656168	-0.0494748	-0.125029	-0.127988	-0.257206	-0.286705	-0.27928	-0.235423	-0.323291	-0.22688	-0.222381	-0.287269	-0.328604	-0.0578375	-0.122299	-0.0729901	-0.0603242	-0.0848047	-0.0681445	-0.0265899	-0.1219	-0.210819	-0.201662	-0.222945	-0.165743	-0.251845	-0.164169	-0.235593	-0.216228	-0.0778695
		-0.0948074	-0.129568	0.0738539	-0.0424196	-0.0129261	-0.113425	-0.0604804	0.0550591	0.0426782	0.0487416	0.0545248	0.052779	0.0541292	0.0487341	0.028294	0.0419491	0.037695	0.0198289	0.0563583	0.0340346	0.0270542	0.0309984	-0.0164665	0.0147916	-0.0848645	0.0359833	-0.0102445	-0.0944469	0.0294392	-0.0268986	-0.00194709	-0.0841381	-0.0852379	-0.0460237	0.0453443	-0.12072	0.00325896	0.0518384	0.0246723	-0.0751482	-0.0563731	-0.1069	-0.0105426	0.013079	0.00584257	-0.034073	-0.0274697	-0.140436
		-0.0460633	-0.0699076	-0.0449858	-0.0282038	-0.0593151	-0.0785746	-0.0561856	-0.0700722	0.00035896	0.0150675	-0.0199544	0.0158904	0.0119371	-0.0284503	-0.0144969	-0.0158979	-0.00804523	-0.016352	-0.0302055	-0.0377799	-0.0242386	-0.0303662	-0.0179987	-0.0284164	0.00776905	-0.0479435	-0.0421583	0.0239589	-0.059033	-0.055899	-0.034167	0.0227036	-0.030187	-0.026629	-0.0143102	0.0356225	-0.0257223	-0.0318144	-0.0864316	-0.0768479	-0.0607416	-0.0671559	-0.077205	-0.0775338	-0.0583309	-0.0774026	-0.0634588	-0.0586875
		-0.13915	-0.0456562	0.0319413	0.00941797	-0.150332	-0.0918789	-0.173592	-0.0731764	-0.176851	-0.174381	-0.192944	-0.168831	-0.186627	-0.214396	-0.118956	-0.152587	-0.15163	-0.128236	-0.122018	-0.117367	-0.154284	-0.153624	-0.116987	-0.166723	-0.0836026	-0.136033	-0.176408	-0.0723199	-0.115801	-0.14323	-0.159355	0.0377023	-0.0519295	-0.0331607	-0.166953	0.0182569	-0.0451042	-0.135341	-0.101594	-0.10804	-0.104248	-0.102436	-0.089077	-0.148316	-0.104476	-0.150994	-0.148024	-0.00649951
		DFS2
		NaN	0.805313	0.259495	0.742961	0.635693	0.861072	1	0.714468	0.189602	0.0329484	0.074948	-0.0279465	0.088354	0.0218424	-0.0783063	-0.139613	-0.191686	-0.0280355	-0.196866	-0.106519	-0.219244	-0.232661	-0.172132	-0.0381865	-0.177842	-0.271606	-0.275054	-0.278621	-0.275318	-0.377363	-0.198379	-0.227742	-0.337209	-0.410188	-0.219269	-0.243854	-0.449736	-0.23539	0.0635234	0.141362	-0.0906994	-0.376864	-0.413532	-0.284244	-0.130183	0.10988	-0.0894446	-0.426311
		0.805313	NaN	0.221173	0.613854	0.64329	0.941009	0.704521	0.57457	-0.0163052	-0.143112	-0.107117	-0.179742	-0.097057	-0.138685	-0.145705	-0.21966	-0.244446	-0.124059	-0.220721	-0.171235	-0.264298	-0.270328	-0.198958	-0.115968	-0.188416	-0.256522	-0.26202	-0.268447	-0.228973	-0.325376	-0.22328	-0.228069	-0.281346	-0.323343	-0.264196	-0.235266	-0.32569	-0.259352	0.0654189	0.090858	-0.108682	-0.282375	-0.27197	-0.203198	-0.128769	0.0931537	-0.0957058	-0.337136
		0.259495	0.221173	NaN	0.416492	0.405256	0.230434	0.289518	0.610962	0.0591606	-0.0291866	-0.0226427	-0.0699686	0.0133387	-0.0479759	-0.0739184	-0.174449	-0.205597	-0.120747	-0.0769528	-0.089919	-0.169806	-0.250182	-0.182448	-0.116263	-0.248389	-0.118756	-0.208353	-0.30789	-0.140786	-0.260666	-0.254753	-0.233185	-0.297241	-0.301777	-0.119938	-0.27003	-0.277374	-0.16239	0.280415	0.15863	-0.00378269	-0.162018	-0.194595	-0.153972	0.0402556	0.113458	-0.0239995	-0.331967
		0.742961	0.613854	0.416492	NaN	0.413242	0.632211	0.672881	0.770477	0.19477	0.0719388	0.0406322	-0.0118405	0.112573	-0.0253365	0.0323675	-0.0276692	-0.141953	0.0538293	-0.0585333	0.00972294	-0.112839	-0.195748	-0.131157	-0.0703815	-0.185723	-0.181271	-0.310298	-0.30492	-0.220222	-0.424499	-0.243721	-0.150092	-0.341368	-0.361384	-0.175706	-0.202669	-0.401717	-0.198294	-0.0330149	0.00659047	-0.128252	-0.407799	-0.43424	-0.358742	-0.190312	-0.0275675	-0.138107	-0.404821
		0.635693	0.64329	0.405256	0.413242	NaN	0.68413	0.663038	0.748966	0.0687875	-0.0312291	0.093837	-0.0846027	0.0113227	0.0533179	-0.106405	-0.157855	-0.112514	-0.113635	-0.111479	-0.164268	-0.197155	-0.169167	-0.309904	-0.138853	-0.385031	-0.254428	-0.239748	-0.444263	-0.292331	-0.343962	-0.30254	-0.426896	-0.251072	-0.272866	0.047019	-0.457263	-0.289507	-0.0506778	0.431534	0.202256	-0.0486267	-0.203391	-0.241428	-0.0744718	0.105929	0.222071	-0.0150857	-0.400523
		0.861072	0.941009	0.230434	0.632211	0.68413	NaN	0.849939	0.703784	0.00965916	-0.115184	-0.0680911	-0.111149	-0.030358	-0.0578223	-0.137522	-0.207972	-0.22483	-0.112066	-0.209923	-0.153535	-0.241767	-0.247889	-0.254293	-0.141657	-0.256815	-0.310844	-0.326444	-0.320891	-0.278485	-0.375069	-0.257891	-0.274536	-0.306063	-0.347287	-0.238729	-0.286128	-0.365469	-0.222846	0.0544883	0.0647005	-0.148334	-0.356583	-0.331039	-0.221308	-0.102579	0.119845	-0.0880527	-0.393335
		1	0.704521	0.289518	0.672881	0.663038	0.849939	NaN	0.794455	0.155482	-0.00704825	0.0391473	0.00485472	0.12119	0.0662935	-0.175006	-0.25004	-0.263799	-0.14041	-0.274426	-0.170213	-0.304407	-0.29973	-0.255963	-0.0776803	-0.256365	-0.362876	-0.343196	-0.276746	-0.320976	-0.368946	-0.20218	-0.314356	-0.359275	-0.450969	-0.257193	-0.290267	-0.439249	-0.265769	0.133232	0.248485	-0.0335056	-0.333459	-0.327319	-0.169227	-0.0145486	0.339559	0.0697492	-0.429859
		0.714468	0.57457	0.610962	0.770477	0.748966	0.703784	0.794455	NaN	0.186399	0.0812009	0.119397	0.0185485	0.162913	0.09279	-0.0223427	-0.0942705	-0.128316	-0.0219557	-0.0490735	-0.0397967	-0.11808	-0.16245	-0.306713	-0.148446	-0.40472	-0.250634	-0.363566	-0.483549	-0.282286	-0.465948	-0.34343	-0.402242	-0.389685	-0.398962	-0.049651	-0.44685	-0.399927	-0.06553	0.224206	0.0477895	-0.15386	-0.427384	-0.414028	-0.268222	0.0341409	0.117951	-0.0826046	-0.542135
		0.189602	-0.0163052	0.0591606	0.19477	0.0687875	0.00965916	0.155482	0.186399	NaN	0.788417	0.629493	0.573151	0.712367	0.482459	0.326236	0.356478	0.109029	0.351623	0.148513	0.309006	0.249365	0.0863556	0.153367	0.359972	-0.082756	0.111441	0.0421269	-0.265626	-0.0592701	-0.241559	0.101186	-0.0640185	-0.0821504	-0.166318	0.0637088	-0.17843	-0.339468	-0.0498998	-0.0490593	-0.0129216	0.0914098	-0.224359	-0.38837	-0.235032	-0.141705	-0.117661	-0.0550885	-0.244924
		0.0329484	-0.143112	-0.0291866	0.0719388	-0.0312291	-0.115184	-0.00704825	0.0812009	0.788417	NaN	0.793903	0.779959	0.845858	0.643154	0.452733	0.488013	0.184599	0.481511	0.26402	0.464673	0.425171	0.215018	0.21596	0.466164	-0.111038	0.17657	-0.0142835	-0.320139	-0.042888	-0.296108	0.167328	-0.0345259	0.0559161	-0.0679837	0.169624	-0.155195	-0.285074	0.0400824	-0.130957	-0.199507	0.0803542	-0.18286	-0.413201	-0.189518	-0.191375	-0.285149	-0.0762466	-0.142023
		0.074948	-0.107117	-0.0226427	0.0406322	0.093837	-0.0680911	0.0391473	0.119397	0.629493	0.793903	NaN	0.639261	0.652569	0.806629	0.415493	0.523221	0.207763	0.414037	0.279669	0.404739	0.482872	0.255569	0.0728075	0.314941	-0.225028	0.142917	0.0275923	-0.39933	-0.105613	-0.314606	0.0459097	-0.164053	0.102693	-0.0636745	0.259996	-0.269074	-0.298199	0.0972603	-0.0128531	-0.111519	0.0500645	-0.126643	-0.365027	-0.101184	-0.10809	-0.21542	-0.0655591	-0.168216
		-0.0279465	-0.179742	-0.0699686	-0.0118405	-0.0846027	-0.111149	0.00485472	0.0185485	0.573151	0.779959	0.639261	NaN	0.854674	0.811786	0.251471	0.308201	0.109287	0.274059	0.162939	0.453844	0.421783	0.212639	0.109656	0.342358	-0.1545	0.0458041	-0.070815	-0.186519	0.0289249	-0.17543	0.324756	-0.0710392	0.0397429	-0.138835	0.0860145	-0.0943895	-0.183789	0.0767485	-0.15945	-0.19721	0.0595454	-0.19773	-0.267617	-0.0091123	-0.0906202	-0.110538	0.186685	-0.16551
		0.088354	-0.097057	0.0133387	0.112573	0.0113227	-0.030358	0.12119	0.162913	0.712367	0.845858	0.652569	0.854674	NaN	0.773998	0.321119	0.337689	0.0995802	0.34458	0.168973	0.5117	0.418113	0.209579	0.017359	0.263497	-0.236816	0.00100314	-0.142035	-0.295174	-0.0331156	-0.253009	0.153803	-0.161666	-0.0838226	-0.207155	0.0791957	-0.198932	-0.281251	0.0742742	-0.130737	-0.188912	-0.063973	-0.300976	-0.370255	-0.143765	-0.103934	-0.0929849	0.0263564	-0.289057
		0.0218424	-0.138685	-0.0479759	-0.0253365	0.0533179	-0.0578223	0.0662935	0.09279	0.482459	0.643154	0.806629	0.811786	0.773998	NaN	0.248167	0.317613	0.10059	0.233167	0.169606	0.498	0.527856	0.288178	-0.045149	0.194607	-0.31494	-0.0171899	-0.0980816	-0.346671	-0.0329016	-0.218703	0.130575	-0.219264	0.0519496	-0.136977	0.141272	-0.253597	-0.222608	0.170513	-0.0310232	-0.128937	-0.00142984	-0.154057	-0.231991	0.0640222	-0.00682555	-0.0239883	0.130762	-0.166504
		-0.0783063	-0.145705	-0.0739184	0.0323675	-0.106405	-0.137522	-0.175006	-0.0223427	0.326236	0.452733	0.415493	0.251471	0.321119	0.248167	NaN	0.806903	0.394782	0.764652	0.530042	0.661572	0.643001	0.414441	0.319804	0.183227	-0.0212248	0.560791	0.233601	-0.155183	0.307346	-0.0370773	0.0998791	0.191696	-0.0730876	0.0871592	0.27145	0.0839791	-0.0905712	0.177531	-0.249264	-0.472617	-0.263653	-0.256567	-0.308147	-0.23455	-0.22759	-0.481614	-0.365886	-0.164664
		-0.139613	-0.21966	-0.174449	-0.0276692	-0.157855	-0.207972	-0.25004	-0.0942705	0.356478	0.488013	0.523221	0.308201	0.337689	0.317613	0.806903	NaN	0.626043	0.848199	0.733846	0.652332	0.827846	0.649172	0.359372	0.249091	-0.0144869	0.588237	0.32376	-0.119619	0.30711	0.0189621	0.171495	0.205858	0.00777834	0.149093	0.448874	0.0948939	-0.00927551	0.366967	-0.291678	-0.56018	-0.290139	-0.265789	-0.288303	-0.205952	-0.239825	-0.574874	-0.379905	-0.147762
		-0.191686	-0.244446	-0.205597	-0.141953	-0.112514	-0.22483	-0.263799	-0.128316	0.109029	0.184599	0.207763	0.109287	0.0995802	0.10059	0.394782	0.626043	NaN	0.525161	0.515603	0.285134	0.459551	0.604545	0.164294	0.141309	0.0433417	0.312344	0.319931	0.0154799	0.138903	0.168802	0.0868153	0.0989839	0.153029	0.273999	0.602629	0.0411078	0.191848	0.536118	-0.16154	-0.425333	-0.242228	-0.139774	-0.0784948	-0.103868	-0.0488806	-0.400922	-0.280271	-0.0345822
		-0.0280355	-0.124059	-0.120747	0.0538293	-0.113635	-0.112066	-0.14041	-0.0219557	0.351623	0.481511	0.414037	0.274059	0.34458	0.233167	0.764652	0.848199	0.525161	NaN	0.557353	0.622735	0.655102	0.509264	0.321118	0.265438	0.0188886	0.501762	0.257902	-0.138475	0.247809	-0.00741786	0.138682	0.190208	5.38357e-05	0.128114	0.332833	0.0868784	-0.0681945	0.2365	-0.285024	-0.499806	-0.286285	-0.27443	-0.318768	-0.263559	-0.242001	-0.502333	-0.378809	-0.159301
		-0.196866	-0.220721	-0.0769528	-0.0585333	-0.111479	-0.209923	-0.274426	-0.0490735	0.148513	0.26402	0.279669	0.162939	0.168973	0.169606	0.530042	0.733846	0.515603	0.557353	NaN	0.442761	0.678732	0.579821	0.22799	0.0824575	-0.0459413	0.513595	0.213432	-0.0955768	0.307345	0.0496615	0.0798792	0.124299	-0.0318601	0.166597	0.430374	0.0333914	0.107094	0.433698	-0.196495	-0.465205	-0.274012	-0.222668	-0.170502	-0.122974	-0.123878	-0.450986	-0.28823	-0.13879
		-0.106519	-0.171235	-0.089919	0.00972294	-0.164268	-0.153535	-0.170213	-0.0397967	0.309006	0.464673	0.404739	0.453844	0.5117	0.498	0.661572	0.652332	0.285134	0.622735	0.442761	NaN	0.836917	0.547112	0.254188	0.155698	-0.110533	0.406342	0.0835904	-0.147148	0.425972	0.0227071	0.185606	0.151177	-0.117517	-0.027679	0.158753	0.103631	-0.0335639	0.268191	-0.315439	-0.515006	-0.299698	-0.311176	-0.249155	-0.127673	-0.187267	-0.418293	-0.266204	-0.198538
		-0.219244	-0.264298	-0.169806	-0.112839	-0.197155	-0.241767	-0.304407	-0.11808	0.249365	0.425171	0.482872	0.421783	0.418113	0.527856	0.643001	0.827846	0.459551	0.655102	0.678732	0.836917	NaN	0.792085	0.282343	0.155114	-0.0963405	0.519411	0.201202	-0.134811	0.466927	0.0688778	0.224089	0.155429	0.018617	0.149072	0.368869	0.102836	0.105088	0.491308	-0.310583	-0.603963	-0.341667	-0.267578	-0.193352	-0.0611563	-0.137734	-0.520514	-0.311243	-0.119505
		-0.232661	-0.270328	-0.250182	-0.195748	-0.169167	-0.247889	-0.29973	-0.16245	0.0863556	0.215018	0.255569	0.212639	0.209579	0.288178	0.414441	0.649172	0.604545	0.509264	0.579821	0.547112	0.792085	NaN	0.161959	0.10205	-0.0595269	0.328177	0.209037	-0.0356468	0.275958	0.199501	0.152884	0.092594	0.117163	0.226883	0.511854	0.0772339	0.230426	0.734275	-0.249518	-0.523767	-0.316131	-0.181735	-0.0589422	-0.0301058	-0.0175676	-0.423364	-0.274753	-0.013378
		-0.172132	-0.198958	-0.182448	-0.131157	-0.309904	-0.254293	-0.255963	-0.306713	0.153367	0.21596	0.0728075	0.109656	0.017359	-0.045149	0.319804	0.359372	0.164294	0.321118	0.22799	0.254188	0.282343	0.161959	NaN	0.413778	0.468723	0.525916	0.354102	0.31251	0.431462	0.245906	0.515056	0.596749	0.0691945	0.147504	-0.0192199	0.427339	0.0726373	-0.0347596	-0.248337	-0.206102	0.0879243	0.0749839	0.00614787	0.032776	-0.162301	-0.269066	-0.0619407	0.175904
		-0.0381865	-0.115968	-0.116263	-0.0703815	-0.138853	-0.141657	-0.0776803	-0.148446	0.359972	0.466164	0.314941	0.342358	0.263497	0.194607	0.183227	0.249091	0.141309	0.265438	0.0824575	0.155698	0.155114	0.10205	0.413778	NaN	0.245246	0.256419	0.207408	0.0853068	0.117577	0.0810893	0.438851	0.206228	0.250083	0.073451	0.0687769	0.102433	-0.06327	-0.0373266	-0.101525	-0.020939	0.267415	0.114034	-0.0740021	0.0433585	-0.111749	-0.0967325	0.0919224	0.122659
		-0.177842	-0.188416	-0.248389	-0.185723	-0.385031	-0.256815	-0.256365	-0.40472	-0.082756	-0.111038	-0.225028	-0.1545	-0.236816	-0.31494	-0.0212248	-0.0144869	0.0433417	0.0188886	-0.0459413	-0.110533	-0.0963405	-0.0595269	0.468723	0.245246	NaN	0.264107	0.322679	0.632064	0.230009	0.316007	0.349683	0.503289	0.14035	0.199	-0.127327	0.42062	0.139527	-0.115772	-0.176362	0.0351234	0.21986	0.267529	0.189289	0.0493179	-0.0983028	-0.0758497	0.0520075	0.274443
		-0.271606	-0.256522	-0.118756	-0.181271	-0.254428	-0.310844	-0.362876	-0.250634	0.111441	0.17657	0.142917	0.0458041	0.00100314	-0.0171899	0.560791	0.588237	0.312344	0.501762	0.513595	0.406342	0.519411	0.328177	0.525916	0.256419	0.264107	NaN	0.515142	0.139689	0.61723	0.29469	0.311319	0.342401	-0.0079046	0.27807	0.155157	0.233687	0.157056	0.113765	-0.148873	-0.290092	-0.0506501	0.102292	0.0537811	0.0533965	-0.109052	-0.346316	-0.200322	0.0145759
		-0.275054	-0.26202	-0.208353	-0.310298	-0.239748	-0.326444	-0.343196	-0.363566	0.0421269	-0.0142835	0.0275923	-0.070815	-0.142035	-0.0980816	0.233601	0.32376	0.319931	0.257902	0.213432	0.0835904	0.201202	0.209037	0.354102	0.207408	0.322679	0.515142	NaN	0.240399	0.341422	0.497978	0.242532	0.219579	0.0824045	0.242941	0.1924	0.160458	0.173879	0.0889513	0.00482475	-0.0285709	0.0761463	0.221405	0.199678	0.115374	0.0334635	-0.151461	-0.0527902	0.0940865
		-0.278621	-0.268447	-0.30789	-0.30492	-0.444263	-0.320891	-0.276746	-0.483549	-0.265626	-0.320139	-0.39933	-0.186519	-0.295174	-0.346671	-0.155183	-0.119619	0.0154799	-0.138475	-0.0955768	-0.147148	-0.134811	-0.0356468	0.31251	0.0853068	0.632064	0.139689	0.240399	NaN	0.307028	0.513447	0.43172	0.456454	0.0184442	0.114373	-0.172082	0.56755	0.35285	-0.0445672	-0.235264	-0.0498465	0.0604755	0.172584	0.382872	0.204064	0.00282543	0.0553283	0.190011	0.213645
		-0.275318	-0.228973	-0.140786	-0.220222	-0.292331	-0.278485	-0.320976	-0.282286	-0.0592701	-0.042888	-0.105613	0.0289249	-0.0331156	-0.0329016	0.307346	0.30711	0.138903	0.247809	0.307345	0.425972	0.466927	0.275958	0.431462	0.117577	0.230009	0.61723	0.341422	0.307028	NaN	0.435857	0.413009	0.348592	-0.118356	0.158261	-0.0373708	0.356442	0.345041	0.119448	-0.209818	-0.289576	-0.13525	0.00512254	0.215654	0.216037	-0.0183048	-0.156726	-0.0614894	-0.00435923
		-0.377363	-0.325376	-0.260666	-0.424499	-0.343962	-0.375069	-0.368946	-0.465948	-0.241559	-0.296108	-0.314606	-0.17543	-0.253009	-0.218703	-0.0370773	0.0189621	0.168802	-0.00741786	0.0496615	0.0227071	0.0688778	0.199501	0.245906	0.0810893	0.316007	0.29469	0.497978	0.513447	0.435857	NaN	0.346924	0.242729	-0.0124049	0.148448	0.00647434	0.286837	0.390258	0.144328	-0.0654934	-0.0476888	0.0014897	0.192122	0.447453	0.315868	0.182191	0.0797754	0.111729	0.139035
		-0.198379	-0.22328	-0.254753	-0.243721	-0.30254	-0.257891	-0.20218	-0.34343	0.101186	0.167328	0.0459097	0.324756	0.153803	0.130575	0.0998791	0.171495	0.0868153	0.138682	0.0798792	0.185606	0.224089	0.152884	0.515056	0.438851	0.349683	0.311319	0.242532	0.43172	0.413009	0.346924	NaN	0.368557	0.146761	0.0843681	-0.0675611	0.409602	0.188989	0.0205049	-0.22728	-0.167702	0.111209	0.0881288	0.175948	0.279924	-0.0244791	-0.0404243	0.268332	0.153319
		-0.227742	-0.228069	-0.233185	-0.150092	-0.426896	-0.274536	-0.314356	-0.402242	-0.0640185	-0.0345259	-0.164053	-0.0710392	-0.161666	-0.219264	0.191696	0.205858	0.0989839	0.190208	0.124299	0.151177	0.155429	0.092594	0.596749	0.206228	0.503289	0.342401	0.219579	0.456454	0.348592	0.242729	0.368557	NaN	0.0664591	0.181403	-0.092522	0.642615	0.17314	-0.0643712	-0.346521	-0.267906	-0.0159033	0.0215714	0.0418567	-0.0361986	-0.201817	-0.293149	-0.101195	0.246071
		-0.337209	-0.281346	-0.297241	-0.341368	-0.251072	-0.306063	-0.359275	-0.389685	-0.0821504	0.0559161	0.102693	0.0397429	-0.0838226	0.0519496	-0.0730876	0.00777834	0.153029	5.38357e-05	-0.0318601	-0.117517	0.018617	0.117163	0.0691945	0.250083	0.14035	-0.0079046	0.0824045	0.0184442	-0.118356	-0.0124049	0.146761	0.0664591	NaN	0.499667	0.308747	0.0229893	0.219174	0.166657	-0.0257449	0.0272891	0.243849	0.4339	0.13628	0.145987	0.00284654	-0.0868143	0.0861153	0.5464
		-0.410188	-0.323343	-0.301777	-0.361384	-0.272866	-0.347287	-0.450969	-0.398962	-0.166318	-0.0679837	-0.0636745	-0.138835	-0.207155	-0.136977	0.0871592	0.149093	0.273999	0.128114	0.166597	-0.027679	0.149072	0.226883	0.147504	0.073451	0.199	0.27807	0.242941	0.114373	0.158261	0.148448	0.0843681	0.181403	0.499667	NaN	0.396244	0.133	0.495901	0.278083	-0.0742155	-0.166645	0.00475837	0.388034	0.234079	0.124159	-0.0227966	-0.229343	-0.125656	0.478606
		-0.219269	-0.264196	-0.119938	-0.175706	0.047019	-0.238729	-0.257193	-0.049651	0.0637088	0.169624	0.259996	0.0860145	0.0791957	0.141272	0.27145	0.448874	0.602629	0.332833	0.430374	0.158753	0.368869	0.511854	-0.0192199	0.0687769	-0.127327	0.155157	0.1924	-0.172082	-0.0373708	0.00647434	-0.0675611	-0.092522	0.308747	0.396244	NaN	-0.15354	0.198126	0.651542	0.0428353	-0.282869	-0.171982	0.0126474	-0.0527351	-0.0609938	0.105412	-0.319126	-0.213735	0.0633383
		-0.243854	-0.235266	-0.27003	-0.202669	-0.457263	-0.286128	-0.290267	-0.44685	-0.17843	-0.155195	-0.269074	-0.0943895	-0.198932	-0.253597	0.0839791	0.0948939	0.0411078	0.0868784	0.0333914	0.103631	0.102836	0.0772339	0.427339	0.102433	0.42062	0.233687	0.160458	0.56755	0.356442	0.286837	0.409602	0.642615	0.0229893	0.133	-0.15354	NaN	0.256182	-0.0655125	-0.343775	-0.244691	-0.0659871	0.0334872	0.180724	0.0399478	-0.126695	-0.174144	-0.0182072	0.225876
		-0.449736	-0.32569	-0.277374	-0.401717	-0.289507	-0.365469	-0.439249	-0.399927	-0.339468	-0.285074	-0.298199	-0.183789	-0.281251	-0.222608	-0.0905712	-0.00927551	0.191848	-0.0681945	0.107094	-0.0335639	0.105088	0.230426	0.0726373	-0.06327	0.139527	0.157056	0.173879	0.35285	0.345041	0.390258	0.188989	0.17314	0.219174	0.495901	0.198126	0.256182	NaN	0.337134	-0.11869	-0.209086	-0.107261	0.191304	0.425735	0.302449	0.0914026	-0.091822	0.00568961	0.302119
		-0.23539	-0.259352	-0.16239	-0.198294	-0.0506778	-0.222846	-0.265769	-0.06553	-0.0498998	0.0400824	0.0972603	0.0767485	0.0742742	0.170513	0.177531	0.366967	0.536118	0.2365	0.433698	0.268191	0.491308	0.734275	-0.0347596	-0.0373266	-0.115772	0.113765	0.0889513	-0.0445672	0.119448	0.144328	0.0205049	-0.0643712	0.166657	0.278083	0.651542	-0.0655125	0.337134	NaN	-0.133007	-0.442325	-0.301391	-0.144398	0.0331255	-0.00438406	0.132652	-0.322868	-0.201791	-0.00657093
		0.0635234	0.0654189	0.280415	-0.0330149	0.431534	0.0544883	0.133232	0.224206	-0.0490593	-0.130957	-0.0128531	-0.15945	-0.130737	-0.0310232	-0.249264	-0.291678	-0.16154	-0.285024	-0.196495	-0.315439	-0.310583	-0.249518	-0.248337	-0.101525	-0.176362	-0.148873	0.00482475	-0.235264	-0.209818	-0.0654934	-0.22728	-0.346521	-0.0257449	-0.0742155	0.0428353	-0.343775	-0.11869	-0.133007	NaN	0.579624	0.314835	0.368713	0.191471	0.166599	0.32964	0.4405	0.217647	-0.0275822
		0.141362	0.090858	0.15863	0.00659047	0.202256	0.0647005	0.248485	0.0477895	-0.0129216	-0.199507	-0.111519	-0.19721	-0.188912	-0.128937	-0.472617	-0.56018	-0.425333	-0.499806	-0.465205	-0.515006	-0.603963	-0.523767	-0.206102	-0.020939	0.0351234	-0.290092	-0.0285709	-0.0498465	-0.289576	-0.0476888	-0.167702	-0.267906	0.0272891	-0.166645	-0.282869	-0.244691	-0.209086	-0.442325	0.579624	NaN	0.639692	0.594071	0.267584	0.239754	0.253304	0.769274	0.43152	0.163507
		-0.0906994	-0.108682	-0.00378269	-0.128252	-0.0486267	-0.148334	-0.0335056	-0.15386	0.0914098	0.0803542	0.0500645	0.0595454	-0.063973	-0.00142984	-0.263653	-0.290139	-0.242228	-0.286285	-0.274012	-0.299698	-0.341667	-0.316131	0.0879243	0.267415	0.21986	-0.0506501	0.0761463	0.0604755	-0.13525	0.0014897	0.111209	-0.0159033	0.243849	0.00475837	-0.171982	-0.0659871	-0.107261	-0.301391	0.314835	0.639692	NaN	0.571777	0.208569	0.242662	0.126397	0.377757	0.50944	0.29377
		-0.376864	-0.282375	-0.162018	-0.407799	-0.203391	-0.356583	-0.333459	-0.427384	-0.224359	-0.18286	-0.126643	-0.19773	-0.300976	-0.154057	-0.256567	-0.265789	-0.139774	-0.27443	-0.222668	-0.311176	-0.267578	-0.181735	0.0749839	0.114034	0.267529	0.102292	0.221405	0.172584	0.00512254	0.192122	0.0881288	0.0215714	0.4339	0.388034	0.0126474	0.0334872	0.191304	-0.144398	0.368713	0.594071	0.571777	NaN	0.579719	0.429005	0.228104	0.364057	0.318641	0.591633
		-0.413532	-0.27197	-0.194595	-0.43424	-0.241428	-0.331039	-0.327319	-0.414028	-0.38837	-0.413201	-0.365027	-0.267617	-0.370255	-0.231991	-0.308147	-0.288303	-0.0784948	-0.318768	-0.170502	-0.249155	-0.193352	-0.0589422	0.00614787	-0.0740021	0.189289	0.0537811	0.199678	0.382872	0.215654	0.447453	0.175948	0.0418567	0.13628	0.234079	-0.0527351	0.180724	0.425735	0.0331255	0.191471	0.267584	0.208569	0.579719	NaN	0.534583	0.333014	0.355457	0.296158	0.354895
		-0.284244	-0.203198	-0.153972	-0.358742	-0.0744718	-0.221308	-0.169227	-0.268222	-0.235032	-0.189518	-0.101184	-0.0091123	-0.143765	0.0640222	-0.23455	-0.205952	-0.103868	-0.263559	-0.122974	-0.127673	-0.0611563	-0.0301058	0.032776	0.0433585	0.0493179	0.0533965	0.115374	0.204064	0.216037	0.315868	0.279924	-0.0361986	0.145987	0.124159	-0.0609938	0.0399478	0.302449	-0.00438406	0.166599	0.239754	0.242662	0.429005	0.534583	NaN	0.282136	0.379838	0.415396	0.23058
		-0.130183	-0.128769	0.0402556	-0.190312	0.105929	-0.102579	-0.0145486	0.0341409	-0.141705	-0.191375	-0.10809	-0.0906202	-0.103934	-0.00682555	-0.22759	-0.239825	-0.0488806	-0.242001	-0.123878	-0.187267	-0.137734	-0.0175676	-0.162301	-0.111749	-0.0983028	-0.109052	0.0334635	0.00282543	-0.0183048	0.182191	-0.0244791	-0.201817	0.00284654	-0.0227966	0.105412	-0.126695	0.0914026	0.132652	0.32964	0.253304	0.126397	0.228104	0.333014	0.282136	NaN	0.361581	0.233818	0.0355929
		0.10988	0.0931537	0.113458	-0.0275675	0.222071	0.119845	0.339559	0.117951	-0.117661	-0.285149	-0.21542	-0.110538	-0.0929849	-0.0239883	-0.481614	-0.574874	-0.400922	-0.502333	-0.450986	-0.418293	-0.520514	-0.423364	-0.269066	-0.0967325	-0.0758497	-0.346316	-0.151461	0.0553283	-0.156726	0.0797754	-0.0404243	-0.293149	-0.0868143	-0.229343	-0.319126	-0.174144	-0.091822	-0.322868	0.4405	0.769274	0.377757	0.364057	0.355457	0.379838	0.361581	NaN	0.537794	0.0305616
		-0.0894446	-0.0957058	-0.0239995	-0.138107	-0.0150857	-0.0880527	0.0697492	-0.0826046	-0.0550885	-0.0762466	-0.0655591	0.186685	0.0263564	0.130762	-0.365886	-0.379905	-0.280271	-0.378809	-0.28823	-0.266204	-0.311243	-0.274753	-0.0619407	0.0919224	0.0520075	-0.200322	-0.0527902	0.190011	-0.0614894	0.111729	0.268332	-0.101195	0.0861153	-0.125656	-0.213735	-0.0182072	0.00568961	-0.201791	0.217647	0.43152	0.50944	0.318641	0.296158	0.415396	0.233818	0.537794	NaN	0.121948
		-0.426311	-0.337136	-0.331967	-0.404821	-0.400523	-0.393335	-0.429859	-0.542135	-0.244924	-0.142023	-0.168216	-0.16551	-0.289057	-0.166504	-0.164664	-0.147762	-0.0345822	-0.159301	-0.13879	-0.198538	-0.119505	-0.013378	0.175904	0.122659	0.274443	0.0145759	0.0940865	0.213645	-0.00435923	0.139035	0.153319	0.246071	0.5464	0.478606	0.0633383	0.225876	0.302119	-0.00657093	-0.0275822	0.163507	0.29377	0.591633	0.354895	0.23058	0.0355929	0.0305616	0.121948	NaN
		-0.352279	-0.263004	-0.161042	-0.329373	-0.187776	-0.307549	-0.303756	-0.349483	-0.217439	-0.129037	-0.0655653	-0.171794	-0.247816	-0.10619	-0.229501	-0.207021	-0.0439427	-0.232884	-0.185726	-0.284758	-0.226546	-0.101505	-0.0745681	0.0412312	0.0917121	-0.0863742	0.0505658	0.00223646	-0.171607	0.0257565	-0.056521	-0.0564581	0.488607	0.405314	0.144144	-0.0447666	0.168509	-0.0364095	0.264211	0.427535	0.401842	0.829647	0.430278	0.277703	0.161663	0.238769	0.180247	0.610727
		-0.275848	-0.226764	-0.032963	-0.24818	-0.118612	-0.269747	-0.230907	-0.21011	-0.172129	-0.140166	-0.0965428	-0.147078	-0.151346	-0.0931296	-0.233393	-0.226222	-0.0773302	-0.24363	-0.157936	-0.231801	-0.203554	-0.0895292	-0.200686	-0.114157	-0.0498644	-0.171327	-0.0191857	-0.0287919	-0.155074	0.068905	-0.163878	-0.173357	0.183596	0.146516	0.0951785	-0.126204	0.0738214	-0.0065635	0.283554	0.320028	0.177831	0.407512	0.277902	0.162828	0.20746	0.207066	0.102519	0.265283
		-0.134443	-0.131379	-0.11052	-0.229605	-0.139385	-0.184131	-0.0949682	-0.306365	-0.233624	-0.270165	-0.215518	-0.264634	-0.289694	-0.20296	-0.375307	-0.422073	-0.286124	-0.386467	-0.360257	-0.384833	-0.428605	-0.308217	-0.168672	-0.0694381	0.0776872	-0.225427	-0.0294086	0.0761029	-0.184865	0.0456705	-0.108372	-0.10448	0.214461	0.0903715	-0.178881	-0.0191976	0.00160574	-0.263105	0.294654	0.679934	0.371929	0.635726	0.377438	0.233821	0.149225	0.461475	0.22998	0.427208
		-0.333953	-0.276985	-0.286526	-0.357788	-0.368243	-0.34127	-0.345012	-0.511706	-0.270812	-0.261465	-0.292214	-0.274845	-0.361771	-0.312573	-0.222704	-0.243374	-0.105692	-0.224257	-0.207094	-0.2812	-0.255277	-0.157482	0.12237	0.0214748	0.470567	0.0550907	0.165473	0.384085	0.0456577	0.232216	0.0783988	0.236995	0.292972	0.366839	-0.0865813	0.260874	0.219545	-0.153219	0.0632216	0.348592	0.34754	0.64393	0.446993	0.181178	0.05515	0.168267	0.146832	0.532154
		-0.415952	-0.324106	-0.326246	-0.439756	-0.370922	-0.388735	-0.377021	-0.521906	-0.356864	-0.312676	-0.316282	-0.232839	-0.340919	-0.263964	-0.252224	-0.228673	-0.0627818	-0.244018	-0.171026	-0.247652	-0.198844	-0.0585752	0.108522	0.00946046	0.257878	-0.0350779	0.0877372	0.487759	0.102947	0.320806	0.290726	0.227868	0.30005	0.286553	-0.0509183	0.387163	0.431921	-0.00651619	-0.0346703	0.115124	0.162614	0.434484	0.498854	0.363854	0.113857	0.157789	0.238994	0.592233
		-0.460196	-0.321164	-0.252572	-0.4809	-0.27455	-0.358024	-0.328339	-0.462794	-0.520981	-0.499618	-0.433599	-0.304332	-0.430368	-0.279272	-0.479019	-0.444156	-0.130558	-0.463656	-0.311234	-0.412962	-0.371618	-0.128885	-0.126844	-0.110506	0.151861	-0.229271	0.003956	0.451543	-0.0101881	0.385471	0.147862	-0.0143655	0.279886	0.227049	-0.0506962	0.185748	0.480918	0.0459106	0.150558	0.323996	0.238538	0.597918	0.759861	0.585174	0.304004	0.460278	0.411254	0.494025
		-0.222016	-0.241206	-0.0251501	-0.27387	-0.0674172	-0.225632	-0.107002	-0.148406	-0.173839	-0.160267	-0.0642085	-0.125655	-0.12443	-0.0372147	-0.278933	-0.269097	-0.132923	-0.277282	-0.194709	-0.256409	-0.267799	-0.178491	-0.215658	-0.133792	-0.0993517	-0.179171	-0.0585842	-0.00438811	-0.127361	0.0793329	-0.132282	-0.220384	0.100388	0.0545462	-0.0309577	-0.127974	0.0845704	-0.0612311	0.292585	0.39813	0.203711	0.395764	0.348879	0.271914	0.324689	0.404119	0.207606	0.198198
		-0.280122	-0.209292	-0.200634	-0.389733	-0.20896	-0.245096	-0.13144	-0.388653	-0.442037	-0.502071	-0.447776	-0.350931	-0.399447	-0.282664	-0.49826	-0.537737	-0.300247	-0.509679	-0.410232	-0.46762	-0.502355	-0.301798	-0.17783	-0.167793	0.115501	-0.251721	-0.0207725	0.35921	-0.0320959	0.399061	0.0323592	-0.0819686	0.0806623	0.00987957	-0.279496	0.10611	0.235163	-0.198279	0.233214	0.566432	0.271875	0.54084	0.626918	0.474543	0.312438	0.705821	0.404851	0.355293
		-0.347818	-0.257836	-0.281442	-0.400677	-0.344792	-0.313084	-0.284411	-0.476305	-0.429018	-0.472601	-0.485035	-0.350857	-0.425751	-0.387187	-0.341125	-0.343022	-0.117971	-0.34559	-0.236495	-0.321601	-0.311382	-0.152517	-0.00761829	-0.121156	0.308786	-0.051104	0.105904	0.62336	0.177673	0.452872	0.14546	0.137622	0.0455382	0.161746	-0.188649	0.33739	0.426528	-0.0696074	-0.00081266	0.21043	0.121177	0.402325	0.649062	0.363709	0.177106	0.31762	0.23473	0.321913
		-0.229302	-0.256827	-0.0869191	-0.121762	-0.0822272	-0.237887	-0.266347	-0.0682812	0.0209348	0.137638	0.199509	0.101103	0.0979508	0.164571	0.133318	0.254971	0.346025	0.149514	0.294108	0.130769	0.274372	0.354506	-0.162388	-0.0666953	-0.21196	-0.0678417	-0.0492357	-0.212898	-0.141851	-0.132889	-0.177574	-0.112574	0.253473	0.343346	0.597515	-0.135494	0.168134	0.485167	-0.115557	-0.326326	-0.213817	-0.104619	-0.142138	-0.122033	-0.021306	-0.331673	-0.224605	0.0907083
		0.0763896	-0.0302651	-0.0950989	0.145447	-0.216994	-0.0539537	0.0174422	-0.129195	-0.0724647	-0.1197	-0.184683	-0.163788	-0.152123	-0.22352	-0.108649	-0.116491	-0.0929407	-0.0684235	-0.177404	-0.118583	-0.184748	-0.109058	0.0131652	-0.00106489	0.17759	-0.221456	-0.0662961	0.151749	-0.194158	-0.0323417	-0.0718795	0.194327	0.0484435	-0.00264447	-0.0835262	0.192086	-0.0706954	-0.129015	-0.202965	0.0490804	-0.00774739	-0.020685	-0.0871698	-0.191013	-0.167457	-0.079882	-0.0959606	0.156425
		-0.324484	-0.322743	-0.258374	-0.207849	-0.357848	-0.325515	-0.364926	-0.370144	-0.0655061	0.0582496	0.0144763	0.0184344	-0.0534065	0.00167437	-0.0490135	-0.019451	0.0195757	-0.0433225	-0.0618713	-0.052264	0.0068438	0.0457404	0.053562	0.0505882	0.220803	-0.145157	-0.0600955	0.112809	-0.180556	-0.0901387	-0.0108868	0.274839	0.402644	0.359431	0.139263	0.199397	0.149315	0.0612525	-0.203651	-0.106297	0.111053	0.211366	0.0260161	-0.0483684	-0.120473	-0.246425	-0.0389508	0.480448
		-0.272689	-0.304456	-0.0775295	-0.175166	-0.117558	-0.279209	-0.302096	-0.0727686	-0.0273941	0.0484713	0.0990413	0.0663349	0.0581996	0.129069	0.119156	0.282578	0.400157	0.165213	0.37584	0.204722	0.400699	0.564042	-0.104554	-0.0936942	-0.151673	0.0258956	-0.00208738	-0.104798	0.030985	0.0302059	-0.090211	-0.0758238	0.150189	0.259869	0.532839	-0.0776781	0.295844	0.771859	-0.151752	-0.391275	-0.261344	-0.158565	-0.0456344	-0.106288	0.0365978	-0.333567	-0.213598	0.0071774
		-0.0127626	-0.0796376	-0.0844642	0.0464084	-0.195824	-0.0789632	0.0520241	-0.0954683	-0.229259	-0.320057	-0.366718	-0.25287	-0.236942	-0.315407	-0.267573	-0.275576	-0.111114	-0.247493	-0.256781	-0.259894	-0.33652	-0.134394	-0.108453	-0.135585	0.12466	-0.321483	-0.126866	0.354392	-0.167545	0.146962	-0.0210327	0.0898952	-0.097157	-0.125378	-0.144488	0.213198	0.102358	-0.00865655	-0.169699	0.0567928	-0.061759	-0.0790025	0.118133	-0.0365035	0.00244754	0.161626	0.0815826	0.0475106
		-0.32994	-0.324016	-0.22626	-0.204107	-0.333461	-0.328001	-0.298509	-0.307358	-0.172594	-0.0902958	-0.126719	0.0164589	-0.0525342	-0.0526462	-0.120339	-0.059677	0.0453786	-0.106064	-0.0528667	-0.0424757	-0.00842958	0.0972169	-0.0175051	-0.0615162	0.124736	-0.215344	-0.11597	0.369777	-0.0840577	0.0782465	0.109202	0.218607	0.136484	0.13112	0.0635576	0.338676	0.313872	0.198954	-0.276498	-0.254663	-0.0794909	-0.0556279	0.113579	0.0236581	-0.0444423	-0.156352	0.0657769	0.211544
		-0.209285	-0.239774	0.0239921	-0.220157	-0.113884	-0.268633	-0.203485	-0.135074	-0.00903522	0.00786177	0.0357519	0.00437772	0.0188212	0.0553872	-0.0821196	-0.0778565	-0.0158602	-0.120307	-0.00944188	-0.0560163	-0.0213597	-0.000448762	-0.162622	-0.0855773	-0.104032	-0.0377408	0.0211554	-0.0809912	-0.0381443	0.037824	-0.106401	-0.159711	0.0320933	0.0517413	0.0789404	-0.126597	0.047117	0.0555125	0.146323	0.0821826	0.0520647	0.138255	0.10133	0.0438709	0.0900416	0.0361504	0.0122327	0.0613505
		0.0837011	0.0157101	0.415208	0.319041	0.100939	0.00746223	0.0504712	0.35616	0.205146	0.211854	0.156544	0.125243	0.205286	0.101529	0.18762	0.13578	-0.067506	0.134865	0.153678	0.201791	0.131181	-0.0380299	-0.0443504	-0.038845	-0.223518	0.0822856	-0.168383	-0.320339	-0.00189878	-0.278106	-0.179724	-0.093151	-0.248853	-0.20841	-0.0465563	-0.156512	-0.245203	-0.0822549	-0.0062112	-0.120036	-0.114241	-0.246935	-0.292589	-0.239991	-0.115701	-0.154838	-0.168555	-0.276955
		-0.140042	-0.161829	0.0767249	-0.0600093	0.0246865	-0.139628	-0.170537	0.0757469	0.112162	0.172886	0.172944	0.109485	0.132294	0.108269	0.265885	0.316168	0.227126	0.214807	0.38482	0.208312	0.310763	0.247132	0.0284943	-0.0250096	-0.162675	0.216941	0.0386108	-0.215316	0.0936922	-0.0755179	-0.0623903	-0.0514337	-0.048842	0.113328	0.302138	-0.109569	0.0457828	0.275705	-0.0778604	-0.329984	-0.2257	-0.236772	-0.214529	-0.148443	-0.0359547	-0.297345	-0.218449	-0.18076
		-0.124446	-0.0984148	-0.0946604	-0.148161	-0.0337973	-0.077699	-0.0765875	-0.13191	-0.066976	-0.0475777	-0.0548147	-0.070661	-0.0793584	-0.0325043	-0.127504	-0.129934	-0.104286	-0.127678	-0.111762	-0.129968	-0.121731	-0.0853562	-0.0754544	-0.0522851	0.0119546	-0.0973004	-0.0328125	-0.00226222	-0.108798	-0.0229911	-0.0614313	-0.0366959	0.096249	0.122895	-0.0246534	-0.0396913	0.0345449	-0.0696272	0.0790743	0.136534	0.0988541	0.221466	0.101236	0.0590921	0.0424001	0.091293	0.0288985	0.165477
		0.0454706	-0.00910318	0.394931	0.256482	0.101132	0.0109607	0.0629295	0.398471	0.153865	0.172601	0.142184	0.118158	0.19312	0.103069	0.145016	0.119586	-0.0236044	0.111396	0.152987	0.184628	0.129294	0.00171813	-0.0785715	-0.0801998	-0.249057	0.0299843	-0.169623	-0.28986	0.0106295	-0.244713	-0.172717	-0.124362	-0.268291	-0.233504	-0.0394647	-0.164971	-0.190583	-0.0134877	-0.0269921	-0.164022	-0.157742	-0.300872	-0.280766	-0.237492	-0.0902617	-0.130782	-0.147811	-0.317367
		-0.267912	-0.319247	-0.0397078	-0.249781	-0.146573	-0.295074	-0.259035	-0.131052	-0.0460822	-0.00720641	0.0568922	-0.033674	-0.0131951	0.0415175	-0.0447012	-0.0141124	0.0601627	-0.055859	0.040519	-0.0388811	0.0413579	0.0802233	-0.184491	-0.131739	-0.135047	-0.0782745	-0.00385872	-0.096364	-0.075212	0.00233272	-0.168487	-0.142868	0.0900282	0.133551	0.159958	-0.109482	0.130916	0.184051	0.0281925	-0.0425094	-0.0547258	0.0429121	0.0321013	-0.0411885	0.0606134	-0.0685035	-0.0840598	0.0790285
		-0.172488	-0.197853	0.157754	-0.0976283	0.0220927	-0.164656	-0.158846	0.116409	0.0466326	0.0907195	0.10553	0.0662672	0.110726	0.079695	0.108821	0.115634	0.0933413	0.0635987	0.213597	0.126351	0.178789	0.139075	-0.091207	-0.114752	-0.229099	0.0853305	-0.0400143	-0.236365	0.0400723	-0.0806832	-0.150734	-0.166215	-0.0997058	-0.0270719	0.162262	-0.205433	0.0108942	0.181164	0.0108455	-0.185121	-0.168823	-0.167172	-0.122226	-0.109831	0.0365554	-0.152509	-0.135713	-0.174971
		-0.127197	-0.0795128	-0.0636617	-0.13166	-0.0613596	-0.10157	-0.0888095	-0.129599	-0.117581	-0.107351	-0.115084	-0.0899089	-0.0928796	-0.0778229	-0.150832	-0.137332	-0.100565	-0.164007	-0.120107	-0.127388	-0.116837	-0.0886185	-0.104672	-0.0857128	-0.0513557	-0.105485	-0.0763265	0.0542055	-0.0585624	0.0226783	-0.040709	-0.0474925	0.00278969	0.00656897	-0.0766381	0.000679752	0.150847	-0.0823303	0.053937	0.0850724	0.020806	0.123913	0.137639	0.0921718	0.0279933	0.0980507	0.0319356	0.0751253
		-0.144734	-0.0322335	0.00718098	-0.147926	-0.208086	-0.080623	-0.135005	-0.194157	-0.323345	-0.426147	-0.461373	-0.317731	-0.343961	-0.382844	-0.242968	-0.323033	-0.23112	-0.269826	-0.240162	-0.264125	-0.334924	-0.305349	-0.0696987	-0.230223	0.0455271	-0.092146	-0.00867036	0.18043	0.0215742	0.153282	-0.0532478	0.0122596	-0.21604	-0.221944	-0.372325	0.0772229	-0.0406215	-0.271574	-0.0475164	-0.0295615	-0.119093	-0.108203	0.0708601	-0.053689	-0.0320433	0.0500241	-0.0282788	-0.11002
		-0.177058	-0.0722854	-0.162036	-0.120935	-0.267215	-0.125914	-0.23499	-0.300834	-0.0917097	-0.0385981	-0.14719	-0.0616274	-0.0845456	-0.175582	0.169165	0.0621747	-0.0486247	0.139146	-0.0109515	0.130924	0.0258122	-0.0446245	0.214702	0.0542085	0.156949	0.160688	0.0653231	0.0741891	0.133097	0.0552272	0.102412	0.209875	-0.0456601	-0.0558398	-0.189551	0.178271	-0.10117	-0.199474	-0.196746	-0.13174	-0.0422014	-0.0245424	-0.0504986	-0.0762946	-0.15956	-0.150227	-0.105196	0.0569625
		-0.305453	-0.233578	-0.271415	-0.243512	-0.408669	-0.281261	-0.328489	-0.439214	-0.195085	-0.150978	-0.241806	-0.10059	-0.194097	-0.204277	-0.0769018	-0.0791959	-0.0628526	-0.0572558	-0.0799049	-0.0586584	-0.0607437	-0.0286945	0.19779	0.0523675	0.288382	0.0752502	0.0657181	0.289346	0.119439	0.161765	0.168395	0.317265	0.115624	0.0955	-0.17079	0.301526	0.127203	-0.103787	-0.207123	-0.082019	0.0804583	0.142394	0.140037	0.0661262	-0.0906314	-0.0979479	0.0494551	0.245592
		-0.325554	-0.25502	-0.222633	-0.272574	-0.36888	-0.314385	-0.38556	-0.424123	-0.135362	-0.0641518	-0.160959	-0.0997734	-0.186731	-0.2346	0.140063	0.110423	0.0169216	0.119005	0.0592462	0.0474701	0.0690746	0.0159762	0.318226	0.118973	0.295148	0.316016	0.206914	0.236806	0.2695	0.177276	0.196174	0.308446	0.0678862	0.170857	-0.0807301	0.271808	0.105574	-0.101323	-0.184296	-0.154098	0.0236337	0.136485	0.0968974	0.0475584	-0.126405	-0.203581	-0.079406	0.167044
		-0.0956198	-0.027202	-0.0855093	-0.0777004	-0.173004	-0.0555255	-0.121031	-0.185588	-0.149257	-0.177123	-0.223631	-0.162633	-0.214321	-0.241482	-0.0311014	-0.0730101	-0.0961699	-0.0430668	-0.0634433	-0.0784177	-0.0915721	-0.124225	0.137933	-0.0116143	0.161047	0.105525	0.0906913	0.136732	0.122729	0.0731406	0.0798707	0.148444	-0.0358079	-0.0241256	-0.199852	0.134952	-0.0209037	-0.189914	-0.0988381	-0.0135055	0.0273462	0.0328934	0.0349098	-0.00956616	-0.0631793	-0.0529421	-0.0230006	0.0374081
		-0.0523163	-0.0245239	0.0938999	-0.00924048	-0.106904	-0.0397175	-0.0831169	-0.0247968	-0.0989122	-0.132747	-0.194894	-0.151375	-0.103889	-0.203364	0.0538025	-0.0544329	-0.107229	0.00923395	-0.0219739	0.0120656	-0.0836961	-0.154133	-0.0110606	-0.11441	-0.0551716	0.0700065	-0.0270254	-0.067948	0.0783977	-0.0165207	-0.0966755	-0.0116202	-0.223953	-0.206556	-0.246999	-0.0140999	-0.136079	-0.223257	-0.100331	-0.122734	-0.168494	-0.195508	-0.149706	-0.159172	-0.118009	-0.113345	-0.168256	-0.186272
		-0.0499952	-0.0759024	0.306621	0.135846	0.0931335	-0.0680339	-0.0767456	0.252132	0.212642	0.290519	0.266272	0.208979	0.255419	0.214129	0.253589	0.238189	0.0396642	0.198699	0.268981	0.257999	0.261132	0.0959523	-0.0401631	-0.0186457	-0.27816	0.130994	-0.144248	-0.381449	-0.000387059	-0.280633	-0.167155	-0.100521	-0.170462	-0.116897	0.0972457	-0.178323	-0.192463	0.044658	0.0124106	-0.20648	-0.141617	-0.237744	-0.292927	-0.221856	-0.0946025	-0.236356	-0.194923	-0.240324
		-0.0370817	-0.0550514	0.149452	0.0186872	0.107627	-0.0545488	-0.0629318	0.144958	0.153786	0.206534	0.230622	0.129812	0.170441	0.144816	0.174075	0.189753	0.0772636	0.149926	0.202751	0.138359	0.180932	0.0922806	-0.0209335	-0.0101462	-0.183973	0.139414	-0.0404097	-0.266441	-0.0127302	-0.168763	-0.115739	-0.128781	-0.0806144	-0.00530372	0.152011	-0.183962	-0.113734	0.0749093	0.0321847	-0.15664	-0.0939184	-0.143398	-0.2008	-0.119172	-0.0355518	-0.185713	-0.141987	-0.175615
		-0.121991	-0.142282	-0.100808	-0.103066	-0.177495	-0.147211	-0.129953	-0.17648	0.0235295	0.0416741	0.0182876	0.0379129	0.0152848	-0.0206301	0.0600556	0.0835005	-0.0150913	0.0653469	0.0280877	0.0573892	0.0637758	0.0169939	0.123756	0.0479549	0.0860571	0.0718445	0.00594738	0.10541	0.0535602	0.0297738	0.0956903	0.182516	-0.0402439	0.00463972	-0.0740578	0.167344	-0.0140912	-0.0875541	-0.137899	-0.115853	-0.0160397	-0.0327208	-0.0225034	-0.0270623	-0.100032	-0.113368	-0.037311	0.00434921
		-0.11201	-0.0618958	0.0147617	-0.0370805	-0.180298	-0.104115	-0.145769	-0.124766	-0.11333	-0.159111	-0.190478	-0.126579	-0.136041	-0.188158	-0.0294574	-0.0729303	-0.0880921	-0.0377357	-0.0513824	-0.0307806	-0.0870286	-0.109393	0.0461238	-0.0713225	0.0290102	0.0477067	0.00328288	0.029621	0.0662712	0.0392623	-0.00839477	0.0753036	-0.122201	-0.114971	-0.203481	0.0543457	-0.0540388	-0.163181	-0.0955971	-0.0632253	-0.0630453	-0.0825489	-0.0443285	-0.0858709	-0.0677987	-0.0712425	-0.0670657	-0.0410904
		-0.186351	-0.0784355	-0.0438969	-0.173873	-0.248727	-0.113488	-0.212346	-0.245971	-0.234925	-0.291765	-0.329081	-0.268801	-0.296573	-0.332839	-0.217921	-0.265809	-0.210293	-0.237305	-0.209102	-0.241343	-0.25765	-0.252993	-0.080869	-0.182316	0.0342921	-0.0817278	0.011137	0.0137956	-0.0428966	0.0238191	-0.126322	-0.00956647	-0.0566308	-0.0825051	-0.277883	-0.00716907	-0.09402	-0.269599	-0.0423856	0.0109902	-0.0431969	-0.0102205	-7.55067e-05	-0.106762	-0.0891109	-0.0521154	-0.0892144	0.0186729
		-0.168011	-0.0696197	-0.157649	-0.107273	-0.26568	-0.126599	-0.206827	-0.27784	-0.0989663	-0.0814835	-0.177624	-0.103642	-0.117918	-0.222874	0.150395	0.0591537	-0.0533942	0.104223	-0.0148233	0.118103	-0.0193095	-0.0886952	0.198241	0.016121	0.15017	0.138971	0.055431	0.167715	0.18661	0.0880185	0.118703	0.232836	-0.122334	-0.0917	-0.23544	0.249712	-0.0349659	-0.230129	-0.211441	-0.154129	-0.0852647	-0.0679627	-0.0306488	-0.0751283	-0.161314	-0.134412	-0.103766	0.0135017
		-0.311661	-0.263498	-0.258306	-0.268471	-0.385455	-0.32321	-0.33223	-0.437425	-0.151003	-0.123403	-0.188031	-0.100511	-0.169954	-0.208612	-0.0500229	-0.0510509	-0.0485736	-0.0329851	-0.0774941	-0.047695	-0.0776313	-0.0605268	0.196752	0.0548308	0.254956	0.0644025	0.0848969	0.303263	0.129396	0.171038	0.163532	0.290063	0.104149	0.103452	-0.133634	0.304809	0.144805	-0.135575	-0.17541	-0.0691365	0.0591593	0.141983	0.14241	0.0658276	-0.0884535	-0.0747804	0.0318566	0.228305
		-0.324234	-0.2572	-0.22512	-0.296268	-0.379743	-0.324668	-0.357993	-0.405828	-0.180912	-0.14403	-0.244665	-0.0856174	-0.168417	-0.212115	0.0748245	0.0478914	-0.00292872	0.0518458	0.0360443	0.0902564	0.0719557	0.0345446	0.29093	0.0571356	0.274206	0.26896	0.169727	0.361642	0.367125	0.296415	0.284394	0.320871	-0.0456884	0.0610469	-0.162896	0.350646	0.2018	-0.0614594	-0.225634	-0.205612	-0.0512734	0.0355496	0.168048	0.119743	-0.0779749	-0.127233	-0.0113009	0.0775215
		-0.179515	-0.0994133	-0.146413	-0.122757	-0.262625	-0.148869	-0.201366	-0.251602	-0.182461	-0.206651	-0.276654	-0.133878	-0.199163	-0.244345	-0.0123644	-0.0531013	-0.0505272	-0.0237203	-0.0574721	0.00778978	-0.035395	-0.0466811	0.150756	-0.0421037	0.177433	0.125849	0.0951525	0.259494	0.241715	0.190263	0.163962	0.184566	-0.0548099	0.00528052	-0.188294	0.220491	0.133953	-0.0955688	-0.173083	-0.113407	-0.0747235	0.00838531	0.12311	0.0495451	-0.0474222	-0.0574095	-0.0210494	0.0518239
		-0.0492966	-0.10449	0.278618	0.107383	0.109191	-0.0744298	-0.0381345	0.288596	0.211585	0.282343	0.282663	0.204501	0.275287	0.230841	0.228738	0.216008	0.0335608	0.180359	0.229935	0.262953	0.240967	0.100715	-0.0797051	-0.0523861	-0.316728	0.0790694	-0.149979	-0.375417	0.0100759	-0.257653	-0.185222	-0.148243	-0.199426	-0.157344	0.0855579	-0.208275	-0.165102	0.0688586	0.0121198	-0.225115	-0.171728	-0.275796	-0.286574	-0.204788	-0.0723493	-0.197822	-0.174095	-0.286606
		-0.0851023	-0.138216	0.123377	-0.0393752	0.044747	-0.104085	-0.0631378	0.125115	0.15103	0.208149	0.210049	0.227515	0.236737	0.231283	0.114819	0.129274	0.035993	0.0928799	0.149902	0.195022	0.202857	0.116232	-0.0447938	-0.00829293	-0.209292	0.0757782	-0.089321	-0.210516	0.0624828	-0.114217	-0.0411879	-0.131471	-0.13841	-0.101368	0.0562781	-0.16889	-0.0404958	0.0910134	0.00277885	-0.172704	-0.114201	-0.1943	-0.156042	-0.0609003	0.00172767	-0.110454	-0.0577234	-0.225599
		-0.0949989	-0.118362	-0.0932296	-0.0943804	-0.143851	-0.123979	-0.113428	-0.160215	0.0498593	0.0680163	0.0423115	0.0842936	0.0676329	0.0340517	0.0442061	0.0689553	-0.018724	0.0315104	-0.00117178	0.0690055	0.0542883	0.00274966	0.0850803	0.0302406	0.0250172	0.0233188	-0.00769706	0.0881072	0.0435144	0.029947	0.0988997	0.133554	-0.0526855	-0.0708587	-0.0891994	0.134343	0.00174709	-0.0738741	-0.105543	-0.0972082	-0.036058	-0.0619931	-0.0304676	-0.0211652	-0.0840528	-0.0859358	-0.0212968	-0.029387
		-0.105144	-0.0554707	0.000455065	-0.0258236	-0.169205	-0.0970756	-0.131417	-0.10504	-0.0994343	-0.138318	-0.193635	-0.115607	-0.119544	-0.188645	-0.0122021	-0.0559582	-0.102828	-0.0251137	-0.0597961	-0.00992641	-0.0839711	-0.119184	0.0638661	-0.0584923	0.0400107	0.0569409	0.000512226	0.0544181	0.100257	0.0403831	0.0215887	0.102933	-0.143702	-0.114765	-0.211864	0.0841351	-0.0478496	-0.185717	-0.102809	-0.0839575	-0.070383	-0.0980678	-0.0470944	-0.0790106	-0.102235	-0.0729974	-0.0704081	-0.0632156
	K=3:
		DFS1
		NaN	0.4168	-0.0924137	0.149473	0.354663	0.468068	0.595617	0.265272	0.24829	0.118703	0.182763	0.149252	0.135663	0.178352	0.158166	0.212008	0.168562	0.215317	0.132026	0.135612	0.20478	0.140001	0.313785	0.342591	0.239191	0.339078	0.356292	0.170862	0.315912	0.295424	0.400451	0.0154398	-0.0719973	-0.103505	0.0461326	0.0117845	-0.0708486	0.0372774	0.165977	0.20013	0.149738	0.0787886	0.100709	0.253866	0.177292	0.288878	0.205042	-0.134356
		0.4168	NaN	-0.095937	0.099168	0.340767	0.501968	0.35115	0.173434	0.0877207	-0.00778157	0.0625332	0.0301068	-0.00283161	0.0489521	0.0779045	0.10815	0.0516349	0.113654	0.0652286	0.0664314	0.102462	0.0580339	0.21957	0.204786	0.143503	0.254872	0.244554	0.0939312	0.246507	0.222385	0.266528	0.0253476	-0.0421388	-0.0496588	-0.0395244	0.00587195	-0.0312503	-0.0201129	0.10864	0.0929925	0.0769014	0.0720996	0.101997	0.176083	0.107818	0.190052	0.117023	-0.078471
		-0.0924137	-0.095937	NaN	0.192138	-0.0483121	-0.125451	-0.105559	0.154636	-0.136343	-0.168154	-0.195961	-0.16643	-0.141031	-0.198542	-0.130056	-0.190683	-0.177457	-0.166082	-0.093053	-0.106206	-0.181343	-0.178642	-0.208882	-0.219403	-0.166048	-0.214399	-0.234714	-0.149475	-0.198779	-0.226326	-0.273485	-0.048163	-0.127392	-0.09022	-0.104933	-0.0563423	-0.0899191	-0.109923	-0.0300027	-0.0542558	-0.108628	-0.155243	-0.148688	-0.22958	-0.118632	-0.135796	-0.152466	-0.0811738
		0.149473	0.099168	0.192138	NaN	-0.0601761	0.0709109	0.0485729	0.23239	-0.131949	-0.151253	-0.169924	-0.17402	-0.140983	-0.209074	-0.0715474	-0.13703	-0.147868	-0.0987931	-0.117559	-0.0455217	-0.123958	-0.15369	-0.158691	-0.180493	-0.0788436	-0.223404	-0.271487	-0.108444	-0.201525	-0.266995	-0.240986	0.061273	-0.0694837	-0.0857376	-0.115602	0.0382719	-0.132935	-0.11355	-0.188705	-0.134289	-0.132768	-0.196042	-0.218272	-0.282787	-0.2098	-0.210161	-0.205751	-0.0326918
		0.354663	0.340767	-0.0483121	-0.0601761	NaN	0.362931	0.416968	0.257914	0.211478	0.074488	0.180531	0.122948	0.104117	0.197652	0.141641	0.209559	0.177306	0.192746	0.182999	0.0980884	0.195768	0.178146	0.283064	0.29481	0.164193	0.373023	0.401349	0.110672	0.330988	0.354292	0.394042	-0.0709914	-0.0644579	-0.0669213	0.134388	-0.062326	-0.0102457	0.0932314	0.341654	0.237521	0.156163	0.158419	0.193724	0.348166	0.287357	0.369405	0.26813	-0.151961
		0.468068	0.501968	-0.125451	0.0709109	0.362931	NaN	0.459518	0.248146	0.126922	0.0176606	0.0919021	0.0630592	0.032462	0.0838781	0.0879986	0.130424	0.0858708	0.136731	0.0875398	0.0820525	0.119029	0.0784726	0.247977	0.238666	0.177051	0.263085	0.26996	0.114665	0.269008	0.23851	0.312598	0.022361	-0.0498297	-0.0597115	-0.0046317	0.0117092	-0.0267094	-0.000257645	0.111043	0.0807019	0.0699741	0.0352122	0.10586	0.214714	0.139502	0.214303	0.139646	-0.0986572
		0.595617	0.35115	-0.105559	0.0485729	0.416968	0.459518	NaN	0.313689	0.328119	0.162774	0.230815	0.225538	0.222044	0.266597	0.183169	0.260052	0.203866	0.251583	0.17989	0.164592	0.250213	0.194393	0.37466	0.417485	0.25497	0.427006	0.463199	0.206867	0.408344	0.427404	0.526489	-0.0473009	-0.108853	-0.135442	0.052822	-0.0177302	-0.0433328	0.0648915	0.257645	0.295064	0.211116	0.130285	0.193746	0.399708	0.294114	0.47289	0.336644	-0.18616
		0.265272	0.173434	0.154636	0.23239	0.257914	0.248146	0.313689	NaN	0.0820961	-0.0170628	0.00601319	0.0103678	0.0297453	0.0109531	0.0386815	0.0567067	0.038969	0.0544488	0.0892745	0.0589432	0.0566127	0.0338445	0.0680036	0.0599142	0.0318835	0.102892	0.0785274	0.00553019	0.123596	0.0670214	0.116171	-0.0417521	-0.145755	-0.123877	0.00308571	-0.0526781	-0.0482151	0.0382561	0.0974756	0.0313119	-0.0149411	-0.0973831	0.019665	0.0740546	0.128094	0.119337	0.0601843	-0.165785
		0.24829	0.0877207	-0.136343	-0.131949	0.211478	0.126922	0.328119	0.0820961	NaN	0.590987	0.511198	0.57588	0.594303	0.530451	0.319406	0.4248	0.260835	0.374447	0.272794	0.310084	0.398321	0.289044	0.4915	0.593269	0.292131	0.543085	0.601334	0.166364	0.474263	0.480714	0.612661	-0.107634	-0.0911793	-0.144969	0.0814944	-0.0895666	-0.0940709	0.0682217	0.319888	0.424494	0.390452	0.221975	0.21084	0.450722	0.2907	0.499032	0.434468	-0.192797
		0.118703	-0.00778157	-0.168154	-0.151253	0.074488	0.0176606	0.162774	-0.0170628	0.590987	NaN	0.534265	0.604401	0.592322	0.529361	0.316863	0.38947	0.213795	0.3484	0.214188	0.323716	0.361648	0.233521	0.369038	0.494735	0.176888	0.40007	0.401101	0.0677871	0.327342	0.284036	0.47141	-0.0871147	-0.00192615	-0.0839343	0.0687139	-0.0826032	-0.0870101	0.0363201	0.18702	0.264021	0.308458	0.205804	0.140155	0.342586	0.150406	0.310257	0.32196	-0.0820916
		0.182763	0.0625332	-0.195961	-0.169924	0.180531	0.0919021	0.230815	0.00601319	0.511198	0.534265	NaN	0.538405	0.476915	0.645696	0.348564	0.450666	0.255477	0.363144	0.247631	0.334717	0.428271	0.285987	0.395378	0.505395	0.19109	0.453936	0.472148	0.081426	0.36771	0.348606	0.528567	-0.126613	0.0308744	-0.110309	0.108932	-0.106405	-0.0758775	0.0742392	0.264436	0.308097	0.324836	0.269345	0.190516	0.437913	0.230636	0.370251	0.398318	-0.0877823
		0.149252	0.0301068	-0.16643	-0.17402	0.122948	0.0630592	0.225538	0.0103678	0.57588	0.604401	0.538405	NaN	0.607523	0.63011	0.32003	0.402263	0.248651	0.339405	0.254977	0.329093	0.406796	0.253394	0.437742	0.542887	0.209007	0.488367	0.49415	0.145584	0.442323	0.402678	0.609168	-0.10089	-0.0441961	-0.120876	0.0609536	-0.093506	-0.0584453	0.054783	0.245136	0.306375	0.357992	0.228402	0.214582	0.479184	0.232314	0.418828	0.482107	-0.154713
		0.135663	-0.00283161	-0.141031	-0.140983	0.104117	0.032462	0.222044	0.0297453	0.594303	0.592322	0.476915	0.607523	NaN	0.572822	0.290513	0.342945	0.187345	0.312373	0.222894	0.330778	0.362743	0.228079	0.328403	0.422568	0.16064	0.373632	0.377847	0.0995579	0.345647	0.323609	0.472423	-0.128022	-0.0788736	-0.12819	0.0460656	-0.0986591	-0.0840121	0.0503302	0.191204	0.257701	0.265757	0.146899	0.143791	0.356098	0.189408	0.375567	0.374217	-0.14388
		0.178352	0.0489521	-0.198542	-0.209074	0.197652	0.0838781	0.266597	0.0109531	0.530451	0.529361	0.645696	0.63011	0.572822	NaN	0.322781	0.42282	0.257269	0.339103	0.258055	0.377621	0.490487	0.311778	0.411885	0.519934	0.189607	0.472379	0.506944	0.12579	0.430949	0.449315	0.590526	-0.13984	-0.0243548	-0.157705	0.0791483	-0.116431	-0.0636494	0.0961295	0.288831	0.323679	0.335748	0.25872	0.238241	0.529179	0.301306	0.472684	0.493316	-0.128113
		0.158166	0.0779045	-0.130056	-0.0715474	0.141641	0.0879986	0.183169	0.0386815	0.319406	0.316863	0.348564	0.32003	0.290513	0.322781	NaN	0.486797	0.251723	0.441126	0.314714	0.412958	0.435681	0.297477	0.350825	0.33584	0.16401	0.502384	0.408283	0.0994438	0.419098	0.336663	0.396191	-0.0133184	-0.109932	-0.0424483	0.101102	0.0116468	-0.0297884	0.102575	0.151246	0.141969	0.129966	0.159045	0.171673	0.305023	0.157822	0.2236	0.205242	-0.136354
		0.212008	0.10815	-0.190683	-0.13703	0.209559	0.130424	0.260052	0.0567067	0.4248	0.38947	0.450666	0.402263	0.342945	0.42282	0.486797	NaN	0.435417	0.54616	0.460755	0.41755	0.580257	0.459842	0.480645	0.501852	0.268778	0.649252	0.604438	0.184619	0.535791	0.490068	0.568461	-0.0210594	-0.0640367	-0.0741625	0.190679	-0.00525815	-0.00718123	0.193409	0.240776	0.229571	0.223083	0.236545	0.25687	0.443539	0.262649	0.347231	0.319962	-0.163339
		0.168562	0.0516349	-0.177457	-0.147868	0.177306	0.0858708	0.203866	0.038969	0.260835	0.213795	0.255477	0.248651	0.187345	0.257269	0.251723	0.435417	NaN	0.373521	0.323802	0.220682	0.36631	0.404328	0.333918	0.40081	0.233165	0.443116	0.495984	0.169101	0.364168	0.436981	0.439154	-0.0654544	0.00293279	0.00864502	0.283989	-0.0346985	0.0577033	0.269903	0.219635	0.151169	0.147927	0.175468	0.24637	0.337545	0.241401	0.258918	0.226938	-0.138822
		0.215317	0.113654	-0.166082	-0.0987931	0.192746	0.136731	0.251583	0.0544488	0.374447	0.3484	0.363144	0.339405	0.312373	0.339103	0.441126	0.54616	0.373521	NaN	0.348279	0.387478	0.466961	0.382911	0.429508	0.450975	0.242797	0.551798	0.505971	0.14367	0.481224	0.425009	0.504841	-0.00106907	-0.0574408	-0.0310763	0.158112	0.0190208	0.00182402	0.147186	0.190964	0.175709	0.188974	0.188406	0.206412	0.365673	0.225894	0.286202	0.256042	-0.13246
		0.132026	0.0652286	-0.093053	-0.117559	0.182999	0.0875398	0.17989	0.0892745	0.272794	0.214188	0.247631	0.254977	0.222894	0.258055	0.314714	0.460755	0.323802	0.348279	NaN	0.271992	0.446341	0.38761	0.33309	0.311402	0.185076	0.525889	0.437292	0.156365	0.450362	0.398598	0.409245	-0.0621382	-0.12056	-0.0451126	0.183419	-0.0315647	0.0545567	0.236454	0.211046	0.144475	0.10585	0.122566	0.224623	0.327709	0.233838	0.267489	0.233178	-0.1787
		0.135612	0.0664314	-0.106206	-0.0455217	0.0980884	0.0820525	0.164592	0.0589432	0.310084	0.323716	0.334717	0.329093	0.330778	0.377621	0.412958	0.41755	0.220682	0.387478	0.271992	NaN	0.491344	0.327175	0.310314	0.306855	0.0926545	0.415799	0.339986	0.0703114	0.42187	0.318388	0.356962	-0.0221957	-0.117074	-0.0655744	0.0653608	0.0101089	-0.0207915	0.124978	0.10797	0.101019	0.108279	0.103757	0.147199	0.279928	0.154971	0.209868	0.172169	-0.12838
		0.20478	0.102462	-0.181343	-0.123958	0.195768	0.119029	0.250213	0.0566127	0.398321	0.361648	0.428271	0.406796	0.362743	0.490487	0.435681	0.580257	0.36631	0.466961	0.446341	0.491344	NaN	0.518282	0.470846	0.472607	0.214723	0.619088	0.562295	0.167739	0.579192	0.512171	0.558557	-0.0301356	-0.0620729	-0.0451545	0.171485	0.00269443	0.0277579	0.234826	0.244685	0.215059	0.223183	0.237432	0.268306	0.447498	0.286235	0.348318	0.31588	-0.138458
		0.140001	0.0580339	-0.178642	-0.15369	0.178146	0.0784726	0.194393	0.0338445	0.289044	0.233521	0.285987	0.253394	0.228079	0.311778	0.297477	0.459842	0.404328	0.382911	0.38761	0.327175	0.518282	NaN	0.357501	0.378721	0.177067	0.478775	0.477793	0.16745	0.433777	0.484776	0.439334	-0.0418072	-0.0236893	-0.0191913	0.236805	-0.0127894	0.0677982	0.349622	0.22369	0.153009	0.145746	0.188413	0.256224	0.359342	0.28968	0.295196	0.232705	-0.11297
		0.313785	0.21957	-0.208882	-0.158691	0.283064	0.247977	0.37466	0.0680036	0.4915	0.369038	0.395378	0.437742	0.328403	0.411885	0.350825	0.480645	0.333918	0.429508	0.33309	0.310314	0.470846	0.357501	NaN	0.727727	0.506513	0.810511	0.791541	0.374201	0.73886	0.69564	0.86804	0.126625	-0.0361426	-0.0669123	0.0727442	0.0959997	0.0109885	0.093641	0.352593	0.407226	0.461387	0.354167	0.376454	0.634494	0.380891	0.53944	0.509408	-0.11665
		0.342591	0.204786	-0.219403	-0.180493	0.29481	0.238666	0.417485	0.0599142	0.593269	0.494735	0.505395	0.542887	0.422568	0.519934	0.33584	0.501852	0.40081	0.450975	0.311402	0.306855	0.472607	0.378721	0.727727	NaN	0.497894	0.78669	0.839583	0.320008	0.670118	0.700767	0.910218	-0.0352218	0.0891708	-0.0625961	0.163749	-0.0527076	-0.0389497	0.104111	0.403354	0.502117	0.573642	0.425905	0.377122	0.678818	0.409601	0.60405	0.591302	-0.119365
		0.239191	0.143503	-0.166048	-0.0788436	0.164193	0.177051	0.25497	0.0318835	0.292131	0.176888	0.19109	0.209007	0.16064	0.189607	0.16401	0.268778	0.233165	0.242797	0.185076	0.0926545	0.214723	0.177067	0.506513	0.497894	NaN	0.528444	0.546246	0.42919	0.431575	0.445825	0.570352	0.0784238	-0.00557008	-0.0491509	0.069729	0.0528527	-0.0468866	0.026511	0.201791	0.305597	0.337691	0.243506	0.230313	0.378152	0.250684	0.342417	0.334991	-0.109067
		0.339078	0.254872	-0.214399	-0.223404	0.373023	0.263085	0.427006	0.102892	0.543085	0.40007	0.453936	0.488367	0.373632	0.472379	0.502384	0.649252	0.443116	0.551798	0.525889	0.415799	0.619088	0.478775	0.810511	0.78669	0.528444	NaN	1	0.371896	0.951767	0.866921	0.95532	-0.0216193	-0.108797	-0.014335	0.152059	-0.00955357	0.0608858	0.171669	0.502915	0.512888	0.485367	0.506827	0.538652	0.798736	0.514651	0.667766	0.591593	-0.22137
		0.356292	0.244554	-0.234714	-0.271487	0.401349	0.26996	0.463199	0.0785274	0.601334	0.401101	0.472148	0.49415	0.377847	0.506944	0.408283	0.604438	0.495984	0.505971	0.437292	0.339986	0.562295	0.477793	0.791541	0.839583	0.546246	1	NaN	0.391047	0.869103	0.96245	0.978304	-0.0769517	-0.0846652	-0.0615872	0.214073	-0.0485882	0.0430826	0.179534	0.561266	0.603279	0.525129	0.51434	0.547016	0.829575	0.567624	0.737462	0.636262	-0.237709
		0.170862	0.0939312	-0.149475	-0.108444	0.110672	0.114665	0.206867	0.00553019	0.166364	0.0677871	0.081426	0.145584	0.0995579	0.12579	0.0994438	0.184619	0.169101	0.14367	0.156365	0.0703114	0.167739	0.16745	0.374201	0.320008	0.42919	0.371896	0.391047	NaN	0.370995	0.420405	0.463413	0.101915	-0.137062	-0.128685	-0.0222342	0.136075	0.0518415	0.0674469	0.103409	0.171434	0.191223	0.09436	0.235253	0.344429	0.235571	0.28939	0.307876	-0.155218
		0.315912	0.246507	-0.198779	-0.201525	0.330988	0.269008	0.408344	0.123596	0.474263	0.327342	0.36771	0.442323	0.345647	0.430949	0.419098	0.535791	0.364168	0.481224	0.450362	0.42187	0.579192	0.433777	0.73886	0.670118	0.431575	0.951767	0.869103	0.370995	NaN	0.821129	0.891656	0.0094093	-0.162324	-0.0453125	0.0880574	0.0418756	0.158506	0.174917	0.408836	0.413335	0.377162	0.371828	0.523534	0.775103	0.4894	0.626611	0.549829	-0.208836
		0.295424	0.222385	-0.226326	-0.266995	0.354292	0.23851	0.427404	0.0670214	0.480714	0.284036	0.348606	0.402678	0.323609	0.449315	0.336663	0.490068	0.436981	0.425009	0.398598	0.318388	0.512171	0.484776	0.69564	0.700767	0.445825	0.866921	0.96245	0.420405	0.821129	NaN	0.883257	-0.0646652	-0.147804	-0.0887823	0.151405	-0.00331308	0.11801	0.222706	0.479107	0.48584	0.403718	0.394122	0.534851	0.768136	0.558302	0.70956	0.588573	-0.232571
		0.400451	0.266528	-0.273485	-0.240986	0.394042	0.312598	0.526489	0.116171	0.612661	0.47141	0.528567	0.609168	0.472423	0.590526	0.396191	0.568461	0.439154	0.504841	0.409245	0.356962	0.558557	0.439334	0.86804	0.910218	0.570352	0.95532	0.978304	0.463413	0.891656	0.883257	NaN	0.00216958	-0.0293978	-0.0961465	0.139409	0.0338209	0.0529469	0.156569	0.475118	0.523427	0.557675	0.435408	0.51595	0.866504	0.542309	0.747583	0.729779	-0.199605
		0.0154398	0.0253476	-0.048163	0.061273	-0.0709914	0.022361	-0.0473009	-0.0417521	-0.107634	-0.0871147	-0.126613	-0.10089	-0.128022	-0.13984	-0.0133184	-0.0210594	-0.0654544	-0.00106907	-0.0621382	-0.0221957	-0.0301356	-0.0418072	0.126625	-0.0352218	0.0784238	-0.0216193	-0.0769517	0.101915	0.0094093	-0.0646652	0.00216958	NaN	0.018578	0.0317571	-0.101419	0.314738	0.0332953	-0.0646877	-0.179184	-0.151575	-0.0544652	-0.0893553	-0.0675445	-0.115909	-0.0950058	-0.161391	-0.104888	0.0855851
		-0.0719973	-0.0421388	-0.127392	-0.0694837	-0.0644579	-0.0498297	-0.108853	-0.145755	-0.0911793	-0.00192615	0.0308744	-0.0441961	-0.0788736	-0.0243548	-0.109932	-0.0640367	0.00293279	-0.0574408	-0.12056	-0.117074	-0.0620729	-0.0236893	-0.0361426	0.0891708	-0.00557008	-0.108797	-0.0846652	-0.137062	-0.162324	-0.147804	-0.0293978	0.018578	NaN	0.225319	0.134929	-0.0451678	0.0348218	0.00204427	-0.0595047	-0.0349542	0.0856282	0.15497	-0.090104	-0.0628137	-0.0781774	-0.130766	-0.0374551	0.278798
		-0.103505	-0.0496588	-0.09022	-0.0857376	-0.0669213	-0.0597115	-0.135442	-0.123877	-0.144969	-0.0839343	-0.110309	-0.120876	-0.12819	-0.157705	-0.0424483	-0.0741625	0.00864502	-0.0310763	-0.0451126	-0.0655744	-0.0451545	-0.0191913	-0.0669123	-0.0625961	-0.0491509	-0.014335	-0.0615872	-0.128685	-0.0453125	-0.0887823	-0.0961465	0.0317571	0.225319	NaN	0.153677	-0.00155599	0.212436	0.0594365	-0.0700017	-0.139583	-0.0792764	0.0812978	-0.00798115	-0.101218	-0.0753383	-0.193788	-0.151719	0.198614
		0.0461326	-0.0395244	-0.104933	-0.115602	0.134388	-0.0046317	0.052822	0.00308571	0.0814944	0.0687139	0.108932	0.0609536	0.0460656	0.0791483	0.101102	0.190679	0.283989	0.158112	0.183419	0.0653608	0.171485	0.236805	0.0727442	0.163749	0.069729	0.152059	0.214073	-0.0222342	0.0880574	0.151405	0.139409	-0.101419	0.134929	0.153677	NaN	-0.0997862	0.0652169	0.312375	0.128159	0.0199778	0.012401	0.122943	0.0885838	0.0925143	0.146133	0.0458921	0.01899	-0.0107695
		0.0117845	0.00587195	-0.0563423	0.0382719	-0.062326	0.0117092	-0.0177302	-0.0526781	-0.0895666	-0.0826032	-0.106405	-0.093506	-0.0986591	-0.116431	0.0116468	-0.00525815	-0.0346985	0.0190208	-0.0315647	0.0101089	0.00269443	-0.0127894	0.0959997	-0.0527076	0.0528527	-0.00955357	-0.0485882	0.136075	0.0418756	-0.00331308	0.0338209	0.314738	-0.0451678	-0.00155599	-0.0997862	NaN	0.0435689	-0.0506503	-0.137865	-0.121004	-0.0652262	-0.0914682	-0.0200584	-0.0766091	-0.0656664	-0.0902469	-0.0857591	0.0328619
		-0.0708486	-0.0312503	-0.0899191	-0.132935	-0.0102457	-0.0267094	-0.0433328	-0.0482151	-0.0940709	-0.0870101	-0.0758775	-0.0584453	-0.0840121	-0.0636494	-0.0297884	-0.00718123	0.0577033	0.00182402	0.0545567	-0.0207915	0.0277579	0.0677982	0.0109885	-0.0389497	-0.0468866	0.0608858	0.0430826	0.0518415	0.158506	0.11801	0.0529469	0.0332953	0.0348218	0.212436	0.0652169	0.0435689	NaN	0.152848	-0.0355383	-0.120533	-0.109508	-0.00530882	0.140346	0.100403	0.06166	-0.0371855	-0.00370969	0.0524862
		0.0372774	-0.0201129	-0.109923	-0.11355	0.0932314	-0.000257645	0.0648915	0.0382561	0.0682217	0.0363201	0.0742392	0.054783	0.0503302	0.0961295	0.102575	0.193409	0.269903	0.147186	0.236454	0.124978	0.234826	0.349622	0.093641	0.104111	0.026511	0.171669	0.179534	0.0674469	0.174917	0.222706	0.156569	-0.0646877	0.00204427	0.0594365	0.312375	-0.0506503	0.152848	NaN	0.0762376	-0.0358282	-0.051486	0.0244796	0.14573	0.151773	0.210308	0.0717383	0.0491925	-0.0854427
		0.165977	0.10864	-0.0300027	-0.188705	0.341654	0.111043	0.257645	0.0974756	0.319888	0.18702	0.264436	0.245136	0.191204	0.288831	0.151246	0.240776	0.219635	0.190964	0.211046	0.10797	0.244685	0.22369	0.352593	0.403354	0.201791	0.502915	0.561266	0.103409	0.408836	0.479107	0.475118	-0.179184	-0.0595047	-0.0700017	0.128159	-0.137865	-0.0355383	0.0762376	NaN	0.508155	0.360145	0.412774	0.347205	0.490724	0.418068	0.536076	0.404776	-0.13268
		0.20013	0.0929925	-0.0542558	-0.134289	0.237521	0.0807019	0.295064	0.0313119	0.424494	0.264021	0.308097	0.306375	0.257701	0.323679	0.141969	0.229571	0.151169	0.175709	0.144475	0.101019	0.215059	0.153009	0.407226	0.502117	0.305597	0.512888	0.603279	0.171434	0.413335	0.48584	0.523427	-0.151575	-0.0349542	-0.139583	0.0199778	-0.121004	-0.120533	-0.0358282	0.508155	NaN	0.556029	0.502466	0.343763	0.515924	0.353958	0.673122	0.515502	-0.0927616
		0.149738	0.0769014	-0.108628	-0.132768	0.156163	0.0699741	0.211116	-0.0149411	0.390452	0.308458	0.324836	0.357992	0.265757	0.335748	0.129966	0.223083	0.147927	0.188974	0.10585	0.108279	0.223183	0.145746	0.461387	0.573642	0.337691	0.485367	0.525129	0.191223	0.377162	0.403718	0.557675	-0.0544652	0.0856282	-0.0792764	0.012401	-0.0652262	-0.109508	-0.051486	0.360145	0.556029	NaN	0.446137	0.264023	0.459002	0.264431	0.4848	0.556911	-0.0201947
		0.0787886	0.0720996	-0.155243	-0.196042	0.158419	0.0352122	0.130285	-0.0973831	0.221975	0.205804	0.269345	0.228402	0.146899	0.25872	0.159045	0.236545	0.175468	0.188406	0.122566	0.103757	0.237432	0.188413	0.354167	0.425905	0.243506	0.506827	0.51434	0.09436	0.371828	0.394122	0.435408	-0.0893553	0.15497	0.0812978	0.122943	-0.0914682	-0.00530882	0.0244796	0.412774	0.502466	0.446137	NaN	0.373145	0.492563	0.277238	0.428538	0.386436	0.0888151
		0.100709	0.101997	-0.148688	-0.218272	0.193724	0.10586	0.193746	0.019665	0.21084	0.140155	0.190516	0.214582	0.143791	0.238241	0.171673	0.25687	0.24637	0.206412	0.224623	0.147199	0.268306	0.256224	0.376454	0.377122	0.230313	0.538652	0.547016	0.235253	0.523534	0.534851	0.51595	-0.0675445	-0.090104	-0.00798115	0.0885838	-0.0200584	0.140346	0.14573	0.347205	0.343763	0.264023	0.373145	NaN	0.557683	0.407218	0.474767	0.397223	-0.098566
		0.253866	0.176083	-0.22958	-0.282787	0.348166	0.214714	0.399708	0.0740546	0.450722	0.342586	0.437913	0.479184	0.356098	0.529179	0.305023	0.443539	0.337545	0.365673	0.327709	0.279928	0.447498	0.359342	0.634494	0.678818	0.378152	0.798736	0.829575	0.344429	0.775103	0.768136	0.866504	-0.115909	-0.0628137	-0.101218	0.0925143	-0.0766091	0.100403	0.151773	0.490724	0.515924	0.459002	0.492563	0.557683	NaN	0.54953	0.733444	0.659297	-0.15987
		0.177292	0.107818	-0.118632	-0.2098	0.287357	0.139502	0.294114	0.128094	0.2907	0.150406	0.230636	0.232314	0.189408	0.301306	0.157822	0.262649	0.241401	0.225894	0.233838	0.154971	0.286235	0.28968	0.380891	0.409601	0.250684	0.514651	0.567624	0.235571	0.4894	0.558302	0.542309	-0.0950058	-0.0781774	-0.0753383	0.146133	-0.0656664	0.06166	0.210308	0.418068	0.353958	0.264431	0.277238	0.407218	0.54953	NaN	0.519971	0.400067	-0.162318
		0.288878	0.190052	-0.135796	-0.210161	0.369405	0.214303	0.47289	0.119337	0.499032	0.310257	0.370251	0.418828	0.375567	0.472684	0.2236	0.347231	0.258918	0.286202	0.267489	0.209868	0.348318	0.295196	0.53944	0.60405	0.342417	0.667766	0.737462	0.28939	0.626611	0.70956	0.747583	-0.161391	-0.130766	-0.193788	0.0458921	-0.0902469	-0.0371855	0.0717383	0.536076	0.673122	0.4848	0.428538	0.474767	0.733444	0.519971	NaN	0.644297	-0.207658
		0.205042	0.117023	-0.152466	-0.205751	0.26813	0.139646	0.336644	0.0601843	0.434468	0.32196	0.398318	0.482107	0.374217	0.493316	0.205242	0.319962	0.226938	0.256042	0.233178	0.172169	0.31588	0.232705	0.509408	0.591302	0.334991	0.591593	0.636262	0.307876	0.549829	0.588573	0.729779	-0.104888	-0.0374551	-0.151719	0.01899	-0.0857591	-0.00370969	0.0491925	0.404776	0.515502	0.556911	0.386436	0.397223	0.659297	0.400067	0.644297	NaN	-0.151764
		-0.134356	-0.078471	-0.0811738	-0.0326918	-0.151961	-0.0986572	-0.18616	-0.165785	-0.192797	-0.0820916	-0.0877823	-0.154713	-0.14388	-0.128113	-0.136354	-0.163339	-0.138822	-0.13246	-0.1787	-0.12838	-0.138458	-0.11297	-0.11665	-0.119365	-0.109067	-0.22137	-0.237709	-0.155218	-0.208836	-0.232571	-0.199605	0.0855851	0.278798	0.198614	-0.0107695	0.0328619	0.0524862	-0.0854427	-0.13268	-0.0927616	-0.0201947	0.0888151	-0.098566	-0.15987	-0.162318	-0.207658	-0.151764	NaN
		-0.177503	-0.121042	-0.0459077	-0.0440031	-0.153402	-0.156836	-0.194113	-0.174703	-0.170422	-0.0444944	-0.0338647	-0.117851	-0.112948	-0.0873371	-0.106356	-0.131896	-0.0821793	-0.122458	-0.177216	-0.09805	-0.106769	-0.075392	-0.187523	-0.125198	-0.139084	-0.190204	-0.177805	-0.208725	-0.223014	-0.214558	-0.204719	-0.0544693	0.219941	0.164452	0.027959	-0.0789928	0.00661311	-0.0475833	-0.021604	0.0353831	0.00836798	0.270319	-0.00619566	-0.0748672	-0.103582	-0.100445	-0.0996173	0.261236
		-0.224826	-0.175641	0.0558269	-0.0385618	-0.168467	-0.22293	-0.230631	-0.111607	-0.203543	-0.0930216	-0.108757	-0.159036	-0.109627	-0.139876	-0.119965	-0.184561	-0.16158	-0.152944	-0.14399	-0.100688	-0.153114	-0.102776	-0.309253	-0.268022	-0.256262	-0.284346	-0.274023	-0.224801	-0.267711	-0.256665	-0.325883	-0.0963084	0.0789617	0.0908634	0.0497045	-0.0971072	-0.000154724	0.00126553	-0.0165309	-0.0601945	-0.145174	0.0378409	-0.0761555	-0.178315	-0.0609901	-0.160147	-0.18818	0.151699
		-0.104459	-0.142707	-0.0144177	-0.0327519	-0.117556	-0.177506	-0.10045	-0.1528	-0.101897	-0.0330046	-0.0497829	-0.0896377	-0.0651937	-0.0821365	-0.0825109	-0.10416	-0.0975948	-0.128028	-0.127094	-0.0951662	-0.119765	-0.122044	-0.175804	-0.122007	-0.11398	-0.149998	-0.125007	-0.137542	-0.186869	-0.155168	-0.193281	-0.0919969	0.0407069	0.00695551	-0.0516088	-0.0724115	-0.0828923	-0.102406	0.0475429	0.217066	0.0312255	0.200173	-0.0104772	-0.061843	-0.100889	0.0569469	-0.0509685	0.150089
		-0.118164	-0.0751918	-0.103767	-0.0805225	-0.114143	-0.100054	-0.145084	-0.186266	-0.132459	-0.0663936	-0.08695	-0.121042	-0.125727	-0.128657	-0.0958084	-0.0980454	-0.0958413	-0.0910178	-0.112014	-0.12753	-0.0991214	-0.0799593	-0.0722233	-0.0820191	0.0648091	-0.0698917	-0.0760104	-0.0108646	-0.110499	-0.110902	-0.118544	0.0437795	0.113296	0.134452	-0.0374771	-0.000940048	-0.00202508	-0.10268	-0.0211963	0.0895788	0.0471664	0.213129	0.0463599	-0.0814522	-0.0652497	-0.0578547	-0.0654798	0.189924
		-0.0473379	-0.0249191	-0.11506	-0.101786	-0.0279022	-0.0371287	-0.019511	-0.0899134	-0.12925	-0.104821	-0.0602062	-0.103844	-0.0769492	-0.0661666	-0.0727446	-0.0594831	-0.0376836	-0.0528528	-0.053364	-0.0973229	-0.0606368	-0.0331453	-0.00866729	-0.0470601	-0.0127305	-0.0520585	-0.0455252	0.0765161	-0.00578904	0.0234493	0.037038	0.0489311	0.0587545	0.0392975	-0.0224255	0.118498	0.123839	-0.0132032	-0.0396232	-0.0405857	-0.0078128	0.0421462	0.0774017	0.0657967	0.0165093	0.0155042	0.025199	0.18919
		-0.109832	-0.0782605	-0.0750816	-0.13372	-0.0135377	-0.0972113	-0.0411674	-0.074074	-0.108686	-0.10056	-0.0258701	-0.0593494	-0.0672356	0.00043645	-0.0902205	-0.0535823	0.0181946	-0.0700113	-0.0303539	-0.0840189	-0.0512811	0.00818998	-0.0680061	-0.0368095	-0.0687438	-0.0443634	-0.0141265	0.0962284	0.00527209	0.0754645	0.0228811	-0.0805404	0.0244763	-0.0188154	0.000316056	-0.0240485	0.156814	0.115919	0.051703	0.0545525	-0.0102294	0.118955	0.207311	0.207367	0.119004	0.149878	0.133192	0.0528936
		-0.148029	-0.168788	-0.0081128	-0.102924	-0.0739498	-0.178568	-0.0905888	-0.0512354	-0.0570908	-0.0172724	-0.00731798	-0.0477068	-0.00335175	0.00277332	-0.059181	-0.0700103	-0.0626412	-0.0866574	-0.0542146	-0.0515157	-0.0717648	-0.0480505	-0.15839	-0.106016	-0.126341	-0.101989	-0.102127	-0.0941332	-0.0989652	-0.0791633	-0.125944	-0.138006	-0.00430024	-0.0150993	-0.0284755	-0.0988824	0.0170676	-0.00903727	0.0678847	0.0610584	-0.0300479	0.0621485	0.0528025	0.0330541	0.103634	0.0836812	-0.00389807	0.026355
		-0.0174646	-0.0485721	-0.096234	-0.183436	0.0404812	-0.0580941	0.0910913	-0.0723997	0.0621334	0.0345296	0.0646188	0.068304	0.0807257	0.129735	0.0095693	0.0431438	0.046017	0.0128872	0.0492256	-0.00131839	0.044272	0.0536482	0.0656223	0.0841251	0.0353545	0.146138	0.181055	0.105194	0.150313	0.274057	0.167112	-0.13397	-0.105697	-0.129303	-0.046566	-0.0403488	0.0329539	0.029528	0.179862	0.276985	0.100326	0.179762	0.253461	0.302331	0.192957	0.425289	0.248353	-0.0493413
		-0.0612707	-0.0479597	-0.0997075	-0.113087	-0.0438274	-0.060609	-0.0342493	-0.102642	-0.0800918	-0.0913582	-0.0669688	-0.0819796	-0.0624711	-0.0612229	-0.0346183	-0.0278874	-0.0226069	-0.0395835	0.00651109	-0.0451085	-0.0127638	0.0223311	-0.0191457	-0.0710459	0.0273097	0.0163224	0.0161154	0.164741	0.0750196	0.0948783	-0.0102907	-0.0157699	-0.105077	-0.0456576	-0.0688441	0.0514869	0.128501	0.0191268	-0.00698791	0.0214053	-0.0563975	0.0377838	0.187204	0.101067	0.0561622	0.103741	0.0347138	-0.000303006
		-0.370218	-0.334633	0.146348	0.117701	-0.362632	-0.348228	-0.464779	-0.152955	-0.500828	-0.337274	-0.380243	-0.422283	-0.332811	-0.42777	-0.305391	-0.419411	-0.268529	-0.372932	-0.26869	-0.255445	-0.374904	-0.273411	-0.674422	-0.6687	-0.492914	-0.776754	-0.78217	-0.382766	-0.699759	-0.711328	-0.807679	-0.0263806	0.10544	0.187194	0.0658618	-0.0413233	0.0442574	0.0203773	-0.462144	-0.565343	-0.507996	-0.429271	-0.44372	-0.683048	-0.460285	-0.681854	-0.591336	0.165334
		-0.228132	-0.256806	0.148824	0.268806	-0.385769	-0.277741	-0.350047	-0.143882	-0.45559	-0.349609	-0.421632	-0.458772	-0.37805	-0.488429	-0.327091	-0.459542	-0.353269	-0.379729	-0.41206	-0.283259	-0.461321	-0.3827	-0.594093	-0.607415	-0.359189	-0.793627	-0.75824	-0.274486	-0.749239	-0.71052	-0.778796	0.0987136	0.0597341	0.0224845	-0.136331	0.0612842	-0.143015	-0.165624	-0.479367	-0.384237	-0.381422	-0.390849	-0.496475	-0.723796	-0.504045	-0.602583	-0.555594	0.15964
		-0.417061	-0.34327	0.126019	0.194716	-0.483537	-0.365186	-0.547834	-0.222888	-0.584551	-0.385252	-0.472123	-0.522392	-0.42718	-0.529454	-0.428373	-0.580426	-0.459731	-0.488835	-0.490046	-0.372037	-0.546069	-0.444126	-0.747428	-0.771754	-0.468735	-0.992726	-0.985972	-0.386655	-0.915518	-0.92552	-0.9704	0.121479	0.172847	0.14738	-0.138846	0.0529548	-0.0531055	-0.189236	-0.595681	-0.594523	-0.469499	-0.446036	-0.587572	-0.85624	-0.594681	-0.830425	-0.667687	0.317145
		-0.264411	-0.278056	0.0952638	0.0391658	-0.246809	-0.272072	-0.315457	-0.0942552	-0.297921	-0.208748	-0.221239	-0.252228	-0.216847	-0.265691	-0.170417	-0.213192	-0.106663	-0.217317	-0.0860339	-0.147116	-0.173264	-0.0551873	-0.437871	-0.40239	-0.319313	-0.471482	-0.477374	-0.242377	-0.433835	-0.417711	-0.516069	-0.0637015	0.0426038	0.072235	0.112116	-0.0671144	0.0697285	0.23828	-0.291987	-0.390097	-0.344443	-0.313209	-0.267511	-0.455309	-0.267025	-0.445739	-0.389637	0.0130434
		-0.213106	-0.274241	0.123695	0.163361	-0.308397	-0.263952	-0.226081	-0.0614541	-0.321687	-0.276185	-0.331469	-0.339782	-0.248982	-0.355004	-0.240747	-0.330008	-0.235204	-0.288104	-0.264904	-0.222013	-0.357071	-0.258794	-0.487744	-0.496248	-0.283866	-0.622436	-0.570028	-0.114008	-0.564323	-0.456892	-0.574543	0.00365923	-0.103154	-0.109261	-0.103636	0.0608599	-0.0732776	-0.0436332	-0.371013	-0.303323	-0.354837	-0.416316	-0.328078	-0.508845	-0.310023	-0.346525	-0.362901	-0.013247
		-0.406639	-0.36997	0.143901	0.169487	-0.461273	-0.381017	-0.499703	-0.161353	-0.547658	-0.379295	-0.457296	-0.479882	-0.384151	-0.507322	-0.377643	-0.518591	-0.395707	-0.44955	-0.414036	-0.342254	-0.522009	-0.405812	-0.721574	-0.776278	-0.476701	-0.944081	-0.940891	-0.265004	-0.861889	-0.836256	-0.906591	0.0965101	0.0143928	0.0257718	-0.156361	0.114615	-0.0108819	-0.115283	-0.580568	-0.628499	-0.532821	-0.55378	-0.522841	-0.791671	-0.540578	-0.752005	-0.620206	0.148113
		-0.247544	-0.203094	0.0671188	-0.0613759	-0.204266	-0.237547	-0.278139	-0.12671	-0.19943	-0.143579	-0.162103	-0.184426	-0.135714	-0.163775	-0.160495	-0.226272	-0.164677	-0.210188	-0.115252	-0.140075	-0.190635	-0.127133	-0.317633	-0.303887	-0.234119	-0.280911	-0.288265	-0.184524	-0.276517	-0.242095	-0.359252	-0.0949098	0.00348551	0.0596921	-0.00557573	-0.109613	0.0243305	-0.0237032	-0.0986859	-0.151886	-0.205633	-0.096316	-0.119403	-0.242299	-0.161293	-0.244418	-0.233137	0.0593518
		-0.269664	-0.231461	0.301969	0.214383	-0.264203	-0.269567	-0.33179	0.00716124	-0.295496	-0.223468	-0.287243	-0.272943	-0.216019	-0.318033	-0.171244	-0.293313	-0.278831	-0.256726	-0.185773	-0.154022	-0.2777	-0.271251	-0.407628	-0.462476	-0.31513	-0.442158	-0.525356	-0.276403	-0.41589	-0.489849	-0.542633	-0.000179843	-0.0975361	-0.0479889	-0.168514	-0.0372334	-0.104238	-0.155849	-0.267496	-0.290093	-0.285343	-0.298362	-0.306915	-0.467152	-0.333292	-0.426801	-0.376593	-0.00733222
		-0.135639	-0.120491	0.0756818	-0.00776259	-0.0955448	-0.130799	-0.161664	-0.0164212	-0.133022	-0.122675	-0.155183	-0.147523	-0.12782	-0.179254	-0.0654334	-0.104344	-0.0493848	-0.0994781	0.00658823	-0.0918207	-0.0996143	-0.0677459	-0.186607	-0.196983	-0.155294	-0.13225	-0.196923	-0.143442	-0.131512	-0.174169	-0.239411	-0.0411539	-0.0482416	0.0914916	0.0415025	-0.0650087	0.0607064	0.00465767	-0.118237	-0.200249	-0.200041	-0.175017	-0.122026	-0.208104	-0.126774	-0.228659	-0.233185	-0.0411351
		-0.106911	-0.0786843	-0.025212	-0.0348083	-0.0993477	-0.0821509	-0.111784	-0.0927595	-0.145213	-0.119814	-0.148637	-0.148496	-0.124181	-0.133112	-0.147671	-0.168962	-0.126394	-0.153342	-0.140535	-0.131441	-0.149174	-0.120899	-0.186767	-0.181304	-0.104503	-0.215157	-0.189378	-0.0994089	-0.218424	-0.190549	-0.235295	-0.0427529	0.0104047	0.0432858	-0.0541562	-0.0379781	-0.00388994	-0.108098	-0.0983268	-0.0997918	-0.103873	-0.0504796	-0.108424	-0.180346	-0.104784	-0.157191	-0.166073	0.0696229
		-0.229798	-0.205126	0.264233	0.195831	-0.231078	-0.228124	-0.267238	0.0855858	-0.264315	-0.203268	-0.241205	-0.236925	-0.183582	-0.271142	-0.160386	-0.261889	-0.241315	-0.232649	-0.157609	-0.133291	-0.2496	-0.230638	-0.375589	-0.428965	-0.30964	-0.407353	-0.492679	-0.240909	-0.357367	-0.429067	-0.4822	-0.0185918	-0.115327	-0.0695027	-0.144051	-0.0519665	-0.077357	-0.099292	-0.249155	-0.269758	-0.27316	-0.312327	-0.265354	-0.417905	-0.273533	-0.356999	-0.321922	-0.0494128
		-0.31472	-0.304729	0.0705414	0.0106514	-0.290031	-0.303056	-0.357851	-0.10522	-0.301937	-0.192779	-0.229139	-0.25855	-0.207889	-0.253538	-0.214425	-0.283821	-0.212351	-0.285095	-0.184055	-0.192528	-0.262662	-0.199027	-0.469348	-0.456089	-0.355203	-0.509596	-0.506302	-0.275459	-0.453072	-0.461752	-0.539166	-0.0823235	0.00328746	0.0479575	-0.0301425	-0.0829838	0.0393459	-0.0275216	-0.278283	-0.334085	-0.315508	-0.297217	-0.266338	-0.419986	-0.300088	-0.404523	-0.375354	0.0865165
		-0.19821	-0.200498	0.122163	-0.00977943	-0.151115	-0.194544	-0.191058	0.0103173	-0.145894	-0.118609	-0.155665	-0.137074	-0.112293	-0.170449	-0.089094	-0.135595	-0.0911095	-0.149438	-0.0160617	-0.0894195	-0.129638	-0.0896482	-0.223164	-0.246923	-0.178519	-0.1801	-0.238113	-0.16695	-0.15386	-0.208111	-0.276618	-0.101389	-0.0940553	-0.0167402	-0.0242067	-0.11306	0.00787889	0.0101166	-0.115952	-0.187768	-0.201226	-0.20192	-0.09709	-0.199089	-0.126777	-0.203045	-0.203769	-0.0723801
		-0.108293	-0.0818444	-0.0155127	-0.0497489	-0.0876214	-0.0943028	-0.0964378	-0.0621191	-0.114611	-0.0809928	-0.0803319	-0.0957879	-0.0686423	-0.0846496	-0.11954	-0.139408	-0.0901537	-0.122767	-0.109823	-0.0959214	-0.126534	-0.1096	-0.167593	-0.156423	-0.106625	-0.190942	-0.165961	-0.049812	-0.151993	-0.13852	-0.177208	-0.0490856	-0.0392784	-0.026868	-0.0698543	-0.0206704	0.0496417	-0.0730615	-0.0759229	-0.0919109	-0.117709	-0.0781015	-0.0573794	-0.10421	-0.0740577	-0.0887675	-0.110228	0.0149697
		-0.193195	-0.0549473	0.0186575	-0.0985417	-0.134076	-0.0962931	-0.204725	-0.120251	-0.265171	-0.276635	-0.292362	-0.237501	-0.245805	-0.241277	-0.231302	-0.253197	-0.150617	-0.22677	-0.167118	-0.232183	-0.272431	-0.185634	-0.206654	-0.24158	-0.086372	-0.228062	-0.207129	-0.0124415	-0.178971	-0.11466	-0.217463	-0.027558	-0.0901592	-0.09998	-0.192169	-0.021308	-0.0481791	-0.137606	-0.137883	-0.182188	-0.163302	-0.1928	-0.098478	-0.18754	-0.0966825	-0.173969	-0.146267	-0.0637564
		-0.131044	-0.0322346	-0.0106737	-0.00619139	-0.113646	-0.0655032	-0.171586	-0.121921	-0.0798737	-0.0251946	-0.0396158	-0.0402794	-0.0601538	-0.0833883	0.0271856	-0.0298311	-0.0707487	-0.00156443	-0.0717062	0.007325	-0.0768326	-0.110505	-0.0178627	-0.0554846	-0.0129187	-0.0255725	-0.0746828	-0.0647246	-0.0667605	-0.0876424	-0.0783249	0.0377072	-0.00394865	-0.00917257	-0.0904374	0.0105425	-0.0950781	-0.138501	-0.0734601	-0.0794071	-0.0262978	-0.0293643	-0.0899762	-0.100886	-0.108172	-0.144638	-0.0971784	0.014699
		-0.172385	-0.111614	-0.0345781	-0.000206261	-0.195368	-0.123136	-0.21392	-0.16092	-0.177774	-0.127217	-0.148821	-0.14035	-0.140685	-0.164431	-0.133325	-0.148196	-0.122959	-0.108336	-0.14708	-0.133003	-0.175231	-0.141088	-0.131149	-0.170714	-0.0535357	-0.21732	-0.245859	-0.0440096	-0.199602	-0.214425	-0.208974	0.110173	0.0480556	0.0423002	-0.121854	0.0620681	-0.0097657	-0.102573	-0.205949	-0.180151	-0.0897664	-0.10152	-0.138805	-0.200393	-0.17767	-0.234339	-0.149535	0.0942037
		-0.0716512	-0.0146278	-0.0841237	-0.0847533	-0.0230386	-0.0411792	-0.0877967	-0.111625	0.0186169	0.0183228	0.0187955	0.016247	-0.0228222	-0.0155798	0.0553508	0.077785	0.0404853	0.0823475	0.0289657	0.0107491	0.0277228	0.0217017	0.134026	0.0989116	0.117749	0.182541	0.118941	0.0463716	0.129738	0.0876824	0.112782	0.0556014	0.0189026	0.0463814	-0.00328166	0.00793169	-0.00504456	-0.03537	0.0163972	0.0212735	0.0747177	0.0867462	0.0545686	0.0917305	-0.00600084	0.00693661	0.0264585	-0.0227293
		-0.00448545	0.0333493	-0.0520979	-0.0588088	0.00258035	0.0316595	-0.011306	-0.0372422	0.0312747	0.00348318	0.0203703	0.010218	-0.0348843	-0.000733757	0.0211086	0.0698965	0.0319137	0.0538218	0.0239795	-0.00744915	0.0167477	-0.00978048	0.139391	0.125362	0.132095	0.159234	0.141436	0.0626223	0.136412	0.106348	0.144282	0.0234116	-0.00751108	-0.0328882	-0.0394826	-0.00950648	-0.0412469	-0.0484293	0.056536	0.0739454	0.0924387	0.0748515	0.0570237	0.100698	0.0420522	0.0740969	0.0622475	-0.0372294
		-0.223638	-0.117525	0.0843207	-0.00819929	-0.183156	-0.156752	-0.242346	-0.0827066	-0.227077	-0.183105	-0.229204	-0.20825	-0.184674	-0.237175	-0.136863	-0.204328	-0.177748	-0.171416	-0.141136	-0.133696	-0.224471	-0.202164	-0.212805	-0.262406	-0.155233	-0.216798	-0.266861	-0.14395	-0.197944	-0.208802	-0.287233	-0.0292542	-0.0863237	-0.0629665	-0.167674	-0.0512367	-0.066414	-0.143292	-0.167032	-0.19616	-0.202756	-0.176564	-0.150193	-0.24472	-0.169191	-0.242569	-0.230697	-0.0339725
		-0.328663	-0.263684	0.222439	0.138832	-0.293709	-0.293708	-0.381568	-0.0494009	-0.305345	-0.192747	-0.258072	-0.249769	-0.191791	-0.287786	-0.157156	-0.292223	-0.287008	-0.247211	-0.187382	-0.140231	-0.264685	-0.252548	-0.437442	-0.472529	-0.367646	-0.452785	-0.553377	-0.310763	-0.425864	-0.506839	-0.564507	-0.00510737	-0.0774067	-0.0012634	-0.126703	-0.0467819	-0.0625985	-0.12235	-0.285261	-0.348383	-0.318453	-0.299233	-0.309948	-0.465156	-0.33219	-0.478568	-0.402863	0.0254825
		-0.148421	-0.141027	0.0907726	-0.00929134	-0.0824623	-0.146642	-0.157871	-0.0193365	-0.0766167	-0.065533	-0.0809747	-0.0765231	-0.0647686	-0.109058	-0.0323981	-0.0729211	-0.0720848	-0.0650715	-0.00726213	-0.030255	-0.0514002	-0.046553	-0.118817	-0.141311	-0.146559	-0.0720109	-0.131678	-0.145887	-0.0924986	-0.128529	-0.158245	-0.0529872	-0.066264	0.0387888	0.0213588	-0.0781823	-0.00638035	-0.00863887	-0.0567383	-0.133798	-0.115719	-0.118552	-0.0829405	-0.126823	-0.0963558	-0.163275	-0.153232	-0.0704384
		-0.100279	-0.116861	-0.00796499	0.00778809	-0.121331	-0.118744	-0.110466	-0.0734977	-0.0662226	-0.0458702	-0.0954136	-0.0502587	-0.0341332	-0.0837082	-0.0532906	-0.0677951	-0.0608634	-0.0496101	-0.0671064	-0.0509656	-0.0638733	-0.0661392	-0.077962	-0.107023	-0.0545808	-0.133065	-0.147032	-0.0130703	-0.113188	-0.121032	-0.130909	0.0437754	-0.0568086	-0.0144985	-0.0597602	0.0465055	-0.0272745	-0.060965	-0.142245	-0.149843	-0.108641	-0.12492	-0.116704	-0.142349	-0.109414	-0.145768	-0.123413	-0.040832
		-0.162069	-0.0728191	0.0774835	0.0344006	-0.160381	-0.121906	-0.194897	-0.0651969	-0.150372	-0.127965	-0.153703	-0.128606	-0.142381	-0.166235	-0.124243	-0.149194	-0.124079	-0.133524	-0.129056	-0.0974357	-0.151197	-0.1377	-0.126177	-0.145729	-0.111521	-0.154308	-0.187055	-0.0995562	-0.169665	-0.159727	-0.180932	0.0130394	-0.0352191	-0.0300898	-0.129075	-0.0147716	-0.0688236	-0.106868	-0.1272	-0.116705	-0.0796502	-0.13093	-0.128215	-0.185479	-0.122476	-0.17864	-0.153323	-0.0186987
		-0.254723	-0.123678	0.0416324	-0.0228677	-0.262493	-0.168399	-0.341548	-0.181421	-0.335711	-0.279788	-0.328213	-0.314851	-0.314424	-0.349331	-0.304321	-0.357578	-0.258478	-0.31575	-0.285245	-0.296347	-0.368433	-0.291651	-0.33751	-0.363254	-0.173003	-0.418538	-0.399948	-0.196159	-0.383416	-0.380807	-0.433842	-0.00943162	0.051079	0.00653486	-0.179663	-0.0538113	-0.101552	-0.210029	-0.233568	-0.233747	-0.184024	-0.176272	-0.252546	-0.396691	-0.263925	-0.377672	-0.321548	0.0894596
		-0.138192	-0.0453117	-0.0186423	-0.00764373	-0.119882	-0.0745118	-0.145737	-0.0915447	-0.0811205	-0.0350391	-0.034745	-0.0301939	-0.0360894	-0.0650308	0.0378082	-0.0114592	-0.0702482	0.0146341	-0.0420255	0.0379654	-0.0507884	-0.0933825	-0.025363	-0.0812302	-0.061962	-0.0324928	-0.0822309	-0.0383979	-0.017318	-0.0490059	-0.0601114	0.0297649	-0.0823926	-0.0577122	-0.132191	0.0366758	-0.0460636	-0.119656	-0.0988326	-0.104841	-0.0726572	-0.0675508	-0.0491876	-0.0594383	-0.0964351	-0.114111	-0.0641516	-0.0346035
		-0.173843	-0.11183	-0.0302021	0.0113323	-0.192244	-0.126199	-0.220264	-0.153976	-0.160313	-0.114924	-0.159411	-0.123817	-0.117331	-0.176835	-0.120425	-0.1501	-0.136985	-0.110779	-0.152128	-0.124352	-0.181686	-0.161331	-0.135612	-0.175671	-0.0656782	-0.220865	-0.252389	-0.0407668	-0.207482	-0.2369	-0.211279	0.112192	0.0480971	0.0200805	-0.128412	0.0734863	-0.0179511	-0.116292	-0.205636	-0.178354	-0.102058	-0.100628	-0.152756	-0.204702	-0.20138	-0.237377	-0.156663	0.0705178
		-0.0472317	0.00115354	-0.0703105	-0.0829092	-0.016814	-0.00717192	-0.0382388	-0.0599101	0.0167517	0.00339921	0.0107231	0.0397323	0.00212227	0.0148662	0.0521626	0.0860781	0.0461633	0.0882116	0.0592662	0.0494397	0.0648061	0.0382247	0.152783	0.0957045	0.11263	0.187324	0.131688	0.110919	0.203425	0.137604	0.169645	0.0652562	-0.0571546	-0.0196877	-0.0650694	0.0347714	0.048654	-0.0221195	-0.00502337	-0.0078706	0.0383554	0.0222931	0.0774471	0.143569	0.0425234	0.0490476	0.0822241	-0.0775707
		0.000795441	0.0526561	-0.0767988	-0.0578596	-0.00212067	0.0240435	-0.00605735	-0.0414371	0.0129891	-0.011979	0.00637656	0.0221987	-0.0188304	0.000255121	0.040779	0.0535573	0.0273335	0.0526432	0.0231255	0.0280047	0.0499228	0.00875699	0.118823	0.0819405	0.0870814	0.135096	0.098946	0.0809286	0.147602	0.117903	0.143741	0.0391011	-0.0222766	-0.0232882	-0.0647586	0.0171423	-0.0104504	-0.0400652	0.013941	0.0116842	0.0477606	0.0211539	0.0565289	0.107658	0.0395667	0.04679	0.0522329	-0.0261504
		-0.292784	-0.253245	0.21259	0.115706	-0.241675	-0.272498	-0.31169	0.0184943	-0.262506	-0.188824	-0.226763	-0.226567	-0.171056	-0.240256	-0.14454	-0.246097	-0.233678	-0.234244	-0.134817	-0.108187	-0.212706	-0.198013	-0.384353	-0.431401	-0.34884	-0.396645	-0.488761	-0.266632	-0.367876	-0.427464	-0.490544	-0.0401225	-0.104863	-0.0455286	-0.0994095	-0.0719533	-0.0639586	-0.0519783	-0.235965	-0.312051	-0.294813	-0.309395	-0.259349	-0.40138	-0.268568	-0.374446	-0.335489	-0.0332038
		-0.145246	-0.141879	0.0756888	-0.0300948	-0.0786156	-0.139788	-0.125735	0.0031285	-0.0456514	-0.0319707	-0.0362231	-0.0309971	-0.0260095	-0.0476605	-0.0397692	-0.0470979	-0.0263611	-0.0592166	-0.0137907	-0.032097	-0.0591083	-0.0352758	-0.0896218	-0.0922617	-0.110765	-0.073842	-0.113373	-0.0939696	-0.067538	-0.105185	-0.105016	-0.0652828	-0.0771449	-0.0295663	-0.00495801	-0.0904683	0.0167415	0.0135486	-0.0414525	-0.117108	-0.10375	-0.137423	-0.0527728	-0.0696881	-0.0573889	-0.108432	-0.102331	-0.0949523
		-0.061947	-0.0783816	-0.0427687	-0.0174759	-0.078288	-0.0855309	-0.0724805	-0.0753315	-0.0158415	0.00256955	-0.0388757	-0.00463701	0.00347938	-0.0375714	-0.0245829	-0.0266133	-0.0228812	-0.0324388	-0.0384628	-0.0421067	-0.0277638	-0.0328208	-0.0474073	-0.0553864	-0.00746789	-0.081595	-0.0793735	0.0235554	-0.0867927	-0.0768263	-0.0660503	0.0289429	-0.0379315	-0.0241131	-0.0239135	0.0472763	-0.0141861	-0.0328596	-0.104298	-0.0993673	-0.0763153	-0.088375	-0.0923139	-0.0998707	-0.0674153	-0.103446	-0.0807898	-0.0553263
		-0.13653	-0.0610565	0.0524849	0.0265899	-0.139148	-0.100728	-0.168873	-0.0417121	-0.131288	-0.123814	-0.139818	-0.122311	-0.13338	-0.172232	-0.0878865	-0.109793	-0.117743	-0.0996959	-0.0919338	-0.084942	-0.116938	-0.125269	-0.0996407	-0.143658	-0.0964844	-0.120199	-0.164543	-0.0899376	-0.11324	-0.139476	-0.142773	0.0277684	-0.0516986	-0.0335171	-0.127721	0.0036216	-0.0428383	-0.103176	-0.0978982	-0.114997	-0.097222	-0.125006	-0.101366	-0.148134	-0.100904	-0.158816	-0.134762	-0.0341587
		DFS2
		NaN	0.83266	0.287559	0.735417	0.601447	0.861179	1	0.664683	-0.0304316	-0.255409	-0.225435	-0.299604	-0.189917	-0.258223	-0.368215	-0.495493	-0.404035	-0.326178	-0.486311	-0.436319	-0.616678	-0.517631	-0.307399	-0.187571	-0.124693	-0.499893	-0.379561	-0.205106	-0.443835	-0.392837	-0.33762	-0.237778	-0.334213	-0.43	-0.391681	-0.235287	-0.455692	-0.432058	0.14435	0.32967	-0.00407025	-0.249585	-0.302608	-0.282273	-0.101998	0.259156	-0.0340017	-0.316381
		0.83266	NaN	0.291427	0.625196	0.696836	0.962819	0.752565	0.611382	-0.174462	-0.367979	-0.332904	-0.412476	-0.325285	-0.369288	-0.374619	-0.503729	-0.424633	-0.363605	-0.446288	-0.434991	-0.582337	-0.494653	-0.349752	-0.254694	-0.194099	-0.467553	-0.382007	-0.252659	-0.399858	-0.399981	-0.383914	-0.28138	-0.317193	-0.376126	-0.385836	-0.269057	-0.365407	-0.398434	0.158446	0.217516	-0.071279	-0.231837	-0.234927	-0.249327	-0.10866	0.183512	-0.0902831	-0.312111
		0.287559	0.291427	NaN	0.393632	0.437753	0.283466	0.321153	0.588549	-0.0883748	-0.211713	-0.189942	-0.251822	-0.174492	-0.224126	-0.269008	-0.391746	-0.33684	-0.313406	-0.247422	-0.309902	-0.410918	-0.406928	-0.309043	-0.219821	-0.244133	-0.267914	-0.277651	-0.297762	-0.262741	-0.293132	-0.360158	-0.287482	-0.297137	-0.311058	-0.199839	-0.294503	-0.290985	-0.257272	0.326884	0.255712	0.0381473	-0.0916889	-0.149422	-0.145023	0.072786	0.188814	0.00280594	-0.296252
		0.735417	0.625196	0.393632	NaN	0.375697	0.613174	0.671482	0.688106	0.0101323	-0.176814	-0.217235	-0.256969	-0.139511	-0.289663	-0.222441	-0.324331	-0.307193	-0.202956	-0.302057	-0.285709	-0.45654	-0.426584	-0.236969	-0.174019	-0.100249	-0.348192	-0.352706	-0.214986	-0.349546	-0.410645	-0.352408	-0.166848	-0.33516	-0.36829	-0.309824	-0.186973	-0.39813	-0.34962	0.0434515	0.173614	-0.0347544	-0.271754	-0.328065	-0.361498	-0.159252	0.0937395	-0.0970376	-0.314827
		0.601447	0.696836	0.437753	0.375697	NaN	0.703946	0.632341	0.697632	-0.183327	-0.344639	-0.198583	-0.38481	-0.295865	-0.240018	-0.396841	-0.502481	-0.319879	-0.411506	-0.365614	-0.493564	-0.557386	-0.425581	-0.475696	-0.320448	-0.361756	-0.484463	-0.348913	-0.3996	-0.458231	-0.379435	-0.473438	-0.448798	-0.23697	-0.260973	-0.0932181	-0.456541	-0.265009	-0.190544	0.506385	0.358226	0.0063356	-0.0833193	-0.134951	-0.0711121	0.130854	0.32503	0.0136879	-0.294124
		0.861179	0.962819	0.283466	0.613174	0.703946	NaN	0.863361	0.698278	-0.190143	-0.388896	-0.335312	-0.38331	-0.301727	-0.32688	-0.402459	-0.541937	-0.42899	-0.380038	-0.477028	-0.457989	-0.60211	-0.503286	-0.407835	-0.295798	-0.238619	-0.531845	-0.430664	-0.278798	-0.449659	-0.417052	-0.427409	-0.314572	-0.322921	-0.381822	-0.375788	-0.313641	-0.381003	-0.381454	0.160264	0.224503	-0.0830078	-0.269611	-0.258001	-0.245011	-0.0658968	0.227477	-0.0671329	-0.339619
		1	0.752565	0.321153	0.671482	0.632341	0.863361	NaN	0.75161	-0.0485789	-0.282065	-0.236107	-0.25097	-0.132167	-0.187569	-0.456525	-0.598814	-0.466768	-0.427093	-0.537352	-0.487319	-0.672815	-0.561279	-0.399931	-0.230738	-0.203075	-0.583066	-0.443454	-0.210393	-0.476034	-0.383016	-0.344912	-0.322515	-0.369263	-0.47283	-0.4244	-0.289511	-0.45123	-0.440618	0.205676	0.417711	0.0403386	-0.231208	-0.233289	-0.174356	0.00516342	0.462526	0.111509	-0.352928
		0.664683	0.611382	0.588549	0.688106	0.697632	0.698278	0.75161	NaN	-0.0968282	-0.279565	-0.234152	-0.33084	-0.191565	-0.256405	-0.372334	-0.512729	-0.347377	-0.379476	-0.360566	-0.438904	-0.559907	-0.453287	-0.469636	-0.316203	-0.319367	-0.485465	-0.440856	-0.382306	-0.448962	-0.43928	-0.500663	-0.425752	-0.358139	-0.370184	-0.210872	-0.428673	-0.347388	-0.234648	0.329209	0.274308	-0.0359248	-0.22712	-0.228606	-0.219907	0.0989089	0.292675	-0.00987594	-0.406958
		-0.0304316	-0.174462	-0.0883748	0.0101323	-0.183327	-0.190143	-0.0485789	-0.0968282	NaN	0.585378	0.388707	0.371936	0.463432	0.235983	0.148695	0.144375	0.0280594	0.155169	-0.0122979	0.0748468	0.00617223	-0.068665	0.20096	0.322005	0.143673	0.0810756	0.128975	-0.019435	-0.0660772	-0.0840805	0.147414	0.0539602	0.0504363	-0.0301449	-0.0128601	-0.0246052	-0.19346	-0.147234	-0.0533089	0.136945	0.233593	0.0369708	-0.162331	-0.115225	-0.102958	-0.0255622	0.0445234	0.0095028
		-0.255409	-0.367979	-0.211713	-0.176814	-0.344639	-0.388896	-0.282065	-0.279565	0.585378	NaN	0.552013	0.561822	0.588189	0.387743	0.287261	0.296708	0.132786	0.302468	0.118764	0.238378	0.198883	0.0945992	0.313625	0.467808	0.162072	0.191975	0.121408	-0.0200128	-0.00147682	-0.0779796	0.239664	0.129456	0.216289	0.113394	0.117204	0.0405653	-0.0967358	-0.0292217	-0.13115	-0.0354119	0.254861	0.133684	-0.129592	-0.0338087	-0.148753	-0.189565	0.0478539	0.157163
		-0.225435	-0.332904	-0.189942	-0.217235	-0.198583	-0.335312	-0.236107	-0.234152	0.388707	0.552013	NaN	0.408114	0.369951	0.553367	0.22301	0.314735	0.148362	0.208316	0.133705	0.155281	0.245692	0.122162	0.117609	0.27417	0.0129379	0.130677	0.160458	-0.119248	-0.0947739	-0.113711	0.0947089	-0.0269686	0.272367	0.125983	0.230361	-0.0951151	-0.103316	0.0413145	0.00329527	0.0761917	0.23127	0.208489	-0.0626118	0.074674	-0.0577068	-0.105589	0.0794117	0.129372
		-0.299604	-0.412476	-0.251822	-0.256969	-0.38481	-0.38331	-0.25097	-0.33084	0.371936	0.561822	0.408114	NaN	0.649986	0.625997	0.0829181	0.115424	0.0601505	0.0907675	0.0190323	0.266815	0.234556	0.109614	0.176363	0.307257	0.0670411	0.049834	0.0575904	0.0966599	0.110036	0.0590294	0.416694	0.0587336	0.184208	0.0212511	0.0274014	0.0873108	0.0233739	0.0321151	-0.168548	-0.0636501	0.200308	0.0706807	0.020128	0.182701	-0.0335227	0.0161714	0.34444	0.0880234
		-0.189917	-0.325285	-0.174492	-0.139511	-0.295865	-0.301727	-0.132167	-0.191565	0.463432	0.588189	0.369951	0.649986	NaN	0.525182	0.109046	0.0900512	0.015135	0.114158	-0.0103143	0.26307	0.155443	0.0538759	0.0788703	0.228128	0.0269873	-0.0259614	-0.0274939	0.033407	0.0137361	-0.00671768	0.252654	-0.0243403	0.0602591	-0.0602107	-0.0107589	-0.000717997	-0.0785939	-0.0119337	-0.127444	-0.0214037	0.0911714	-0.00459729	-0.0563785	0.0531144	-0.033689	0.0634563	0.197469	-0.0133709
		-0.258223	-0.369288	-0.224126	-0.289663	-0.240018	-0.32688	-0.187569	-0.256405	0.235983	0.387743	0.553367	0.625997	0.525182	NaN	0.0406273	0.0852313	0.0319311	0.0100508	0.0136334	0.267844	0.302941	0.167599	-0.00342141	0.140694	-0.0969557	-0.0434677	0.0210244	-0.0535904	0.0274964	0.0228443	0.215894	-0.102268	0.197186	0.0297142	0.0737336	-0.0834612	-0.00109769	0.129645	-0.0242519	0.0429271	0.1507	0.147701	0.0903318	0.285356	0.0747172	0.140313	0.302947	0.106918
		-0.368215	-0.374619	-0.269008	-0.222441	-0.396841	-0.402459	-0.456525	-0.372334	0.148695	0.287261	0.22301	0.0829181	0.109046	0.0406273	NaN	0.718343	0.398014	0.684042	0.466867	0.517861	0.518156	0.35572	0.41468	0.201404	0.202847	0.612514	0.377817	0.0852166	0.363354	0.165437	0.192533	0.349079	0.0715421	0.265466	0.247326	0.255387	0.0818319	0.138337	-0.269325	-0.384519	-0.148567	-0.00139608	-0.074025	-0.11332	-0.203237	-0.448112	-0.285399	0.0798256
		-0.495493	-0.503729	-0.391746	-0.324331	-0.502481	-0.541937	-0.598814	-0.512729	0.144375	0.296708	0.314735	0.115424	0.0900512	0.0852313	0.718343	NaN	0.636527	0.76963	0.683392	0.51543	0.716916	0.603011	0.483105	0.2773	0.239197	0.679407	0.489758	0.153104	0.3957	0.245724	0.280879	0.404295	0.206188	0.395394	0.454731	0.30464	0.21239	0.357254	-0.322923	-0.469894	-0.173204	0.0495086	-0.00431362	-0.0497081	-0.207687	-0.555183	-0.297591	0.170888
		-0.404035	-0.424633	-0.33684	-0.307193	-0.319879	-0.42899	-0.466768	-0.347377	0.0280594	0.132786	0.148362	0.0601505	0.015135	0.0319311	0.398014	0.636527	NaN	0.515754	0.53428	0.279577	0.481072	0.622205	0.250849	0.164614	0.150299	0.395493	0.404812	0.127489	0.201792	0.28586	0.171672	0.201836	0.265366	0.421859	0.611587	0.140913	0.317429	0.56219	-0.192437	-0.417493	-0.188216	0.0218715	0.0524047	-0.0101506	-0.0239838	-0.428358	-0.209379	0.132097
		-0.326178	-0.363605	-0.313406	-0.202956	-0.411506	-0.380038	-0.427093	-0.379476	0.155169	0.302468	0.208316	0.0907675	0.114158	0.0100508	0.684042	0.76963	0.515754	NaN	0.495794	0.494664	0.551108	0.458055	0.43918	0.274979	0.254197	0.572709	0.400325	0.107056	0.324964	0.202739	0.243071	0.376117	0.150076	0.324108	0.312236	0.28955	0.111165	0.194508	-0.315003	-0.428718	-0.190264	-0.00695265	-0.0690691	-0.127548	-0.229068	-0.486194	-0.310726	0.10485
		-0.486311	-0.446288	-0.247422	-0.302057	-0.365614	-0.477028	-0.537352	-0.360566	-0.0122979	0.118764	0.133705	0.0190323	-0.0103143	0.0136334	0.466867	0.683392	0.53428	0.495794	NaN	0.356337	0.620254	0.564104	0.306742	0.0962066	0.123597	0.573235	0.337781	0.0893998	0.371411	0.225765	0.160421	0.262156	0.103336	0.341504	0.441864	0.177584	0.271191	0.428138	-0.200695	-0.39266	-0.187345	0.0109509	0.0483627	0.0219238	-0.0892621	-0.411291	-0.217256	0.0976003
		-0.436319	-0.434991	-0.309902	-0.285709	-0.493564	-0.457989	-0.487319	-0.438904	0.0748468	0.238378	0.155281	0.266815	0.26307	0.267844	0.517861	0.51543	0.279577	0.494664	0.356337	NaN	0.706286	0.50653	0.357989	0.155344	0.132799	0.454536	0.228267	0.166677	0.55359	0.292308	0.318679	0.332934	0.0375615	0.163813	0.125473	0.32559	0.215583	0.250154	-0.35038	-0.430734	-0.195997	-0.0354912	0.0618208	0.0673807	-0.116768	-0.348927	-0.156665	0.0653015
		-0.616678	-0.582337	-0.410918	-0.45654	-0.557386	-0.60211	-0.672815	-0.559907	0.00617223	0.198883	0.245692	0.234556	0.155443	0.302941	0.518156	0.716916	0.481072	0.551108	0.620254	0.706286	NaN	0.789557	0.379709	0.167935	0.141482	0.584373	0.367602	0.160328	0.587397	0.356859	0.356458	0.340562	0.222097	0.394097	0.378322	0.32797	0.396717	0.519598	-0.346891	-0.517035	-0.221575	0.0507717	0.151302	0.16507	-0.0699961	-0.455052	-0.20308	0.202137
		-0.517631	-0.494653	-0.406928	-0.426584	-0.425581	-0.503286	-0.561279	-0.453287	-0.068665	0.0945992	0.122162	0.109614	0.0538759	0.167599	0.35572	0.603011	0.622205	0.458055	0.564104	0.50653	0.789557	NaN	0.245988	0.116696	0.0757956	0.392234	0.324961	0.131841	0.376804	0.391214	0.264405	0.21674	0.263575	0.403248	0.529253	0.232259	0.438612	0.766523	-0.277154	-0.487204	-0.24906	0.0315004	0.172688	0.128926	0.0381035	-0.400337	-0.20001	0.21508
		-0.307399	-0.349752	-0.309043	-0.236969	-0.475696	-0.407835	-0.399931	-0.469636	0.20096	0.313625	0.117609	0.176363	0.0788703	-0.00342141	0.41468	0.483105	0.250849	0.43918	0.306742	0.357989	0.379709	0.245988	NaN	0.478164	0.531199	0.623276	0.435862	0.380235	0.493217	0.334464	0.565482	0.674959	0.137119	0.231725	0.0266269	0.489512	0.126656	0.00711402	-0.32616	-0.260662	0.0995572	0.121266	0.0281428	0.0443296	-0.202452	-0.333055	-0.0814375	0.253313
		-0.187571	-0.254694	-0.219821	-0.174019	-0.320448	-0.295798	-0.230738	-0.316203	0.322005	0.467808	0.27417	0.307257	0.228128	0.140694	0.201404	0.2773	0.164614	0.274979	0.0962066	0.155344	0.167935	0.116696	0.478164	NaN	0.343571	0.325536	0.271337	0.182169	0.169416	0.146565	0.469415	0.299686	0.336363	0.204692	0.0793664	0.187907	0.0360835	-0.0314608	-0.166708	-0.0477915	0.289898	0.234705	0.0119724	0.0808883	-0.135991	-0.147545	0.086419	0.258008
		-0.124693	-0.194099	-0.244133	-0.100249	-0.361756	-0.238619	-0.203075	-0.319367	0.143673	0.162072	0.0129379	0.0670411	0.0269873	-0.0969557	0.202847	0.239197	0.150299	0.254197	0.123597	0.132799	0.141482	0.0757956	0.531199	0.343571	NaN	0.383988	0.318225	0.501173	0.256333	0.221372	0.376388	0.468937	0.109452	0.164003	-0.0556271	0.358955	0.0540844	-0.0583062	-0.253105	-0.0840445	0.154319	0.150392	0.0278382	-0.0358065	-0.161485	-0.183545	-0.0248554	0.187749
		-0.499893	-0.467553	-0.267914	-0.348192	-0.484463	-0.531845	-0.583066	-0.485465	0.0810756	0.191975	0.130677	0.049834	-0.0259614	-0.0434677	0.612514	0.679407	0.395493	0.572709	0.573235	0.454536	0.584373	0.392234	0.623276	0.325536	0.383988	NaN	0.614445	0.261995	0.676308	0.410268	0.394355	0.466467	0.109049	0.4074	0.197399	0.350153	0.261477	0.149986	-0.232588	-0.312775	2.88449e-05	0.233865	0.155524	0.113119	-0.134295	-0.399057	-0.188539	0.164529
		-0.379561	-0.382007	-0.277651	-0.352706	-0.348913	-0.430664	-0.443454	-0.440856	0.128975	0.121408	0.160458	0.0575904	-0.0274939	0.0210244	0.377817	0.489758	0.404812	0.400325	0.337781	0.228267	0.367602	0.324961	0.435862	0.271337	0.318225	0.614445	NaN	0.225805	0.382586	0.480934	0.315888	0.268159	0.149117	0.309196	0.269288	0.189272	0.197807	0.16975	-0.0812742	-0.103924	0.0568098	0.234588	0.17104	0.126718	0.00684972	-0.234487	-0.0528531	0.140955
		-0.205106	-0.252659	-0.297762	-0.214986	-0.3996	-0.278798	-0.210393	-0.382306	-0.019435	-0.0200128	-0.119248	0.0966599	0.033407	-0.0535904	0.0852166	0.153104	0.127489	0.107056	0.0893998	0.166677	0.160328	0.131841	0.380235	0.182169	0.501173	0.261995	0.225805	NaN	0.379353	0.426501	0.494243	0.40751	-0.0303116	0.0449404	-0.0890136	0.494197	0.254913	0.0353763	-0.32779	-0.219003	-0.0468086	-0.0113793	0.193673	0.132409	-0.0602627	-0.0519675	0.125007	0.0650005
		-0.443835	-0.399858	-0.262741	-0.349546	-0.458231	-0.449659	-0.476034	-0.448962	-0.0660772	-0.00147682	-0.0947739	0.110036	0.0137361	0.0274964	0.363354	0.3957	0.201792	0.324964	0.371411	0.55359	0.587397	0.376804	0.493217	0.169416	0.256333	0.676308	0.382586	0.379353	NaN	0.531835	0.505185	0.415572	-0.0489578	0.216075	-0.00958761	0.430485	0.434364	0.184345	-0.295974	-0.35499	-0.137825	0.0470655	0.272339	0.282315	-0.0278763	-0.195727	-0.0370305	0.0625685
		-0.392837	-0.399981	-0.293132	-0.410645	-0.379435	-0.417052	-0.383016	-0.43928	-0.0840805	-0.0779796	-0.113711	0.0590294	-0.00671768	0.0228443	0.165437	0.245724	0.28586	0.202739	0.225765	0.292308	0.356859	0.391214	0.334464	0.146565	0.221372	0.410268	0.480934	0.426501	0.531835	NaN	0.441231	0.239621	-0.00841556	0.137044	0.0910033	0.283967	0.385415	0.270972	-0.167362	-0.216538	-0.0974892	0.0773718	0.3424	0.292824	0.164124	-0.0369251	0.0729072	0.0565853
		-0.33762	-0.383914	-0.360158	-0.352408	-0.473438	-0.427409	-0.344912	-0.500663	0.147414	0.239664	0.0947089	0.416694	0.252654	0.215894	0.192533	0.280879	0.171672	0.243071	0.160421	0.318679	0.356458	0.264405	0.565482	0.469415	0.376388	0.394355	0.315888	0.494243	0.505185	0.441231	NaN	0.423927	0.203036	0.158426	-0.031913	0.485592	0.26951	0.0870867	-0.317742	-0.233573	0.093972	0.126293	0.21972	0.315272	-0.0514373	-0.085152	0.249623	0.210389
		-0.237778	-0.28138	-0.287482	-0.166848	-0.448798	-0.314572	-0.322515	-0.425752	0.0539602	0.129456	-0.0269686	0.0587336	-0.0243403	-0.102268	0.349079	0.404295	0.201836	0.376117	0.262156	0.332934	0.340562	0.21674	0.674959	0.299686	0.468937	0.466467	0.268159	0.40751	0.415572	0.239621	0.423927	NaN	0.0660334	0.184453	-0.0318602	0.638779	0.138076	-0.0118383	-0.414687	-0.381467	-0.0600813	-0.0483332	-0.0500813	-0.0843067	-0.258527	-0.389603	-0.157431	0.206389
		-0.334213	-0.317193	-0.297137	-0.33516	-0.23697	-0.322921	-0.369263	-0.358139	0.0504363	0.216289	0.272367	0.184208	0.0602591	0.197186	0.0715421	0.206188	0.265366	0.150076	0.103336	0.0375615	0.222097	0.263575	0.137119	0.336363	0.109452	0.109049	0.149117	-0.0303116	-0.0489578	-0.00841556	0.203036	0.0660334	NaN	0.506803	0.391281	0.00390894	0.214662	0.260084	-0.0644759	-0.0569018	0.210135	0.387564	0.0937059	0.137665	-0.0257092	-0.17063	0.0538635	0.500195
		-0.43	-0.376126	-0.311058	-0.36829	-0.260973	-0.381822	-0.47283	-0.370184	-0.0301449	0.113394	0.125983	0.0212511	-0.0602107	0.0297142	0.265466	0.395394	0.421859	0.324108	0.341504	0.163813	0.394097	0.403248	0.231725	0.204692	0.164003	0.4074	0.309196	0.0449404	0.216075	0.137044	0.158426	0.184453	0.506803	NaN	0.530399	0.114634	0.461671	0.395568	-0.109527	-0.284925	-0.0358136	0.327704	0.159529	0.105932	-0.0391278	-0.343496	-0.16828	0.42566
		-0.391681	-0.385836	-0.199839	-0.309824	-0.0932181	-0.375788	-0.4244	-0.210872	-0.0128601	0.117204	0.230361	0.0274014	-0.0107589	0.0737336	0.247326	0.454731	0.611587	0.312236	0.441864	0.125473	0.378322	0.529253	0.0266269	0.0793664	-0.0556271	0.197399	0.269288	-0.0890136	-0.00958761	0.0910033	-0.031913	-0.0318602	0.391281	0.530399	NaN	-0.0859355	0.311237	0.657018	0.0487311	-0.246173	-0.118324	0.161254	0.0820199	0.0351976	0.120298	-0.326952	-0.161093	0.202456
		-0.235287	-0.269057	-0.294503	-0.186973	-0.456541	-0.313641	-0.289511	-0.428673	-0.0246052	0.0405653	-0.0951151	0.0873108	-0.000717997	-0.0834612	0.255387	0.30464	0.140913	0.28955	0.177584	0.32559	0.32797	0.232259	0.489512	0.187907	0.358955	0.350153	0.189272	0.494197	0.430485	0.283967	0.485592	0.638779	0.00390894	0.114634	-0.0859355	NaN	0.197142	0.00403377	-0.419941	-0.389699	-0.137435	-0.0814245	0.0630293	-0.0247336	-0.170815	-0.286077	-0.0795967	0.146261
		-0.455692	-0.365407	-0.290985	-0.39813	-0.265009	-0.381003	-0.45123	-0.347388	-0.19346	-0.0967358	-0.103316	0.0233739	-0.0785939	-0.00109769	0.0818319	0.21239	0.317429	0.111165	0.271191	0.215583	0.396717	0.438612	0.126656	0.0360835	0.0540844	0.261477	0.197807	0.254913	0.434364	0.385415	0.26951	0.138076	0.214662	0.461671	0.311237	0.197142	NaN	0.482738	-0.17923	-0.363975	-0.196575	0.0708126	0.330136	0.304702	0.0886411	-0.191105	-0.031062	0.212703
		-0.432058	-0.398434	-0.257272	-0.34962	-0.190544	-0.381454	-0.440618	-0.234648	-0.147234	-0.0292217	0.0413145	0.0321151	-0.0119337	0.129645	0.138337	0.357254	0.56219	0.194508	0.428138	0.250154	0.519598	0.766523	0.00711402	-0.0314608	-0.0583062	0.149986	0.16975	0.0353763	0.184345	0.270972	0.0870867	-0.0118383	0.260084	0.395568	0.657018	0.00403377	0.482738	NaN	-0.131262	-0.421532	-0.252946	-0.0123595	0.196412	0.136441	0.186096	-0.296507	-0.135648	0.128809
		0.14435	0.158446	0.326884	0.0434515	0.506385	0.160264	0.205676	0.329209	-0.0533089	-0.13115	0.00329527	-0.168548	-0.127444	-0.0242519	-0.269325	-0.322923	-0.192437	-0.315003	-0.200695	-0.35038	-0.346891	-0.277154	-0.32616	-0.166708	-0.253105	-0.232588	-0.0812742	-0.32779	-0.295974	-0.167362	-0.317742	-0.414687	-0.0644759	-0.109527	0.0487311	-0.419941	-0.17923	-0.131262	NaN	0.555707	0.271464	0.31707	0.122664	0.118759	0.29614	0.40661	0.177079	-0.079055
		0.32967	0.217516	0.255712	0.173614	0.358226	0.224503	0.417711	0.274308	0.136945	-0.0354119	0.0761917	-0.0636501	-0.0214037	0.0429271	-0.384519	-0.469894	-0.417493	-0.428718	-0.39266	-0.430734	-0.517035	-0.487204	-0.260662	-0.0477915	-0.0840445	-0.312775	-0.103924	-0.219003	-0.35499	-0.216538	-0.233573	-0.381467	-0.0569018	-0.284925	-0.246173	-0.389699	-0.363975	-0.421532	0.555707	NaN	0.565144	0.430586	0.0847413	0.150536	0.196882	0.702736	0.358168	-0.00843585
		-0.00407025	-0.071279	0.0381473	-0.0347544	0.0063356	-0.0830078	0.0403386	-0.0359248	0.233593	0.254861	0.23127	0.200308	0.0911714	0.1507	-0.148567	-0.173204	-0.188216	-0.190264	-0.187345	-0.195997	-0.221575	-0.24906	0.0995572	0.289898	0.154319	2.88449e-05	0.0568098	-0.0468086	-0.137825	-0.0974892	0.093972	-0.0600813	0.210135	-0.0358136	-0.118324	-0.137435	-0.196575	-0.252946	0.271464	0.565144	NaN	0.492435	0.0908213	0.182817	0.0768123	0.307172	0.456624	0.210374
		-0.249585	-0.231837	-0.0916889	-0.271754	-0.0833193	-0.269611	-0.231208	-0.22712	0.0369708	0.133684	0.208489	0.0706807	-0.00459729	0.147701	-0.00139608	0.0495086	0.0218715	-0.00695265	0.0109509	-0.0354912	0.0507717	0.0315004	0.121266	0.234705	0.150392	0.233865	0.234588	-0.0113793	0.0470655	0.0773718	0.126293	-0.0483332	0.387564	0.327704	0.161254	-0.0814245	0.0708126	-0.0123595	0.31707	0.430586	0.492435	NaN	0.398261	0.355988	0.168923	0.21717	0.233988	0.416232
		-0.302608	-0.234927	-0.149422	-0.328065	-0.134951	-0.258001	-0.233289	-0.228606	-0.162331	-0.129592	-0.0626118	0.020128	-0.0563785	0.0903318	-0.074025	-0.00431362	0.0524047	-0.0690691	0.0483627	0.0618208	0.151302	0.172688	0.0281428	0.0119724	0.0278382	0.155524	0.17104	0.193673	0.272339	0.3424	0.21972	-0.0500813	0.0937059	0.159529	0.0820199	0.0630293	0.330136	0.196412	0.122664	0.0847413	0.0908213	0.398261	NaN	0.484684	0.309463	0.242655	0.215375	0.177543
		-0.282273	-0.249327	-0.145023	-0.361498	-0.0711121	-0.245011	-0.174356	-0.219907	-0.115225	-0.0338087	0.074674	0.182701	0.0531144	0.285356	-0.11332	-0.0497081	-0.0101506	-0.127548	0.0219238	0.0673807	0.16507	0.128926	0.0443296	0.0808883	-0.0358065	0.113119	0.126718	0.132409	0.282315	0.292824	0.315272	-0.0843067	0.137665	0.105932	0.0351976	-0.0247336	0.304702	0.136441	0.118759	0.150536	0.182817	0.355988	0.484684	NaN	0.267914	0.327626	0.387525	0.147018
		-0.101998	-0.10866	0.072786	-0.159252	0.130854	-0.0658968	0.00516342	0.0989089	-0.102958	-0.148753	-0.0577068	-0.0335227	-0.033689	0.0747172	-0.203237	-0.207687	-0.0239838	-0.229068	-0.0892621	-0.116768	-0.0699961	0.0381035	-0.202452	-0.135991	-0.161485	-0.134295	0.00684972	-0.0602627	-0.0278763	0.164124	-0.0514373	-0.258527	-0.0257092	-0.0391278	0.120298	-0.170815	0.0886411	0.186096	0.29614	0.196882	0.0768123	0.168923	0.309463	0.267914	NaN	0.336735	0.196515	-0.035816
		0.259156	0.183512	0.188814	0.0937395	0.32503	0.227477	0.462526	0.292675	-0.0255622	-0.189565	-0.105589	0.0161714	0.0634563	0.140313	-0.448112	-0.555183	-0.428358	-0.486194	-0.411291	-0.348927	-0.455052	-0.400337	-0.333055	-0.147545	-0.183545	-0.399057	-0.234487	-0.0519675	-0.195727	-0.0369251	-0.085152	-0.389603	-0.17063	-0.343496	-0.326952	-0.286077	-0.191105	-0.296507	0.40661	0.702736	0.307172	0.21717	0.242655	0.327626	0.336735	NaN	0.512696	-0.133114
		-0.0340017	-0.0902831	0.00280594	-0.0970376	0.0136879	-0.0671329	0.111509	-0.00987594	0.0445234	0.0478539	0.0794117	0.34444	0.197469	0.302947	-0.285399	-0.297591	-0.209379	-0.310726	-0.217256	-0.156665	-0.20308	-0.20001	-0.0814375	0.086419	-0.0248554	-0.188539	-0.0528531	0.125007	-0.0370305	0.0729072	0.249623	-0.157431	0.0538635	-0.16828	-0.161093	-0.0795967	-0.031062	-0.135648	0.177079	0.358168	0.456624	0.233988	0.215375	0.387525	0.196515	0.512696	NaN	0.0132723
		-0.316381	-0.312111	-0.296252	-0.314827	-0.294124	-0.339619	-0.352928	-0.406958	0.0095028	0.157163	0.129372	0.0880234	-0.0133709	0.106918	0.0798256	0.170888	0.132097	0.10485	0.0976003	0.0653015	0.202137	0.21508	0.253313	0.258008	0.187749	0.164529	0.140955	0.0650005	0.0625685	0.0565853	0.210389	0.206389	0.500195	0.42566	0.202456	0.146261	0.212703	0.128809	-0.079055	-0.00843585	0.210374	0.416232	0.177543	0.147018	-0.035816	-0.133114	0.0132723	NaN
		-0.217771	-0.195556	-0.0851473	-0.204632	-0.0379821	-0.213717	-0.199483	-0.158138	-0.00192859	0.127369	0.220671	0.0445099	-0.0139041	0.135405	-0.0331884	0.0398214	0.0813306	-0.0308287	0.00531844	-0.0848176	0.0251104	0.0799289	-0.0413017	0.140696	-0.0294884	0.00237557	0.0512385	-0.172888	-0.16198	-0.0955725	-0.038131	-0.140381	0.443859	0.351968	0.283205	-0.170618	0.0602539	0.0810573	0.24868	0.2992	0.328703	0.678418	0.267033	0.209791	0.119747	0.11323	0.100998	0.445802
		-0.174454	-0.180777	0.0173835	-0.15109	-0.0181234	-0.192164	-0.137593	-0.0714103	-0.0426926	0.0144404	0.0746573	-0.00422291	0.00415458	0.0552934	-0.12154	-0.0787948	-0.00291408	-0.125167	-0.0375165	-0.101142	-0.0500065	0.0201206	-0.191809	-0.0747871	-0.147004	-0.132349	-0.0395948	-0.151801	-0.154094	-0.0284645	-0.155993	-0.245558	0.0981342	0.0588349	0.169008	-0.209899	-0.0170264	0.0708074	0.245102	0.208556	0.100776	0.265719	0.159995	0.108939	0.196142	0.122022	0.0615027	0.124844
		0.0559295	-0.00606734	-0.000644567	-0.047227	0.0355398	-0.0297958	0.0750604	-0.0689483	-0.0139656	-0.016895	0.0571566	-0.0405603	-0.0385373	0.0525669	-0.190311	-0.197727	-0.199256	-0.193459	-0.200617	-0.187083	-0.206602	-0.168827	-0.157686	-0.00466526	-0.0735382	-0.17322	-0.0694417	-0.132295	-0.195153	-0.110417	-0.105158	-0.202436	0.113369	-0.0453979	-0.0918391	-0.153406	-0.163306	-0.202232	0.25472	0.540164	0.267404	0.418467	0.164189	0.120236	0.0992725	0.344372	0.136067	0.222015
		-0.17821	-0.200943	-0.207941	-0.185676	-0.225308	-0.222188	-0.213191	-0.291863	0.0264008	0.0926528	0.0588993	0.02267	-0.0308449	0.00201744	0.0611434	0.0895376	0.0482269	0.0673666	0.0449708	0.0278027	0.0790407	0.0502683	0.181044	0.148219	0.331627	0.185126	0.151929	0.167984	0.0736162	0.069944	0.0970028	0.164779	0.226044	0.273613	0.0598672	0.144774	0.0609829	-0.0402883	-0.00351653	0.159734	0.23831	0.419568	0.195261	0.0440551	-0.0310917	-0.00294651	0.0253741	0.333927
		-0.306742	-0.285247	-0.260769	-0.327509	-0.257677	-0.326236	-0.285155	-0.348154	-0.0860742	0.0018809	0.000709283	0.0694701	-0.00880074	0.0498718	0.00893932	0.0923139	0.10211	0.0361824	0.0693963	0.0692485	0.152017	0.180159	0.162591	0.1171	0.0998831	0.0908435	0.0898622	0.308553	0.167511	0.22049	0.351372	0.162021	0.237073	0.201695	0.0802707	0.297307	0.323811	0.135619	-0.111443	-0.0931794	0.0355645	0.208374	0.271943	0.26436	0.0249132	-0.00290856	0.127265	0.404207
		-0.27839	-0.231941	-0.144871	-0.316037	-0.0744443	-0.222406	-0.163111	-0.191396	-0.224085	-0.148302	-0.0466474	0.0689462	-0.0215337	0.137305	-0.216055	-0.128061	0.0240988	-0.193756	-0.0564464	-0.0596811	0.0265141	0.136272	-0.124596	-0.0182739	-0.0843952	-0.128581	-0.0411079	0.190614	0.0491603	0.22308	0.181135	-0.153107	0.187992	0.110598	0.114813	0.00824805	0.353462	0.232371	0.105882	0.121992	0.0940261	0.337687	0.529793	0.516537	0.276361	0.337142	0.333656	0.234709
		-0.114225	-0.171477	0.0381421	-0.17594	0.043517	-0.141938	-0.0193085	-0.0065553	-0.0497791	-0.0220663	0.094515	0.0278134	0.0377709	0.124503	-0.191473	-0.14796	-0.0737302	-0.188959	-0.0891217	-0.138883	-0.11849	-0.0741479	-0.225404	-0.118607	-0.209533	-0.166715	-0.0937129	-0.122029	-0.133183	0.00389638	-0.132122	-0.297013	0.0333487	-0.035542	0.0492852	-0.226249	-0.000538246	0.0209352	0.262881	0.301683	0.131167	0.250749	0.220652	0.223488	0.296284	0.326436	0.174959	0.0564252
		-0.057475	-0.0968827	-0.079448	-0.19308	-0.0123256	-0.0830593	0.0731906	-0.0962726	-0.163072	-0.178942	-0.102521	-0.0176089	-0.0135384	0.098042	-0.270151	-0.27172	-0.189758	-0.273439	-0.201698	-0.16335	-0.176067	-0.0946403	-0.179799	-0.0959846	-0.103191	-0.194466	-0.0904243	0.117882	-0.010757	0.225975	0.0480862	-0.224691	-0.0518723	-0.160516	-0.181762	-0.0720139	0.0646118	-0.0757878	0.180873	0.391202	0.12931	0.257027	0.373556	0.370843	0.259727	0.596956	0.319948	0.0684335
		-0.186557	-0.181478	-0.197332	-0.232837	-0.189443	-0.180868	-0.125445	-0.233216	-0.145331	-0.127947	-0.152257	-0.00274698	-0.0447822	-0.0338425	-0.0839994	-0.0349791	0.0261274	-0.0663769	0.00240189	0.0135759	0.0516686	0.0803397	0.0221178	-0.0292111	0.114876	0.0509039	0.0541361	0.412142	0.233993	0.309106	0.187408	0.0361889	-0.0613884	0.0354401	-0.0547488	0.199094	0.296961	0.0813855	-0.084097	-0.0131696	-0.0361849	0.117917	0.39513	0.261965	0.130153	0.181867	0.148654	0.0650686
		-0.325831	-0.323984	-0.135681	-0.209837	-0.125938	-0.318251	-0.357981	-0.154105	-0.0357578	0.0959654	0.191138	0.0677199	0.0280317	0.123719	0.103892	0.258114	0.367729	0.125849	0.294454	0.0796677	0.27425	0.369423	-0.125736	-0.0349836	-0.18385	-0.0305076	0.0292824	-0.173479	-0.120661	-0.077029	-0.132779	-0.0982282	0.30176	0.405543	0.631739	-0.113122	0.228346	0.492979	-0.0816013	-0.285351	-0.172926	-0.0217322	-0.0581074	-0.0546589	0.0322057	-0.319138	-0.176352	0.16377
		0.193224	0.0544607	-0.0501908	0.236045	-0.112825	0.0355765	0.127534	-0.0190315	0.0419724	0.0107616	-0.0634782	-0.0791336	-0.0488515	-0.140333	-0.0479445	-0.0339266	-0.0649581	0.0127033	-0.135344	-0.0690546	-0.120473	-0.0743891	0.024382	0.0436177	0.102254	-0.194078	-0.0912457	0.0364642	-0.209829	-0.126461	-0.0710873	0.126018	-0.00634368	-0.0787585	-0.0571949	0.11325	-0.165449	-0.132361	-0.187761	0.0165809	-0.0432613	-0.113416	-0.211606	-0.26678	-0.17917	-0.11537	-0.154207	0.0551986
		-0.254161	-0.282368	-0.232969	-0.145744	-0.277124	-0.281474	-0.312023	-0.285819	0.0883866	0.240644	0.210426	0.159394	0.089836	0.144797	0.0797251	0.149822	0.119976	0.111088	0.0675534	0.0697878	0.170773	0.15885	0.108222	0.152787	0.160394	-0.0418371	-0.0195331	0.00118527	-0.152503	-0.158067	0.0196287	0.224484	0.388868	0.34069	0.241366	0.130457	0.0829726	0.136056	-0.203537	-0.160058	0.0788793	0.142307	-0.0872527	-0.101646	-0.137189	-0.312648	-0.094315	0.412537
		-0.410502	-0.390831	-0.160896	-0.277624	-0.187714	-0.380731	-0.415475	-0.181755	-0.101285	-0.00271182	0.0666071	0.0362654	-0.0115154	0.100049	0.082028	0.269273	0.435488	0.120299	0.382039	0.170708	0.422051	0.60944	-0.074177	-0.0745059	-0.115384	0.0530357	0.0565449	-0.052983	0.0740661	0.109715	-0.0228277	-0.0508359	0.223879	0.344067	0.569846	-0.0414334	0.404491	0.808042	-0.138636	-0.367872	-0.22982	-0.0668325	0.0684856	0.00747003	0.105297	-0.303679	-0.152027	0.110205
		0.15619	0.0385285	-0.0291451	0.175823	-0.0442684	0.0584989	0.207941	0.0841746	-0.0777309	-0.150177	-0.192569	-0.0982061	-0.0412176	-0.144877	-0.18455	-0.171509	-0.0685126	-0.149367	-0.178026	-0.140489	-0.204739	-0.0499253	-0.121628	-0.107059	-0.0101131	-0.294876	-0.177677	0.188859	-0.16938	0.0311966	-0.0299194	-0.0152007	-0.185521	-0.228401	-0.106255	0.0852552	-0.00743675	0.0371342	-0.176218	-0.0327333	-0.146912	-0.241946	-0.0522771	-0.120504	-0.00431307	0.114546	0.0102719	-0.122511
		-0.275929	-0.292952	-0.216342	-0.157654	-0.273648	-0.293072	-0.257582	-0.242847	-0.0338899	0.0702938	0.0461868	0.176668	0.121188	0.106219	-0.0143055	0.0860141	0.141799	0.021965	0.0650628	0.103437	0.163535	0.21946	0.0162725	0.0107166	0.0428371	-0.12952	-0.0809529	0.272061	-0.0221058	0.0491618	0.168769	0.159569	0.109412	0.0934032	0.151691	0.269346	0.269004	0.277506	-0.286309	-0.33003	-0.141758	-0.151	0.0198092	-0.00429275	-0.0465112	-0.198561	0.0396804	0.120777
		-0.196551	-0.223505	0.0166884	-0.198043	-0.0778917	-0.234031	-0.185755	-0.112427	-0.000208239	0.0435745	0.0780235	0.0592591	0.0422858	0.0998789	-0.0686204	-0.036694	0.0173864	-0.094241	0.0368426	-0.0404947	0.0273292	0.0356011	-0.152889	-0.0593126	-0.146917	-0.0410898	0.00504982	-0.124	-0.0507462	0.00829871	-0.0779553	-0.174844	0.0359743	0.020919	0.117811	-0.143887	0.0270226	0.0930731	0.122601	0.0407355	0.0258022	0.0982433	0.0637876	0.0462942	0.115784	0.0168541	0.0128859	0.0351113
		-0.00501834	-0.0310665	0.326066	0.223442	0.0111112	-0.0617886	-0.0232165	0.21161	0.0343325	0.0195628	-0.0417808	-0.0647187	-0.00417059	-0.103187	0.00689663	-0.0523438	-0.152101	-0.0423827	0.00546028	-0.0138479	-0.0922677	-0.177319	-0.0969914	-0.106491	-0.137378	0.00276063	-0.152074	-0.218924	-0.0530994	-0.205609	-0.231152	-0.0701429	-0.209749	-0.159534	-0.125773	-0.113091	-0.194262	-0.173402	0.0161443	-0.0110788	-0.0369148	-0.106466	-0.161922	-0.186258	-0.071055	-0.0790618	-0.122446	-0.165725
		-0.308762	-0.259867	-0.0175807	-0.204838	-0.103436	-0.254721	-0.31615	-0.103602	-0.0370248	0.023992	0.0138594	-0.0308313	-0.0352802	-0.0402332	0.161995	0.216787	0.201749	0.118808	0.323793	0.0837533	0.196893	0.185169	0.0248357	-0.0451637	-0.0687894	0.203071	0.0833886	-0.105271	0.0895615	0.0278213	-0.0661948	0.00819953	0.0215678	0.201093	0.262574	-0.0391298	0.134854	0.231306	-0.0656546	-0.257078	-0.159957	-0.103574	-0.0850426	-0.07505	-0.0108114	-0.248199	-0.176473	-0.0335848
		-0.0759933	-0.0490475	-0.0541394	-0.105155	0.0233279	-0.029788	-0.0461497	-0.0642804	0.000759485	0.0260789	0.0197454	-0.0212139	-0.0238577	0.0293219	-0.0866516	-0.0805371	-0.085826	-0.0710646	-0.0667682	-0.0769043	-0.0685814	-0.0577636	-0.0804617	-0.0258247	-0.0316691	-0.0909287	-0.0528514	-0.0826569	-0.124001	-0.0888868	-0.0918449	-0.0809796	0.0851228	0.0811356	0.0207109	-0.103101	-0.023304	-0.0571839	0.0859091	0.112844	0.0750668	0.161099	0.0220003	0.0126767	0.0123387	0.0442512	-0.0231911	0.1007
		-0.0381766	-0.0396248	0.31919	0.153081	0.0252888	-0.0464938	-0.0113198	0.265567	-0.0290603	-0.0378798	-0.0641405	-0.0759745	-0.0191636	-0.105548	-0.0456711	-0.0881548	-0.122595	-0.0761978	-0.00338512	-0.0386005	-0.102128	-0.154605	-0.12729	-0.156428	-0.157774	-0.0458959	-0.154731	-0.184893	-0.0375222	-0.179771	-0.221668	-0.11199	-0.235382	-0.19856	-0.127423	-0.127055	-0.135193	-0.125964	0.00716358	-0.0640581	-0.0998856	-0.170418	-0.152233	-0.188377	-0.0512241	-0.0564785	-0.100156	-0.219056
		-0.286553	-0.305338	-0.0489113	-0.260567	-0.116645	-0.282837	-0.269003	-0.120955	-0.0327283	0.0370451	0.12525	0.0212618	0.00996612	0.0983972	-0.027319	0.0344702	0.0840052	-0.0386755	0.087503	-0.0203243	0.112655	0.118019	-0.163464	-0.0967532	-0.154636	-0.0526533	0.00668231	-0.14477	-0.073249	-0.0119271	-0.130739	-0.161039	0.0861645	0.112411	0.187052	-0.132987	0.11242	0.202816	0.0186086	-0.0676116	-0.0645086	0.0127838	0.00455294	-0.0241385	0.0807703	-0.088994	-0.0673181	0.0513181
		-0.295361	-0.244703	0.10043	-0.2024	-0.0554866	-0.225291	-0.257852	0.00475499	-0.08303	-0.0451648	-0.0227129	-0.058254	-0.0353431	-0.0385092	0.00768698	0.00938722	0.0513774	-0.0426912	0.146982	0.0117324	0.0745675	0.0712818	-0.101996	-0.142807	-0.161101	0.0611616	-0.0231593	-0.178644	0.0263012	-0.00859476	-0.16369	-0.145087	-0.0543275	0.0259594	0.11548	-0.176426	0.0708973	0.13589	0.0225775	-0.115172	-0.111017	-0.0607684	-0.01226	-0.0334386	0.0650666	-0.100916	-0.0847446	-0.0797717
		-0.0674109	-0.0143248	-0.0234251	-0.0717174	-0.00614313	-0.0382273	-0.0460336	-0.0451443	-0.0743293	-0.0632145	-0.0657329	-0.055756	-0.0420331	-0.0323516	-0.0978402	-0.0825753	-0.0757376	-0.114837	-0.0670865	-0.0731481	-0.0680987	-0.0423293	-0.119413	-0.0775509	-0.111046	-0.1167	-0.103804	-0.0185577	-0.0638238	-0.0272347	-0.0502104	-0.0910804	-0.0309658	-0.0541818	-0.0520598	-0.0536502	0.104981	-0.0465393	0.0314936	0.0271348	-0.0547404	0.0210805	0.0599001	0.0514408	-0.00629813	0.0499791	-0.0084044	-0.00731865
		0.0249319	0.0943133	0.0684812	-0.00520389	-0.0607039	0.0780143	0.0256738	-0.0253853	-0.212202	-0.327818	-0.364755	-0.211157	-0.199352	-0.273353	-0.150859	-0.239656	-0.233499	-0.192778	-0.202986	-0.145441	-0.246535	-0.277813	-0.104073	-0.236936	-0.0808454	-0.0971655	-0.107426	0.0531963	0.00924965	0.0210233	-0.0843113	-0.0554915	-0.346185	-0.354232	-0.416376	0.00641328	-0.168635	-0.291584	-0.089811	-0.147952	-0.230173	-0.341254	-0.118157	-0.169552	-0.120186	-0.0296695	-0.0963653	-0.305725
		-0.184168	-0.0912233	-0.159643	-0.100854	-0.29944	-0.138685	-0.251419	-0.300399	-0.0423305	0.0143264	-0.124743	-0.0292739	-0.039157	-0.157578	0.255575	0.183685	-0.00524525	0.243761	0.0686907	0.220447	0.11372	0.00524592	0.249524	0.0785641	0.124323	0.234501	0.0876628	0.0531544	0.191561	0.0614782	0.129785	0.227051	-0.0949059	-0.0631049	-0.189037	0.195787	-0.113368	-0.199905	-0.228352	-0.207706	-0.105294	-0.0892373	-0.0986812	-0.11682	-0.215134	-0.210099	-0.17275	-0.005034
		-0.255175	-0.231886	-0.258681	-0.190927	-0.37663	-0.256207	-0.29557	-0.365475	-0.0221821	0.0528371	-0.0597545	0.0744665	0.00442321	-0.0245454	0.127829	0.166051	0.0612665	0.156311	0.0923986	0.167016	0.183054	0.123854	0.269211	0.121749	0.219956	0.203507	0.1002	0.193306	0.212324	0.130678	0.206529	0.302849	0.0568453	0.0740302	-0.0968558	0.256966	0.0711681	-0.0286206	-0.26971	-0.218699	-0.00383874	0.0156526	0.0137607	-0.0104313	-0.156455	-0.198933	-0.0488989	0.129221
		-0.334723	-0.291975	-0.237193	-0.25418	-0.388265	-0.339686	-0.402206	-0.397705	0.0127396	0.111964	-0.0176608	0.0388525	-0.0254858	-0.0903822	0.333297	0.339664	0.128298	0.331202	0.21366	0.258427	0.284273	0.152616	0.37891	0.187853	0.254726	0.434155	0.239495	0.178042	0.346517	0.166933	0.230994	0.328599	0.0217953	0.161133	-0.0119892	0.26116	0.0692718	-0.0333905	-0.259049	-0.277592	-0.0474126	0.02654	-0.0165414	-0.0132237	-0.191656	-0.304852	-0.167796	0.083016
		-0.0424309	-0.00526974	-0.0787031	-0.0367163	-0.142866	-0.0118846	-0.0778971	-0.144309	-0.0602037	-0.0874442	-0.151007	-0.0768647	-0.113571	-0.160374	0.069251	0.0333135	-0.0606459	0.058712	0.00135211	0.03683	0.00644851	-0.0733354	0.140896	0.0062866	0.100133	0.14989	0.0752751	0.060653	0.142863	0.0385175	0.0697997	0.138888	-0.098506	-0.0717032	-0.197272	0.0972456	-0.0809439	-0.179475	-0.156476	-0.104898	-0.0327417	-0.0831916	-0.0797252	-0.0719318	-0.128539	-0.128232	-0.0921679	-0.0625171
		-0.0160663	0.0244846	0.0913795	0.0154219	-0.0919152	0.00843052	-0.0439848	-0.014173	-0.129138	-0.186364	-0.27904	-0.210387	-0.147034	-0.269128	0.0259328	-0.0925628	-0.151438	-0.0250846	-0.0785504	-0.0159592	-0.147423	-0.210522	-0.0360289	-0.148463	-0.0687447	0.0456098	-0.0659075	-0.0780325	0.0662497	-0.0195947	-0.120362	-0.0054882	-0.27708	-0.248063	-0.329323	-0.00902305	-0.178618	-0.292446	-0.117637	-0.142582	-0.194589	-0.248695	-0.186058	-0.197503	-0.157641	-0.123742	-0.193864	-0.228816
		-0.193381	-0.155622	0.195516	0.00291064	-0.0308797	-0.180078	-0.205073	0.0627785	0.0256044	0.0834144	0.0622827	0.00652121	0.017831	0.00334125	0.0742339	0.0609912	-0.0321298	0.0182905	0.132196	0.0463508	0.0589651	-0.0309897	-0.056909	-0.080416	-0.179833	0.0739198	-0.100291	-0.257426	-0.0292557	-0.176403	-0.195939	-0.0487118	-0.100981	-0.0311846	0.0378345	-0.112163	-0.0944348	-0.0288608	0.0335193	-0.0926736	-0.0715797	-0.0678332	-0.111423	-0.139975	-0.042819	-0.17022	-0.145779	-0.0813904
		-0.157015	-0.121696	0.0848709	-0.0779422	0.0137909	-0.140124	-0.154611	0.0185097	0.024319	0.0630399	0.0759864	-0.0160063	0.00931389	-0.00768115	0.0591571	0.0694714	0.0246163	0.0312334	0.120244	-0.00883038	0.0456221	0.00612628	-0.0152169	-0.0500425	-0.0984007	0.109246	-0.0121665	-0.160361	-0.0329237	-0.0899532	-0.125088	-0.0765468	-0.0380391	0.0620971	0.116686	-0.120188	-0.044658	0.0295976	0.0431353	-0.064231	-0.0407148	-0.0107833	-0.0741803	-0.0567758	-0.00238082	-0.120016	-0.0981621	-0.0580987
		-0.156894	-0.162989	-0.122364	-0.123315	-0.216007	-0.177854	-0.172891	-0.221497	0.0396353	0.065236	0.0274072	0.0415266	0.0185277	-0.0278651	0.110998	0.122434	0.00487719	0.126079	0.0747313	0.0917266	0.0975378	0.0350826	0.168498	0.0795563	0.118055	0.131452	0.0537308	0.11626	0.0935136	0.0583843	0.1071	0.205003	-0.0375925	0.0196511	-0.0717924	0.173056	-0.0228045	-0.0951716	-0.161784	-0.143284	-0.035365	-0.0376679	-0.0458204	-0.0557677	-0.113625	-0.151684	-0.0838581	-0.000684234
		-0.0706768	-0.0322502	0.00262554	-0.0206376	-0.160052	-0.0624525	-0.102137	-0.102266	-0.0940228	-0.140913	-0.199275	-0.103732	-0.106064	-0.180606	0.00531443	-0.0360695	-0.0879639	-0.0111505	-0.0469398	0.0157226	-0.0609867	-0.101807	0.0578449	-0.0698717	-0.00853799	0.0530587	-0.0223787	-0.00764608	0.0769658	0.0327567	0.00396049	0.0792614	-0.180472	-0.161486	-0.238637	0.0527342	-0.0928522	-0.187868	-0.133055	-0.129986	-0.107938	-0.16131	-0.100432	-0.115745	-0.100968	-0.107982	-0.107145	-0.106218
		-0.0361145	0.0257878	0.0247867	-0.0459474	-0.110795	0.0205595	-0.0709134	-0.0950219	-0.132282	-0.197903	-0.231272	-0.168531	-0.173367	-0.239834	-0.127946	-0.183311	-0.213736	-0.152945	-0.178394	-0.134532	-0.172308	-0.230018	-0.110413	-0.171374	-0.0707025	-0.0894085	-0.0771982	-0.0965713	-0.0634163	-0.0961819	-0.144208	-0.0606514	-0.173811	-0.218042	-0.309347	-0.0559797	-0.215227	-0.292029	-0.0739313	-0.0980558	-0.132465	-0.226606	-0.175354	-0.223934	-0.168401	-0.129938	-0.14637	-0.156914
		-0.150827	-0.0688264	-0.14913	-0.0706018	-0.285909	-0.127414	-0.206996	-0.256028	-0.0356389	-0.0254312	-0.15558	-0.0663543	-0.0550606	-0.197213	0.240169	0.181205	-0.0176859	0.20778	0.0737228	0.229902	0.0860973	-0.0258593	0.232037	0.0228994	0.116698	0.225123	0.0591164	0.146106	0.260174	0.0746224	0.137685	0.251506	-0.188992	-0.112894	-0.236911	0.262745	-0.0525969	-0.220837	-0.249876	-0.243758	-0.157415	-0.147888	-0.0913451	-0.128396	-0.216574	-0.214469	-0.180464	-0.074693
		-0.242974	-0.250906	-0.241845	-0.198307	-0.342883	-0.294086	-0.282981	-0.34081	0.0238956	0.0791492	-0.0111401	0.0796179	0.0400544	-0.0209966	0.136516	0.164477	0.05232	0.164891	0.0825674	0.184039	0.154368	0.0742602	0.261534	0.118741	0.172032	0.186397	0.115395	0.213972	0.222259	0.136932	0.20572	0.276999	0.0207577	0.0523121	-0.0769932	0.260718	0.0921335	-0.0687914	-0.240425	-0.206532	-0.0421352	-0.0123448	0.0144279	-0.0063252	-0.148685	-0.180231	-0.0478354	0.0842328
		-0.322713	-0.284107	-0.23412	-0.278558	-0.398408	-0.334454	-0.362288	-0.375692	-0.0562927	0.000837523	-0.121769	0.0628995	0.00716466	-0.046273	0.248972	0.246611	0.0827006	0.235995	0.175439	0.323192	0.298218	0.181339	0.349575	0.102842	0.222502	0.378097	0.182957	0.319973	0.465389	0.297766	0.34037	0.347057	-0.100735	0.0385974	-0.13046	0.365654	0.175756	0.000992632	-0.319331	-0.343498	-0.147625	-0.0880511	0.0614354	0.0655146	-0.142636	-0.218766	-0.0881756	-0.0116926
		-0.135747	-0.0908818	-0.148558	-0.0843011	-0.246365	-0.13119	-0.176886	-0.213584	-0.0748107	-0.0898875	-0.178035	-0.0121687	-0.0557351	-0.118416	0.106738	0.0825903	0.006177	0.102907	0.0344057	0.181452	0.112105	0.0458551	0.175079	-0.00599417	0.128012	0.187846	0.0766816	0.194368	0.299953	0.169855	0.191644	0.18177	-0.122338	-0.0438717	-0.179926	0.20552	0.0809235	-0.0560347	-0.246361	-0.238814	-0.153176	-0.138278	-0.00338553	-0.0138682	-0.121725	-0.148815	-0.0822493	-0.066527
		-0.199223	-0.175422	0.17545	-0.0382141	-0.0211412	-0.179015	-0.16572	0.10338	0.00362677	0.0641759	0.0700232	0.00501191	0.0406416	0.0265105	0.0318341	0.0147879	-0.0415594	-0.0168154	0.0901201	0.0451228	0.0335711	-0.0316281	-0.103976	-0.122118	-0.210895	0.0164929	-0.106827	-0.243825	-0.0151022	-0.152462	-0.212222	-0.105473	-0.133588	-0.0735644	0.0162774	-0.137913	-0.0601065	-0.0190741	0.0351968	-0.11037	-0.102947	-0.102738	-0.10551	-0.121011	-0.022383	-0.114412	-0.121343	-0.133739
		-0.227865	-0.218154	0.0621935	-0.158293	-0.0862856	-0.210149	-0.186119	-0.0174023	0.00640897	0.0528846	0.0400059	0.0865085	0.0767009	0.0949631	-0.0187933	-0.0235002	-0.0403282	-0.0497841	0.0389295	0.0655156	0.068118	0.025018	-0.0492882	-0.049761	-0.121781	0.0222205	-0.0744886	-0.117197	0.0614861	-0.020867	-0.0446256	-0.0868538	-0.078763	-0.0442862	-0.00821101	-0.115967	0.0420591	0.0415563	0.00799547	-0.0811081	-0.043113	-0.0511427	-0.0157625	0.0248515	0.0355752	-0.0225848	0.0108537	-0.0969884
		-0.12594	-0.138365	-0.118047	-0.117004	-0.182462	-0.158466	-0.147959	-0.202814	0.0558856	0.0759007	0.0387933	0.0905752	0.07386	0.0291086	0.0672502	0.0766379	-0.015416	0.0602226	0.00402258	0.0949589	0.0592635	0.00557585	0.103536	0.0354745	0.0357349	0.051157	0.024429	0.0984355	0.0722007	0.0602609	0.118207	0.137348	-0.0494727	-0.0735548	-0.101177	0.139079	0.00757022	-0.090146	-0.11803	-0.104387	-0.0473323	-0.0619796	-0.0373286	-0.0219455	-0.0926346	-0.10319	-0.0316395	-0.0307659
		-0.0607354	-0.000706431	0.00363199	0.0114012	-0.146671	-0.0458544	-0.0907646	-0.0777856	-0.0970141	-0.142569	-0.221461	-0.1224	-0.11052	-0.208381	0.00210912	-0.036147	-0.118296	-0.0163923	-0.0546907	0.0110188	-0.0786948	-0.128918	0.0547189	-0.0767281	-0.00804432	0.0480113	-0.0369519	0.0182935	0.100964	0.0234985	0.017752	0.086075	-0.202877	-0.16907	-0.254038	0.0744052	-0.0761338	-0.210776	-0.134042	-0.129381	-0.12556	-0.173907	-0.107288	-0.122051	-0.146718	-0.108481	-0.109449	-0.130854
		DFS3
		NaN	0.489854	0.125789	0.470557	0.506005	0.579912	0.70108	0.553551	0.451955	0.422935	0.47884	0.384708	0.45075	0.422325	0.367879	0.421694	0.197646	0.416517	0.291616	0.39916	0.418333	0.269138	0.132364	0.252101	-0.154748	0.187854	0.0310146	-0.259706	0.120682	-0.13354	0.153414	-0.133706	-0.248673	-0.254713	0.111203	-0.166185	-0.27509	0.124549	-0.0311865	-0.138787	-0.146128	-0.410546	-0.381233	-0.116182	-0.0867315	-0.0602696	-0.0828253	-0.442398
		0.489854	NaN	0.0490033	0.368126	0.362019	0.605557	0.401191	0.319965	0.158449	0.145566	0.167431	0.138791	0.178542	0.157429	0.169746	0.186436	0.0331059	0.204009	0.121937	0.202924	0.205371	0.0950462	0.0474742	0.0812217	-0.11814	0.0828914	-0.0470293	-0.18157	0.0576672	-0.109235	0.0491484	-0.0811726	-0.158195	-0.144029	-0.048174	-0.0966405	-0.153932	-0.00521026	-0.10011	-0.133457	-0.136812	-0.2642	-0.234082	-0.0910093	-0.115816	-0.0723954	-0.0964411	-0.254844
		0.125789	0.0490033	NaN	0.26023	0.233586	0.0727248	0.157553	0.40308	0.19749	0.180969	0.173828	0.159903	0.206814	0.174756	0.181443	0.148537	0.039461	0.138946	0.144406	0.189016	0.175228	0.0410842	0.0549276	0.0699964	-0.133403	0.129806	0.00545504	-0.17995	0.0746868	-0.0709011	0.00641126	-0.095469	-0.178839	-0.180478	0.0307211	-0.138675	-0.169367	0.0164865	0.168643	0.0255872	-0.0157483	-0.132401	-0.12213	-0.0548496	0.0357049	0.0384341	-0.006449	-0.245937
		0.470557	0.368126	0.26023	NaN	0.310958	0.406098	0.427745	0.545587	0.312371	0.301588	0.307293	0.263293	0.324624	0.280415	0.306597	0.312781	0.0954229	0.310825	0.227542	0.330735	0.319389	0.144924	0.0806437	0.111451	-0.16822	0.131924	-0.0757363	-0.253281	0.0546816	-0.198341	0.0363536	-0.0683792	-0.207934	-0.219889	0.038547	-0.120704	-0.235258	0.0435636	-0.0685463	-0.127427	-0.116272	-0.329476	-0.328588	-0.137162	-0.105476	-0.0885444	-0.0666844	-0.331543
		0.506005	0.362019	0.233586	0.310958	NaN	0.456674	0.530108	0.60502	0.436307	0.447232	0.504974	0.414117	0.46485	0.476562	0.362772	0.421891	0.24284	0.375346	0.323232	0.386323	0.419387	0.295194	0.0791243	0.228606	-0.259121	0.213251	0.0564444	-0.346615	0.122427	-0.103512	0.13056	-0.255089	-0.218156	-0.206777	0.242915	-0.299272	-0.234312	0.188008	0.196335	-0.0781496	-0.107469	-0.31652	-0.278979	0.00592312	0.0714093	0.0549406	-0.0169642	-0.448384
		0.579912	0.605557	0.0727248	0.406098	0.456674	NaN	0.558388	0.467438	0.263937	0.25521	0.286127	0.260485	0.304096	0.284706	0.25049	0.291926	0.0996714	0.279827	0.204654	0.287638	0.299418	0.168436	0.0528421	0.129929	-0.170757	0.114202	-0.0522853	-0.246033	0.0782461	-0.144827	0.0913965	-0.132913	-0.205726	-0.184359	0.0148333	-0.149709	-0.213459	0.0530142	-0.0904902	-0.17274	-0.183796	-0.34747	-0.294531	-0.0861511	-0.0885616	-0.0397104	-0.0772023	-0.346093
		0.70108	0.401191	0.157553	0.427745	0.530108	0.558388	NaN	0.621809	0.456094	0.425488	0.469344	0.419779	0.483313	0.452086	0.340914	0.393529	0.162906	0.372502	0.254938	0.385299	0.384303	0.233361	0.108017	0.255932	-0.208762	0.161022	0.00342664	-0.25787	0.10885	-0.127243	0.181843	-0.199523	-0.263032	-0.2877	0.102693	-0.196448	-0.278086	0.103314	0.0261811	-0.0671554	-0.10378	-0.378108	-0.327313	-0.0383002	-0.00350934	0.107571	0.0313798	-0.440749
		0.553551	0.319965	0.40308	0.545587	0.60502	0.467438	0.621809	NaN	0.54611	0.549485	0.588603	0.513116	0.591361	0.561661	0.482398	0.539514	0.257418	0.486623	0.418681	0.523545	0.548803	0.333284	0.117495	0.2488	-0.299006	0.273841	0.0269602	-0.390055	0.164444	-0.171492	0.146342	-0.246196	-0.31068	-0.305745	0.214921	-0.309821	-0.320449	0.20201	0.104109	-0.170202	-0.159626	-0.453726	-0.382089	-0.0729352	0.0457052	-0.00778906	-0.0233313	-0.552154
		0.451955	0.158449	0.19749	0.312371	0.436307	0.263937	0.456094	0.54611	NaN	0.92009	0.876072	0.797616	0.919339	0.794423	0.584092	0.697	0.328466	0.616266	0.453052	0.63677	0.66683	0.414425	0.230786	0.496913	-0.257751	0.349116	0.16926	-0.449063	0.188378	-0.14064	0.257209	-0.222105	-0.23553	-0.30656	0.264798	-0.342896	-0.395622	0.191773	0.095097	-0.102328	-0.0130031	-0.410882	-0.425428	-0.102148	-0.0154821	-0.0265609	0.0197279	-0.552258
		0.422935	0.145566	0.180969	0.301588	0.447232	0.25521	0.425488	0.549485	0.92009	NaN	0.970557	0.922892	0.993728	0.88977	0.633297	0.739726	0.341668	0.660927	0.497844	0.697704	0.730783	0.449378	0.222325	0.51767	-0.320697	0.344251	0.0834724	-0.535072	0.14577	-0.227619	0.268793	-0.252426	-0.167381	-0.283936	0.302745	-0.367905	-0.399803	0.213463	0.0548239	-0.198528	-0.0336527	-0.40728	-0.462912	-0.0937028	-0.036469	-0.111292	0.0006233	-0.519469
		0.47884	0.167431	0.173828	0.307293	0.504974	0.286127	0.469344	0.588603	0.876072	0.970557	NaN	0.871819	0.933937	1	0.671282	0.802224	0.368185	0.675613	0.525854	0.717604	0.801981	0.498655	0.199771	0.478534	-0.354264	0.379126	0.123006	-0.561566	0.172319	-0.20536	0.237198	-0.30062	-0.182284	-0.296547	0.333154	-0.411906	-0.411394	0.23954	0.0948163	-0.19827	-0.0808434	-0.408255	-0.461453	-0.056814	0.00717943	-0.0953793	-0.0255522	-0.559041
		0.384708	0.138791	0.159903	0.263293	0.414117	0.260485	0.419779	0.513116	0.797616	0.922892	0.871819	NaN	0.939154	0.908456	0.533388	0.649628	0.302468	0.561307	0.447367	0.652747	0.69494	0.433455	0.202153	0.488433	-0.288096	0.298045	0.0656961	-0.432281	0.157152	-0.16961	0.339559	-0.230802	-0.169614	-0.290338	0.259135	-0.318577	-0.359203	0.213073	0.0337516	-0.192876	-0.028034	-0.385801	-0.399219	-0.0326582	-0.00466167	-0.0675762	0.0980482	-0.499534
		0.45075	0.178542	0.206814	0.324624	0.46485	0.304096	0.483313	0.591361	0.919339	0.993728	0.933937	0.939154	NaN	0.955713	0.612706	0.721226	0.32984	0.649569	0.485526	0.747594	0.768124	0.484359	0.146912	0.443124	-0.368418	0.301713	0.0476257	-0.527644	0.154827	-0.215578	0.238186	-0.295968	-0.242029	-0.324769	0.286456	-0.397448	-0.41019	0.24731	0.0467944	-0.201202	-0.101738	-0.459589	-0.47248	-0.106998	-0.0159207	-0.0659943	0.0134283	-0.587564
		0.422325	0.157429	0.174756	0.280415	0.476562	0.284706	0.452086	0.561661	0.794423	0.88977	1	0.908456	0.955713	NaN	0.587157	0.709257	0.315689	0.593759	0.477737	0.754494	0.819362	0.512156	0.13668	0.417528	-0.374936	0.303905	0.0647785	-0.535462	0.164063	-0.185217	0.238028	-0.296824	-0.185125	-0.29959	0.292226	-0.399554	-0.399335	0.266129	0.0899431	-0.194739	-0.0783578	-0.392558	-0.411917	-0.0189749	0.0279534	-0.0512882	0.05332	-0.523438
		0.367879	0.169746	0.181443	0.306597	0.362772	0.25049	0.340914	0.482398	0.584092	0.633297	0.671282	0.533388	0.612706	0.587157	NaN	0.780559	0.366768	0.718079	0.55024	0.717437	0.720527	0.465301	0.252853	0.295234	-0.22775	0.506654	0.188382	-0.362078	0.3338	-0.0737414	0.192277	-0.101677	-0.252401	-0.196575	0.275029	-0.185059	-0.260803	0.225515	-0.021552	-0.315528	-0.207908	-0.399153	-0.357543	-0.0949824	-0.0431027	-0.187845	-0.152397	-0.486177
		0.421694	0.186436	0.148537	0.312781	0.421891	0.291926	0.393529	0.539514	0.697	0.739726	0.802224	0.649628	0.721226	0.709257	0.780559	NaN	0.52615	0.802905	0.692686	0.746978	0.863082	0.632127	0.284355	0.369689	-0.247968	0.527347	0.254194	-0.393344	0.338026	-0.0337521	0.253218	-0.147885	-0.273925	-0.234558	0.378113	-0.237716	-0.275953	0.335538	-0.0147832	-0.354387	-0.213205	-0.470841	-0.39258	-0.0930768	-0.0390307	-0.19989	-0.140996	-0.576037
		0.197646	0.0331059	0.039461	0.0954229	0.24284	0.0996714	0.162906	0.257418	0.328466	0.341668	0.368185	0.302468	0.32984	0.315689	0.366768	0.52615	NaN	0.467066	0.416765	0.326396	0.420111	0.471202	0.134472	0.220242	-0.0703369	0.264839	0.248506	-0.125411	0.173388	0.0978286	0.138883	-0.0979154	-0.0906163	-0.0314708	0.437916	-0.132707	-0.0438336	0.377967	0.00231356	-0.230082	-0.158204	-0.265857	-0.143072	-0.0397372	0.0121456	-0.121375	-0.139071	-0.31911
		0.416517	0.204009	0.138946	0.310825	0.375346	0.279827	0.372502	0.486623	0.616266	0.660927	0.675613	0.561307	0.649569	0.593759	0.718079	0.802905	0.467066	NaN	0.567594	0.683747	0.712513	0.528519	0.231837	0.352259	-0.20765	0.453671	0.206098	-0.35088	0.281707	-0.0549516	0.200914	-0.1319	-0.221538	-0.177172	0.31933	-0.216041	-0.250622	0.273974	-0.0441049	-0.322568	-0.207462	-0.434642	-0.382638	-0.132494	-0.0497774	-0.184851	-0.15544	-0.502984
		0.291616	0.121937	0.144406	0.227542	0.323232	0.204654	0.254938	0.418681	0.453052	0.497844	0.525854	0.447367	0.485526	0.477737	0.55024	0.692686	0.416765	0.567594	NaN	0.520658	0.66454	0.51917	0.20449	0.23029	-0.179304	0.45535	0.182668	-0.257192	0.311483	0.00647277	0.17813	-0.11658	-0.23302	-0.14519	0.337337	-0.18787	-0.141585	0.34786	-0.0104275	-0.296092	-0.193195	-0.361029	-0.260808	-0.0729011	0.00309908	-0.17494	-0.116736	-0.460072
		0.39916	0.202924	0.189016	0.330735	0.386323	0.287638	0.385299	0.523545	0.63677	0.697704	0.717604	0.652747	0.747594	0.754494	0.717437	0.746978	0.326396	0.683747	0.520658	NaN	0.855774	0.539716	0.221833	0.30177	-0.292291	0.434107	0.116318	-0.428268	0.343768	-0.0853502	0.20401	-0.140619	-0.29154	-0.269262	0.227577	-0.230119	-0.309612	0.2653	-0.0224123	-0.310563	-0.197641	-0.439389	-0.390908	-0.0961487	-0.0470514	-0.171937	-0.115248	-0.51118
		0.418333	0.205371	0.175228	0.319389	0.419387	0.299418	0.384303	0.548803	0.66683	0.730783	0.801981	0.69494	0.768124	0.819362	0.720527	0.863082	0.420111	0.712513	0.66454	0.855774	NaN	0.673201	0.264796	0.321264	-0.284048	0.511143	0.192006	-0.419935	0.395834	-0.0552312	0.253957	-0.157632	-0.277168	-0.23264	0.32955	-0.244333	-0.291956	0.366182	-0.00849531	-0.364732	-0.233313	-0.465942	-0.40272	-0.0894047	-0.0119021	-0.214897	-0.128322	-0.554478
		0.269138	0.0950462	0.0410842	0.144924	0.295194	0.168436	0.233361	0.333284	0.414425	0.449378	0.498655	0.433455	0.484359	0.512156	0.465301	0.632127	0.471202	0.528519	0.51917	0.539716	0.673201	NaN	0.154544	0.229359	-0.163699	0.330925	0.181186	-0.229237	0.241418	0.0703721	0.169586	-0.114615	-0.151693	-0.107808	0.37057	-0.16541	-0.124599	0.482233	-0.0186984	-0.292912	-0.192924	-0.319078	-0.223324	-0.0614572	0.0312487	-0.163306	-0.127769	-0.368393
		0.132364	0.0474742	0.0549276	0.0806437	0.0791243	0.0528421	0.108017	0.117495	0.230786	0.222325	0.199771	0.202153	0.146912	0.13668	0.252853	0.284355	0.134472	0.231837	0.20449	0.221833	0.264796	0.154544	NaN	0.317162	0.192519	0.357416	0.241419	0.0511986	0.321159	0.127045	0.387061	0.238995	-0.0972029	-0.0605978	0.0390828	0.136122	-0.0614339	0.0204921	-0.0377046	-0.113938	0.0306553	-0.0895013	-0.0499876	0.0625733	-0.0191531	-0.0786495	0.034888	-0.105681
		0.252101	0.0812217	0.0699964	0.111451	0.228606	0.129929	0.255932	0.2488	0.496913	0.51767	0.478534	0.488433	0.443124	0.417528	0.295234	0.369689	0.220242	0.352259	0.23029	0.30177	0.321264	0.229359	0.317162	NaN	0.0307229	0.275691	0.209434	-0.126039	0.179954	0.0707852	0.39742	-0.0432777	0.00332064	-0.150141	0.164374	-0.113319	-0.197857	0.0912535	0.0510291	-0.0130796	0.152643	-0.139345	-0.1611	0.0680853	0.0109715	0.0424773	0.143148	-0.228605
		-0.154748	-0.11814	-0.133403	-0.16822	-0.259121	-0.170757	-0.208762	-0.299006	-0.257751	-0.320697	-0.354264	-0.288096	-0.368418	-0.374936	-0.22775	-0.247968	-0.0703369	-0.20765	-0.179304	-0.292291	-0.284048	-0.163699	0.192519	0.0307229	NaN	0.0115366	0.167387	0.487056	0.0708183	0.246043	0.139353	0.323917	0.109446	0.145687	-0.124952	0.284908	0.13814	-0.110275	-0.0629008	0.0930305	0.159934	0.221211	0.190218	0.0529492	-0.0371335	0.0128556	0.0718085	0.231827
		0.187854	0.0828914	0.129806	0.131924	0.213251	0.114202	0.161022	0.273841	0.349116	0.344251	0.379126	0.298045	0.301713	0.303905	0.506654	0.527347	0.264839	0.453671	0.45535	0.434107	0.511143	0.330925	0.357416	0.275691	0.0115366	NaN	0.362009	-0.120109	0.490485	0.169931	0.286275	0.0085557	-0.197857	-0.0385823	0.16622	-0.0651822	-0.0712462	0.151634	0.0483342	-0.179187	-0.0729395	-0.146169	-0.0844774	0.0793412	0.0230331	-0.0906879	-0.0472516	-0.320455
		0.0310146	-0.0470293	0.00545504	-0.0757363	0.0564444	-0.0522853	0.00342664	0.0269602	0.16926	0.0834724	0.123006	0.0656961	0.0476257	0.0647785	0.188382	0.254194	0.248506	0.206098	0.182668	0.116318	0.192006	0.181186	0.241419	0.209434	0.167387	0.362009	NaN	0.0721031	0.290979	0.375114	0.205716	0.0181354	-0.0898673	0.0250683	0.160709	-0.0212546	0.0176288	0.0865836	0.11712	0.00898505	0.05849	0.025951	0.104189	0.0980914	0.0790068	0.0068295	0.00587506	-0.156103
		-0.259706	-0.18157	-0.17995	-0.253281	-0.346615	-0.246033	-0.25787	-0.390055	-0.449063	-0.535072	-0.561566	-0.432281	-0.527644	-0.535462	-0.362078	-0.393344	-0.125411	-0.35088	-0.257192	-0.428268	-0.419935	-0.229237	0.0511986	-0.126039	0.487056	-0.120109	0.0721031	NaN	0.0283992	0.31616	0.0998237	0.327425	0.0428078	0.121714	-0.20497	0.402432	0.297148	-0.116863	-0.114284	0.0656393	0.0818451	0.217897	0.32912	0.0913551	0.00285653	0.0601134	0.10182	0.274564
		0.120682	0.0576672	0.0746868	0.0546816	0.122427	0.0782461	0.10885	0.164444	0.188378	0.14577	0.172319	0.157152	0.154827	0.164063	0.3338	0.338026	0.173388	0.281707	0.311483	0.343768	0.395834	0.241418	0.321159	0.179954	0.0708183	0.490485	0.290979	0.0283992	NaN	0.248306	0.314013	0.0845845	-0.221831	-0.0218802	0.0568774	0.0627447	0.0671297	0.111515	0.00184478	-0.158034	-0.0945861	-0.13772	0.0519831	0.153005	0.0423329	-0.0242555	-0.00914248	-0.231083
		-0.13354	-0.109235	-0.0709011	-0.198341	-0.103512	-0.144827	-0.127243	-0.171492	-0.14064	-0.227619	-0.20536	-0.16961	-0.215578	-0.185217	-0.0737414	-0.0337521	0.0978286	-0.0549516	0.00647277	-0.0853502	-0.0552312	0.0703721	0.127045	0.0707852	0.246043	0.169931	0.375114	0.31616	0.248306	NaN	0.17368	0.107269	-0.0986189	0.0619421	-0.0127496	0.111659	0.190832	0.0484355	0.0514044	0.0555217	0.0492151	0.1111	0.303728	0.203396	0.116277	0.119311	0.0846151	0.0309759
		0.153414	0.0491484	0.00641126	0.0363536	0.13056	0.0913965	0.181843	0.146342	0.257209	0.268793	0.237198	0.339559	0.238186	0.238028	0.192277	0.253218	0.138883	0.200914	0.17813	0.20401	0.253957	0.169586	0.387061	0.39742	0.139353	0.286275	0.205716	0.0998237	0.314013	0.17368	NaN	0.0968185	-0.055224	-0.0849833	0.0635658	0.0853527	-0.0319672	0.0644398	-0.0129067	-0.0942796	0.0655525	-0.111035	0.00677236	0.197355	0.0467474	0.0346131	0.229872	-0.143469
		-0.133706	-0.0811726	-0.095469	-0.0683792	-0.255089	-0.132913	-0.199523	-0.246196	-0.222105	-0.252426	-0.30062	-0.230802	-0.295968	-0.296824	-0.101677	-0.147885	-0.0979154	-0.1319	-0.11658	-0.140619	-0.157632	-0.114615	0.238995	-0.0432777	0.323917	0.0085557	0.0181354	0.327425	0.0845845	0.107269	0.0968185	NaN	0.0366419	0.0947664	-0.172352	0.410638	0.131268	-0.128997	-0.162606	-0.0648314	0.00655312	0.0709074	0.0852584	-0.0246044	-0.0904644	-0.108171	-0.0339669	0.223072
		-0.248673	-0.158195	-0.178839	-0.207934	-0.218156	-0.205726	-0.263032	-0.31068	-0.23553	-0.167381	-0.182284	-0.169614	-0.242029	-0.185125	-0.252401	-0.273925	-0.0906163	-0.221538	-0.23302	-0.29154	-0.277168	-0.151693	-0.0972029	0.00332064	0.109446	-0.197857	-0.0898673	0.0428078	-0.221831	-0.0986189	-0.055224	0.0366419	NaN	0.303949	0.0663438	0.0357334	0.134784	-0.0360236	-0.0162565	0.107038	0.199589	0.327925	0.102465	0.0502717	-0.00034521	0.00260636	0.0667824	0.412308
		-0.254713	-0.144029	-0.180478	-0.219889	-0.206777	-0.184359	-0.2877	-0.305745	-0.30656	-0.283936	-0.296547	-0.290338	-0.324769	-0.29959	-0.196575	-0.234558	-0.0314708	-0.177172	-0.14519	-0.269262	-0.23264	-0.107808	-0.0605978	-0.150141	0.145687	-0.0385823	0.0250683	0.121714	-0.0218802	0.0619421	-0.0849833	0.0947664	0.303949	NaN	0.0717142	0.0988679	0.366126	0.0132717	-0.0469372	0.00325461	0.021351	0.289793	0.217884	0.061276	-0.0217207	-0.0492403	-0.0569453	0.357411
		0.111203	-0.048174	0.0307211	0.038547	0.242915	0.0148333	0.102693	0.214921	0.264798	0.302745	0.333154	0.259135	0.286456	0.292226	0.275029	0.378113	0.437916	0.31933	0.337337	0.227577	0.32955	0.37057	0.0390828	0.164374	-0.124952	0.16622	0.160709	-0.20497	0.0568774	-0.0127496	0.0635658	-0.172352	0.0663438	0.0717142	NaN	-0.20842	-0.0142558	0.442501	0.0904817	-0.142948	-0.0890967	-0.117836	-0.118195	-0.0268447	0.118482	-0.0975311	-0.08352	-0.196993
		-0.166185	-0.0966405	-0.138675	-0.120704	-0.299272	-0.149709	-0.196448	-0.309821	-0.342896	-0.367905	-0.411906	-0.318577	-0.397448	-0.399554	-0.185059	-0.237716	-0.132707	-0.216041	-0.18787	-0.230119	-0.244333	-0.16541	0.136122	-0.113319	0.284908	-0.0651822	-0.0212546	0.402432	0.0627447	0.111659	0.0853527	0.410638	0.0357334	0.0988679	-0.20842	NaN	0.218865	-0.140088	-0.163706	-0.0360698	-0.00457588	0.110142	0.18585	0.0232222	-0.0729516	-0.0488735	-0.00317515	0.244489
		-0.27509	-0.153932	-0.169367	-0.235258	-0.234312	-0.213459	-0.278086	-0.320449	-0.395622	-0.399803	-0.411394	-0.359203	-0.41019	-0.399335	-0.260803	-0.275953	-0.0438336	-0.250622	-0.141585	-0.309612	-0.291956	-0.124599	-0.0614339	-0.197857	0.13814	-0.0712462	0.0176288	0.297148	0.0671297	0.190832	-0.0319672	0.131268	0.134784	0.366126	-0.0142558	0.218865	NaN	0.0466571	-0.0626374	-0.0110297	-0.0168108	0.208857	0.336818	0.141007	0.0280985	-0.0127286	-0.00849265	0.274368
		0.124549	-0.00521026	0.0164865	0.0435636	0.188008	0.0530142	0.103314	0.20201	0.191773	0.213463	0.23954	0.213073	0.24731	0.266129	0.225515	0.335538	0.377967	0.273974	0.34786	0.2653	0.366182	0.482233	0.0204921	0.0912535	-0.110275	0.151634	0.0865836	-0.116863	0.111515	0.0484355	0.0644398	-0.128997	-0.0360236	0.0132717	0.442501	-0.140088	0.0466571	NaN	-0.012249	-0.224592	-0.175908	-0.197108	-0.105327	-0.0477966	0.0985559	-0.126747	-0.105161	-0.227148
		-0.0311865	-0.10011	0.168643	-0.0685463	0.196335	-0.0904902	0.0261811	0.104109	0.095097	0.0548239	0.0948163	0.0337516	0.0467944	0.0899431	-0.021552	-0.0147832	0.00231356	-0.0441049	-0.0104275	-0.0224123	-0.00849531	-0.0186984	-0.0377046	0.0510291	-0.0629008	0.0483342	0.11712	-0.114284	0.00184478	0.0514044	-0.0129067	-0.162606	-0.0162565	-0.0469372	0.0904817	-0.163706	-0.0626374	-0.012249	NaN	0.333871	0.205666	0.206755	0.129952	0.118992	0.226963	0.276039	0.147659	-0.0345772
		-0.138787	-0.133457	0.0255872	-0.127427	-0.0781496	-0.17274	-0.0671554	-0.170202	-0.102328	-0.198528	-0.19827	-0.192876	-0.201202	-0.194739	-0.315528	-0.354387	-0.230082	-0.322568	-0.296092	-0.310563	-0.364732	-0.292912	-0.113938	-0.0130796	0.0930305	-0.179187	0.00898505	0.0656393	-0.158034	0.0555217	-0.0942796	-0.0648314	0.107038	0.00325461	-0.142948	-0.0360698	-0.0110297	-0.224592	0.333871	NaN	0.426585	0.455382	0.245194	0.13626	0.143877	0.466392	0.274367	0.250148
		-0.146128	-0.136812	-0.0157483	-0.116272	-0.107469	-0.183796	-0.10378	-0.159626	-0.0130031	-0.0336527	-0.0808434	-0.028034	-0.101738	-0.0783578	-0.207908	-0.213205	-0.158204	-0.207462	-0.193195	-0.197641	-0.233313	-0.192924	0.0306553	0.152643	0.159934	-0.0729395	0.05849	0.0818451	-0.0945861	0.0492151	0.0655525	0.00655312	0.199589	0.021351	-0.0890967	-0.00457588	-0.0168108	-0.175908	0.205666	0.426585	NaN	0.372779	0.156462	0.152574	0.0956821	0.252213	0.358823	0.229955
		-0.410546	-0.2642	-0.132401	-0.329476	-0.31652	-0.34747	-0.378108	-0.453726	-0.410882	-0.40728	-0.408255	-0.385801	-0.459589	-0.392558	-0.399153	-0.470841	-0.265857	-0.434642	-0.361029	-0.439389	-0.465942	-0.319078	-0.0895013	-0.139345	0.221211	-0.146169	0.025951	0.217897	-0.13772	0.1111	-0.111035	0.0709074	0.327925	0.289793	-0.117836	0.110142	0.208857	-0.197108	0.206755	0.455382	0.372779	NaN	0.449051	0.215033	0.130128	0.264706	0.18442	0.537633
		-0.381233	-0.234082	-0.12213	-0.328588	-0.278979	-0.294531	-0.327313	-0.382089	-0.425428	-0.462912	-0.461453	-0.399219	-0.47248	-0.411917	-0.357543	-0.39258	-0.143072	-0.382638	-0.260808	-0.390908	-0.40272	-0.223324	-0.0499876	-0.1611	0.190218	-0.0844774	0.104189	0.32912	0.0519831	0.303728	0.00677236	0.0852584	0.102465	0.217884	-0.118195	0.18585	0.336818	-0.105327	0.129952	0.245194	0.156462	0.449051	NaN	0.299851	0.179836	0.232878	0.177575	0.341967
		-0.116182	-0.0910093	-0.0548496	-0.137162	0.00592312	-0.0861511	-0.0383002	-0.0729352	-0.102148	-0.0937028	-0.056814	-0.0326582	-0.106998	-0.0189749	-0.0949824	-0.0930768	-0.0397372	-0.132494	-0.0729011	-0.0961487	-0.0894047	-0.0614572	0.0625733	0.0680853	0.0529492	0.0793412	0.0980914	0.0913551	0.153005	0.203396	0.197355	-0.0246044	0.0502717	0.061276	-0.0268447	0.0232222	0.141007	-0.0477966	0.118992	0.13626	0.152574	0.215033	0.299851	NaN	0.164362	0.231742	0.269467	0.0996144
		-0.0867315	-0.115816	0.0357049	-0.105476	0.0714093	-0.0885616	-0.00350934	0.0457052	-0.0154821	-0.036469	0.00717943	-0.00466167	-0.0159207	0.0279534	-0.0431027	-0.0390307	0.0121456	-0.0497774	0.00309908	-0.0470514	-0.0119021	0.0312487	-0.0191531	0.0109715	-0.0371335	0.0230331	0.0790068	0.00285653	0.0423329	0.116277	0.0467474	-0.0904644	-0.00034521	-0.0217207	0.118482	-0.0729516	0.0280985	0.0985559	0.226963	0.143877	0.0956821	0.130128	0.179836	0.164362	NaN	0.209115	0.15396	0.0178748
		-0.0602696	-0.0723954	0.0384341	-0.0885444	0.0549406	-0.0397104	0.107571	-0.00778906	-0.0265609	-0.111292	-0.0953793	-0.0675762	-0.0659943	-0.0512882	-0.187845	-0.19989	-0.121375	-0.184851	-0.17494	-0.171937	-0.214897	-0.163306	-0.0786495	0.0424773	0.0128556	-0.0906879	0.0068295	0.0601134	-0.0242555	0.119311	0.0346131	-0.108171	0.00260636	-0.0492403	-0.0975311	-0.0488735	-0.0127286	-0.126747	0.276039	0.466392	0.252213	0.264706	0.232878	0.231742	0.209115	NaN	0.309628	0.0976239
		-0.0828253	-0.0964411	-0.006449	-0.0666844	-0.0169642	-0.0772023	0.0313798	-0.0233313	0.0197279	0.0006233	-0.0255522	0.0980482	0.0134283	0.05332	-0.152397	-0.140996	-0.139071	-0.15544	-0.116736	-0.115248	-0.128322	-0.127769	0.034888	0.143148	0.0718085	-0.0472516	0.00587506	0.10182	-0.00914248	0.0846151	0.229872	-0.0339669	0.0667824	-0.0569453	-0.08352	-0.00317515	-0.00849265	-0.105161	0.147659	0.274367	0.358823	0.18442	0.177575	0.269467	0.15396	0.309628	NaN	0.10048
		-0.442398	-0.254844	-0.245937	-0.331543	-0.448384	-0.346093	-0.440749	-0.552154	-0.552258	-0.519469	-0.559041	-0.499534	-0.587564	-0.523438	-0.486177	-0.576037	-0.31911	-0.502984	-0.460072	-0.51118	-0.554478	-0.368393	-0.105681	-0.228605	0.231827	-0.320455	-0.156103	0.274564	-0.231083	0.0309759	-0.143469	0.223072	0.412308	0.357411	-0.196993	0.244489	0.274368	-0.227148	-0.0345772	0.250148	0.229955	0.537633	0.341967	0.0996144	0.0178748	0.0976239	0.10048	NaN
		-0.436983	-0.265287	-0.172008	-0.319932	-0.365212	-0.341948	-0.405459	-0.483834	-0.485213	-0.441185	-0.463651	-0.446267	-0.501102	-0.440238	-0.441308	-0.510546	-0.244564	-0.453685	-0.408468	-0.473302	-0.518674	-0.345006	-0.224615	-0.238535	0.133776	-0.309527	-0.124308	0.155877	-0.276054	-0.00508305	-0.234011	0.052276	0.385655	0.326098	-0.095663	0.104152	0.212504	-0.181504	0.092626	0.358665	0.271805	0.666196	0.367206	0.113168	0.0610788	0.177235	0.087937	0.607322
		-0.349171	-0.214951	-0.0976966	-0.25816	-0.262545	-0.296926	-0.338144	-0.356764	-0.365277	-0.350176	-0.353914	-0.353693	-0.363543	-0.321475	-0.340235	-0.404665	-0.209641	-0.373765	-0.318335	-0.364882	-0.392766	-0.250862	-0.247561	-0.237914	0.0304159	-0.278502	-0.11258	0.0963737	-0.230476	0.0381122	-0.255003	-0.0133097	0.243335	0.208496	-0.0660991	0.023911	0.153732	-0.118538	0.172092	0.292406	0.155857	0.412557	0.268263	0.0589941	0.0801291	0.143483	0.0273852	0.378302
		-0.384623	-0.253062	-0.195952	-0.336535	-0.380798	-0.332391	-0.364118	-0.527018	-0.509512	-0.535013	-0.550437	-0.528039	-0.553753	-0.519283	-0.531212	-0.623551	-0.363685	-0.546074	-0.487563	-0.537721	-0.617106	-0.429136	-0.291576	-0.288821	0.135314	-0.384597	-0.163835	0.219928	-0.282934	0.0246253	-0.275545	0.0495738	0.285333	0.231357	-0.245338	0.136449	0.186125	-0.267894	0.129174	0.507831	0.263087	0.587599	0.370534	0.0983407	0.0324616	0.295653	0.108071	0.562724
		-0.45412	-0.271839	-0.264055	-0.385016	-0.476536	-0.373548	-0.470488	-0.621988	-0.620265	-0.646971	-0.68751	-0.612869	-0.685201	-0.65724	-0.559192	-0.650597	-0.337589	-0.569278	-0.505124	-0.603699	-0.659592	-0.424741	-0.174508	-0.315033	0.369049	-0.315232	-0.0881892	0.421367	-0.203988	0.132759	-0.206444	0.221046	0.279834	0.343158	-0.273637	0.271879	0.296623	-0.27256	0.0041435	0.340839	0.232951	0.582213	0.439347	0.074341	0.00820486	0.14828	0.0689562	0.610387
		-0.415793	-0.240048	-0.257145	-0.355251	-0.424262	-0.326326	-0.401282	-0.542801	-0.613232	-0.616953	-0.638907	-0.567338	-0.651438	-0.605132	-0.521194	-0.602496	-0.310627	-0.535776	-0.455806	-0.575275	-0.615738	-0.391982	-0.127864	-0.265559	0.249129	-0.326547	-0.123273	0.440011	-0.160604	0.141849	-0.0651216	0.221209	0.261749	0.271254	-0.238843	0.338271	0.377635	-0.213255	-0.0329772	0.207349	0.151535	0.432433	0.447238	0.178131	0.0683375	0.140053	0.140109	0.605334
		-0.556307	-0.332325	-0.256771	-0.445447	-0.488012	-0.423574	-0.490788	-0.625815	-0.746707	-0.753638	-0.780649	-0.680977	-0.780635	-0.724207	-0.648678	-0.719729	-0.320501	-0.654501	-0.532747	-0.703376	-0.761412	-0.461997	-0.236113	-0.328034	0.253312	-0.414279	-0.131627	0.506042	-0.22979	0.22436	-0.146998	0.139792	0.303639	0.294268	-0.239531	0.30664	0.443406	-0.19167	0.0262828	0.312217	0.210249	0.582937	0.61275	0.286781	0.110471	0.263275	0.196101	0.621978
		-0.306048	-0.248982	-0.0820631	-0.259629	-0.226309	-0.259201	-0.228688	-0.269755	-0.306503	-0.294031	-0.265063	-0.300601	-0.302828	-0.259195	-0.307209	-0.355473	-0.21022	-0.321692	-0.27298	-0.323337	-0.378829	-0.271782	-0.220554	-0.198408	0.00324384	-0.217423	-0.0986186	0.093166	-0.170083	0.0208904	-0.197147	-0.0623028	0.147158	0.131099	-0.129171	0.00341944	0.141827	-0.146536	0.173989	0.304035	0.16531	0.370006	0.309033	0.140858	0.19165	0.26521	0.0937046	0.2954
		-0.477821	-0.280412	-0.240097	-0.416805	-0.428706	-0.361481	-0.397389	-0.580793	-0.631731	-0.676451	-0.691212	-0.63841	-0.691118	-0.640544	-0.589941	-0.669652	-0.354641	-0.609931	-0.502531	-0.638015	-0.706592	-0.453701	-0.250428	-0.324487	0.207503	-0.366631	-0.119133	0.405158	-0.195143	0.252664	-0.193503	0.099987	0.204375	0.200215	-0.298416	0.24059	0.317155	-0.246303	0.0936938	0.434809	0.225215	0.541146	0.520293	0.235177	0.121431	0.40871	0.195958	0.550825
		-0.471492	-0.258834	-0.264452	-0.406868	-0.481108	-0.372274	-0.455307	-0.611207	-0.677858	-0.742402	-0.759494	-0.692319	-0.74972	-0.721962	-0.568976	-0.656219	-0.319891	-0.594048	-0.482993	-0.62609	-0.686779	-0.435106	-0.200467	-0.357357	0.29912	-0.32778	-0.0823729	0.560008	-0.129205	0.247215	-0.170456	0.192679	0.16293	0.260379	-0.320719	0.357007	0.41028	-0.253629	-0.0305101	0.259164	0.130755	0.473615	0.56767	0.161048	0.052732	0.187394	0.0837483	0.520583
		-0.0847386	-0.0941233	-0.037585	-0.0452854	-0.0526459	-0.10046	-0.113395	-0.0533523	-0.0351632	0.0170513	0.0107649	-0.00861559	0.020085	0.0350951	-0.00957732	0.00453243	0.113332	0.00187003	0.0548222	0.00616572	0.0285173	0.0928838	-0.175814	-0.102688	-0.111388	-0.139385	-0.120354	-0.0989398	-0.144392	-0.121213	-0.171096	-0.0762753	0.1533	0.18941	0.269119	-0.0844322	0.100418	0.227919	-0.073906	-0.147325	-0.107411	-0.0316192	-0.0911956	-0.0988897	-0.0278379	-0.147954	-0.144286	0.0529026
		-0.163138	-0.12437	-0.139557	-0.0527621	-0.339627	-0.186698	-0.209714	-0.336907	-0.375142	-0.41591	-0.456409	-0.397512	-0.415792	-0.433612	-0.323517	-0.395773	-0.232863	-0.326419	-0.339856	-0.327025	-0.403432	-0.269687	-0.136811	-0.212051	0.185208	-0.347972	-0.156259	0.250464	-0.262776	-0.0156281	-0.211065	0.222921	0.147417	0.110656	-0.18881	0.249128	0.0980458	-0.175533	-0.179345	0.100689	0.0285211	0.152047	0.0740097	-0.118856	-0.139897	-0.0461508	-0.0611784	0.334672
		-0.371565	-0.246245	-0.213511	-0.236868	-0.409086	-0.312563	-0.408855	-0.471986	-0.447444	-0.405452	-0.462096	-0.3916	-0.440442	-0.409735	-0.400413	-0.476803	-0.274682	-0.424898	-0.400578	-0.408222	-0.45234	-0.305939	-0.176763	-0.269171	0.21502	-0.405692	-0.229998	0.242342	-0.329102	-0.0894887	-0.230075	0.257296	0.325216	0.285213	-0.151161	0.241109	0.200027	-0.170527	-0.15616	0.0547088	0.110526	0.298361	0.149846	-0.0712172	-0.0978514	-0.110124	-0.0243198	0.514938
		-0.0329052	-0.105695	0.0247906	-0.0400458	-0.0105331	-0.0840765	-0.0614913	0.0309562	0.0299462	0.04159	0.0477204	0.0331123	0.0657093	0.0654137	0.0513981	0.124373	0.183982	0.0965321	0.168023	0.0875291	0.144966	0.244165	-0.100495	-0.0611266	-0.0837331	-0.0135638	-0.028691	-0.060644	-0.0231666	-0.0140631	-0.108319	-0.083626	0.0253242	0.0783055	0.256688	-0.0857782	0.0996291	0.420517	-0.0548111	-0.167746	-0.13309	-0.0978407	-0.0674853	-0.12272	0.00355671	-0.140949	-0.140679	-0.0832634
		-0.265153	-0.203794	-0.130763	-0.134994	-0.378869	-0.24767	-0.219192	-0.345119	-0.456039	-0.524375	-0.566569	-0.47924	-0.505108	-0.539512	-0.393611	-0.460266	-0.228577	-0.40301	-0.373619	-0.435355	-0.51664	-0.314492	-0.164132	-0.254151	0.195738	-0.371779	-0.153889	0.414952	-0.231967	0.115946	-0.147164	0.191131	0.0667454	0.0526246	-0.21669	0.302196	0.213924	-0.129088	-0.143718	0.136203	0.0348112	0.149387	0.228029	-0.0122808	-0.0430411	0.104837	0.0633579	0.298933
		-0.347734	-0.240194	-0.180433	-0.220712	-0.369352	-0.297184	-0.337419	-0.390669	-0.467746	-0.449485	-0.495995	-0.392324	-0.449282	-0.444474	-0.391822	-0.447337	-0.222354	-0.4071	-0.352446	-0.413831	-0.455522	-0.274669	-0.179064	-0.279287	0.179166	-0.397435	-0.229822	0.388523	-0.283632	-0.0121255	-0.159854	0.228388	0.173795	0.162474	-0.163274	0.323138	0.280866	-0.0767565	-0.18174	-0.0197606	0.0281964	0.154822	0.189791	-0.0339707	-0.0554842	-0.070464	0.0216137	0.353274
		-0.177252	-0.177324	0.00483189	-0.179583	-0.157842	-0.228888	-0.181181	-0.159747	-0.0798822	-0.0947868	-0.0896307	-0.11857	-0.0791166	-0.0738043	-0.127581	-0.162453	-0.0763429	-0.153861	-0.110891	-0.115328	-0.133076	-0.0843136	-0.160178	-0.119768	-0.0259913	-0.081035	-0.00722834	0.0187943	-0.0645895	0.0515458	-0.145922	-0.0840349	0.032928	0.0641738	-0.027772	-0.0573051	0.0722653	-0.0344404	0.11463	0.106018	0.0650125	0.146855	0.108826	-0.000150117	0.0195983	0.0381988	-0.0101358	0.0923294
		0.125691	0.0341645	0.328662	0.252727	0.167404	0.0497348	0.106427	0.337954	0.285103	0.306333	0.291473	0.251415	0.306977	0.265437	0.289853	0.266832	0.0634757	0.249239	0.238506	0.31242	0.293147	0.120457	0.0826519	0.092273	-0.174755	0.187934	-0.0299788	-0.254491	0.0973148	-0.157705	0.00440886	-0.076768	-0.173123	-0.167244	0.0571363	-0.129042	-0.184198	0.0320271	0.0451216	-0.107854	-0.0854814	-0.201892	-0.22411	-0.111941	-0.053448	-0.0870522	-0.0788946	-0.271988
		0.12993	0.0146231	0.140865	0.0779283	0.20948	0.0553625	0.107785	0.258213	0.280495	0.300706	0.330951	0.269669	0.297322	0.279258	0.303838	0.33987	0.215448	0.278834	0.323412	0.28533	0.348574	0.25406	0.0946928	0.105195	-0.169477	0.240324	0.0858569	-0.233041	0.16386	-0.0550737	0.0795833	-0.128026	-0.136255	-0.03692	0.254744	-0.160694	-0.06352	0.230817	0.00983081	-0.215204	-0.161755	-0.246043	-0.176631	-0.0665835	0.0175116	-0.142703	-0.104927	-0.312989
		-0.166366	-0.106479	-0.113173	-0.144571	-0.1227	-0.110129	-0.137778	-0.195385	-0.18917	-0.193819	-0.198201	-0.175107	-0.188827	-0.176883	-0.193535	-0.214846	-0.143617	-0.205014	-0.187906	-0.205261	-0.214229	-0.142975	-0.0998124	-0.133596	0.0412475	-0.14604	-0.0603543	0.0716307	-0.119928	0.00044583	-0.0889271	0.0324912	0.0841012	0.137819	-0.0972575	0.0424391	0.079769	-0.102998	-0.00149473	0.0887268	0.0478895	0.184708	0.126196	0.012935	0.0156742	0.0490856	0.0116677	0.194027
		0.13918	0.0222971	0.30547	0.237027	0.176211	0.0737516	0.16324	0.393958	0.306995	0.336564	0.330785	0.289875	0.346221	0.310333	0.306876	0.320605	0.120521	0.281575	0.27791	0.350569	0.34186	0.190904	0.0753279	0.111473	-0.202521	0.1888	-0.0147723	-0.243568	0.135768	-0.113084	0.0408722	-0.100984	-0.208851	-0.194745	0.0825631	-0.146475	-0.16937	0.117066	0.0273092	-0.127008	-0.0884184	-0.248534	-0.206122	-0.0798699	-0.017401	-0.0486359	-0.0489902	-0.314566
		-0.188889	-0.231967	-0.0386903	-0.184202	-0.161568	-0.229588	-0.191135	-0.152148	-0.119434	-0.124769	-0.110609	-0.151426	-0.114498	-0.112818	-0.123239	-0.158367	-0.0441701	-0.135301	-0.106852	-0.130468	-0.152443	-0.0758648	-0.178959	-0.156539	-0.0467373	-0.133845	-0.0380973	0.031658	-0.0991079	0.0113701	-0.179229	-0.0665283	0.064508	0.117213	0.0289787	-0.0457476	0.117345	0.0419597	0.0445438	0.0450282	0.00195658	0.101764	0.0913799	-0.0324876	0.0235327	0.00415618	-0.0557199	0.117085
		0.0444592	-0.0791507	0.151725	0.018481	0.138573	-0.0375019	0.0486113	0.210565	0.209927	0.22682	0.252064	0.207442	0.243049	0.226748	0.220043	0.242291	0.15429	0.200453	0.241635	0.221885	0.263368	0.190517	0.0339921	0.055029	-0.169725	0.176542	0.0687485	-0.180681	0.129235	-0.0304647	0.0266248	-0.139905	-0.125395	-0.0840965	0.178861	-0.171347	-0.0564726	0.170502	0.0630266	-0.130798	-0.10884	-0.161413	-0.103906	-0.0494273	0.066075	-0.0607266	-0.0686324	-0.241262
		-0.159174	-0.131245	-0.0806779	-0.145701	-0.124603	-0.150575	-0.135899	-0.188815	-0.163692	-0.160138	-0.164541	-0.146895	-0.156996	-0.149006	-0.175059	-0.185553	-0.108408	-0.181308	-0.152352	-0.17069	-0.17335	-0.134402	-0.0939291	-0.111781	0.00922225	-0.0892552	-0.0580746	0.1002	-0.0674909	0.0306388	-0.0658766	0.00807103	0.04497	0.0735441	-0.0830581	0.048718	0.147459	-0.100826	0.0321576	0.0871699	0.0571148	0.159204	0.153978	0.0599695	0.0179319	0.0659117	0.0184785	0.135951
		-0.346314	-0.147977	-0.0854675	-0.254382	-0.373463	-0.233851	-0.349816	-0.388798	-0.483027	-0.531167	-0.559314	-0.478165	-0.521063	-0.514366	-0.389363	-0.452331	-0.2502	-0.385479	-0.309368	-0.422573	-0.456813	-0.334826	-0.14185	-0.292733	0.133187	-0.231823	-0.0751557	0.272326	-0.124421	0.109684	-0.162798	0.118263	0.0188027	0.0234476	-0.296913	0.16786	0.121194	-0.228834	-0.0825391	0.0230038	-0.0380211	0.138027	0.191554	-0.0345324	-0.0255702	-0.00542628	-0.070525	0.21643
		-0.14294	-0.0146275	-0.105192	-0.101952	-0.164226	-0.0739266	-0.168753	-0.236299	-0.196938	-0.171792	-0.203174	-0.154809	-0.19509	-0.207813	-0.0571296	-0.167835	-0.150805	-0.0983587	-0.156802	-0.0900935	-0.154378	-0.140781	0.0508326	-0.0714496	0.121541	-0.050041	-0.0560051	0.068773	-0.0396878	-0.0225414	-0.042872	0.129384	0.0366336	-0.0192815	-0.174158	0.125125	-0.0440521	-0.164409	-0.113924	-0.0208073	0.00253889	0.0623747	0.00522922	-0.0564984	-0.0637335	-0.0713299	-0.0415052	0.138417
		-0.29869	-0.162132	-0.206605	-0.222571	-0.357654	-0.233823	-0.314393	-0.434177	-0.422502	-0.421245	-0.463427	-0.362271	-0.445622	-0.434005	-0.360395	-0.425929	-0.245985	-0.359943	-0.324961	-0.381502	-0.419966	-0.272381	-0.0405614	-0.167154	0.238511	-0.214069	-0.113237	0.286931	-0.130116	0.0394598	-0.0718019	0.240051	0.157282	0.112873	-0.248798	0.263324	0.151956	-0.189322	-0.117327	0.0631875	0.088615	0.216541	0.190608	0.0396596	-0.0566696	-0.0153642	0.0575766	0.344955
		-0.201803	-0.116662	-0.119602	-0.174957	-0.220962	-0.166766	-0.230364	-0.297481	-0.25884	-0.241125	-0.27045	-0.218271	-0.295269	-0.300916	-0.136352	-0.188257	-0.110847	-0.162579	-0.142003	-0.206863	-0.202676	-0.151806	0.101787	-0.0400327	0.202803	0.0288225	0.0462204	0.164845	0.0467979	0.0765738	0.0265266	0.161495	0.0994683	0.117401	-0.140494	0.164792	0.0949782	-0.144046	-0.0679282	0.00302885	0.0536653	0.178142	0.151567	0.0574444	-0.0500194	-0.0507767	-0.0015483	0.191642
		-0.124921	-0.0271646	-0.0661357	-0.0853294	-0.152936	-0.0636618	-0.127751	-0.165912	-0.221502	-0.233099	-0.236652	-0.214459	-0.255709	-0.253298	-0.146767	-0.18106	-0.125191	-0.144774	-0.133753	-0.184568	-0.181518	-0.153901	0.0380882	-0.0822629	0.142889	-0.0246875	0.00791656	0.146848	0.00993591	0.0319512	-0.000259024	0.104108	0.0468316	0.0506488	-0.15386	0.125958	0.0401612	-0.147691	-0.0485087	0.0350641	0.025656	0.107523	0.092729	0.00425609	-0.0255698	0.0023157	0.00810175	0.137912
		-0.103904	-0.0694539	0.0375451	-0.0510708	-0.114731	-0.0922825	-0.124247	-0.0671211	-0.106743	-0.111177	-0.108715	-0.113156	-0.109847	-0.131038	-0.0122603	-0.0732097	-0.0743446	-0.0375968	-0.0155787	-0.0380208	-0.0570875	-0.0921655	-0.00744476	-0.0885143	-0.0204951	0.00896835	-0.023446	-0.00441172	0.0153138	-0.0321632	-0.0768995	0.0122094	-0.0747283	-0.0805082	-0.125606	0.0241411	-0.0356982	-0.106122	-0.059902	-0.0739636	-0.0876334	-0.0572167	-0.0451639	-0.0841172	-0.036589	-0.0839063	-0.110115	-0.0203917
		0.117852	0.018373	0.287708	0.17656	0.215091	0.0559549	0.105802	0.341824	0.33566	0.38852	0.384441	0.335122	0.391933	0.363376	0.342094	0.340999	0.129808	0.309009	0.309799	0.361189	0.369973	0.205444	0.0655107	0.126745	-0.214265	0.223914	-0.0144543	-0.314775	0.106827	-0.162316	0.0184977	-0.120375	-0.174729	-0.164832	0.13595	-0.185609	-0.204843	0.101764	0.0838974	-0.14339	-0.0794581	-0.222002	-0.254435	-0.105849	-0.0267362	-0.099531	-0.0757973	-0.321107
		0.126106	0.0173517	0.161961	0.0838345	0.211766	0.0521481	0.0989595	0.245758	0.297421	0.334577	0.363373	0.298475	0.322446	0.322495	0.265814	0.298731	0.158953	0.259731	0.249857	0.27631	0.310153	0.199331	0.0596288	0.136577	-0.159353	0.214097	0.0674016	-0.265466	0.104002	-0.0854192	0.0469818	-0.155468	-0.118025	-0.0875856	0.168488	-0.209023	-0.152314	0.119975	0.091594	-0.124561	-0.061188	-0.179649	-0.186393	-0.0447074	0.00978346	-0.0940209	-0.051304	-0.272063
		-0.0406977	-0.0682934	-0.0462601	-0.0560785	-0.0648297	-0.0654841	-0.0386239	-0.0742665	-0.028784	-0.0263936	-0.0223599	0.00535333	-0.0148425	-0.0269787	-0.0342608	-0.0107683	-0.020793	-0.0425397	-0.0395497	-0.0316323	-0.0246567	-0.0246902	0.034682	-0.00731559	0.0347535	-0.0185482	-0.0354011	0.0563802	-0.00171208	-0.00469537	0.048013	0.0909917	-0.0223955	-0.0098214	-0.0464033	0.0928338	0.00434479	-0.0483503	-0.0582892	-0.0302857	0.000122184	-0.00768364	0.0192409	0.0303889	-0.0355815	-0.0152998	0.0285292	0.00536938
		-0.147291	-0.0670137	0.0112264	-0.0532079	-0.171533	-0.115785	-0.16878	-0.150653	-0.18437	-0.205237	-0.202667	-0.18503	-0.208456	-0.210701	-0.119067	-0.161103	-0.116636	-0.116381	-0.0970335	-0.141378	-0.158838	-0.133431	-0.0216615	-0.104233	0.050214	-0.0268368	-0.023618	0.073441	-0.0130782	0.000687986	-0.0710594	0.0656668	0.00347906	-0.00412335	-0.14329	0.0599871	0.0185345	-0.120235	-0.0437742	0.0122741	-0.012049	0.0536244	0.0428619	-0.0469974	-0.0257502	-0.0309707	-0.039217	0.0833785
		-0.363507	-0.165034	-0.13432	-0.270255	-0.397699	-0.243305	-0.395709	-0.428446	-0.445181	-0.472302	-0.513425	-0.472526	-0.500523	-0.497817	-0.405369	-0.454366	-0.260806	-0.411661	-0.319019	-0.432289	-0.443863	-0.330463	-0.164158	-0.304816	0.122101	-0.248152	-0.0827589	0.16419	-0.1804	0.00921629	-0.240758	0.0961688	0.121513	0.115812	-0.251561	0.101224	0.0788101	-0.245036	-0.0740665	0.0776186	0.0135773	0.212069	0.141557	-0.0742893	-0.0577093	-0.0535411	-0.103226	0.303087
		-0.15447	-0.0407665	-0.113587	-0.119043	-0.17567	-0.0825324	-0.154016	-0.238045	-0.202256	-0.182132	-0.206455	-0.170123	-0.222733	-0.235572	-0.0572368	-0.15755	-0.127173	-0.097551	-0.148849	-0.113068	-0.187577	-0.168004	0.0470628	-0.0600262	0.106736	-0.0651994	-0.0321328	0.126836	-0.00891005	0.0335486	-0.00248824	0.135555	-0.00864508	-0.0303202	-0.195072	0.172072	0.00623391	-0.185176	-0.122617	-0.0388614	-0.0221175	0.0316694	0.0400289	-0.0258697	-0.0718743	-0.0452862	-0.0239717	0.121835
		-0.313693	-0.19881	-0.202169	-0.250899	-0.354453	-0.265086	-0.322116	-0.449818	-0.384113	-0.390067	-0.414548	-0.35338	-0.432903	-0.435977	-0.318668	-0.373825	-0.202735	-0.322438	-0.303614	-0.379449	-0.41475	-0.268503	-0.0284262	-0.129534	0.234136	-0.202878	-0.0821761	0.288922	-0.120702	0.0486737	-0.0584943	0.212402	0.180526	0.133633	-0.198932	0.256821	0.150553	-0.199096	-0.0847917	0.073714	0.105788	0.24333	0.191094	0.0492739	-0.057617	0.00712472	0.0415175	0.345634
		-0.20016	-0.124556	-0.119634	-0.184978	-0.215331	-0.172686	-0.206323	-0.270446	-0.247449	-0.246609	-0.278236	-0.213565	-0.288476	-0.301135	-0.135011	-0.182763	-0.0996944	-0.158292	-0.129787	-0.191853	-0.208583	-0.152231	0.0865658	-0.0460285	0.196338	0.0173895	0.0464415	0.226593	0.0913257	0.132644	0.0642957	0.162576	0.0185937	0.0549252	-0.155836	0.179867	0.123943	-0.125298	-0.0644558	-0.0212647	0.024139	0.109268	0.173656	0.0989948	-0.0258529	-0.0155819	0.0226871	0.128342
		-0.166329	-0.0659524	-0.085644	-0.113071	-0.19229	-0.0997255	-0.15406	-0.201224	-0.251291	-0.273096	-0.289672	-0.227565	-0.294243	-0.289981	-0.146177	-0.192086	-0.110689	-0.160394	-0.142611	-0.186348	-0.191983	-0.148314	0.030069	-0.0950082	0.127588	-0.0175907	0.0327215	0.19448	0.0611876	0.0896513	0.0245588	0.119988	0.0376259	0.0543523	-0.155472	0.147476	0.118696	-0.11655	-0.07063	0.00482472	-0.00732877	0.113674	0.16604	0.0502553	-0.00117211	0.00893606	-0.00256623	0.151899
		0.151987	0.00517567	0.259105	0.181382	0.2426	0.0684409	0.163653	0.384953	0.390934	0.424181	0.432892	0.364428	0.433242	0.401608	0.372634	0.382478	0.141215	0.341302	0.315495	0.402611	0.396511	0.231991	0.0689393	0.141115	-0.246846	0.227585	-0.00597938	-0.322801	0.141616	-0.141193	0.0428159	-0.147987	-0.210319	-0.208086	0.141613	-0.205818	-0.206582	0.144741	0.0813723	-0.161035	-0.0953468	-0.263812	-0.256559	-0.075553	-0.00709997	-0.0799654	-0.0546767	-0.361142
		0.137725	-0.00161385	0.136492	0.078213	0.224172	0.0605855	0.152382	0.274897	0.327092	0.35865	0.386911	0.357929	0.377982	0.368052	0.272721	0.325376	0.173941	0.281439	0.275431	0.306798	0.33648	0.229095	0.0598248	0.159435	-0.180912	0.220428	0.0530213	-0.218643	0.145074	-0.0697657	0.0967647	-0.148787	-0.155754	-0.135621	0.15836	-0.196151	-0.117511	0.148247	0.0745589	-0.147326	-0.0878868	-0.229758	-0.173853	-0.0222492	0.0376694	-0.0683105	-0.021047	-0.321648
		-0.00766925	-0.0436151	-0.0327533	-0.0412018	-0.0232464	-0.0352853	-0.0148113	-0.0447147	0.0361644	0.042314	0.0406411	0.0609188	0.0386493	0.0253501	0.00612054	0.0341254	0.00211444	0.000404733	-0.00342943	0.00372819	0.0199265	-0.00556159	0.0512449	0.0328987	0.0198877	0.00966736	-0.00457279	0.038255	0.00968245	-0.00542551	0.0562563	0.059411	-0.027093	-0.0405033	-0.0239248	0.0557359	-0.0234997	-0.0254444	-0.0382824	-0.0323284	-0.00246351	-0.0217301	-0.00838079	-0.00209846	-0.0352123	-0.0128619	0.00512398	-0.0296823
		-0.130048	-0.0756483	-0.0185771	-0.0671535	-0.151057	-0.109845	-0.149022	-0.129805	-0.140528	-0.157701	-0.167735	-0.138354	-0.167675	-0.166162	-0.0811835	-0.128501	-0.105569	-0.0810857	-0.0946511	-0.0879372	-0.121796	-0.113685	-0.00475882	-0.0725616	0.0638122	-0.0109192	-0.0141161	0.0664877	0.0195849	0.000804938	-0.0393175	0.0865925	-0.0219069	-0.00791416	-0.140973	0.071079	-0.00720299	-0.130735	-0.0451391	-0.0112484	-0.00935064	0.031161	0.0317789	-0.0280853	-0.0319452	-0.0245672	-0.0423202	0.0667839
	K=4:
		DFS1
		NaN	0.417561	-0.0952929	0.128152	0.354842	0.461437	0.580823	0.249165	0.257785	0.124305	0.189884	0.168539	0.144011	0.195655	0.167052	0.225494	0.178905	0.22376	0.141494	0.145526	0.211108	0.147099	0.35303	0.373412	0.271603	0.380484	0.393551	0.191258	0.34977	0.326776	0.438588	0.0231362	-0.0660656	-0.101824	0.0359089	0.02062	-0.0679973	0.0279358	0.185997	0.223613	0.178692	0.104837	0.118776	0.293567	0.195012	0.313439	0.234781	-0.133069
		0.417561	NaN	-0.104927	0.0803078	0.344673	0.492977	0.364071	0.170316	0.118888	0.0202482	0.0842397	0.0669222	0.0276072	0.0852143	0.095746	0.136592	0.073642	0.134117	0.086923	0.0855658	0.130023	0.0815117	0.259089	0.249415	0.18105	0.304743	0.291671	0.12767	0.285372	0.266914	0.318338	0.0238859	-0.0461957	-0.0581373	-0.0380079	0.0112747	-0.0260927	-0.00793506	0.132809	0.120607	0.10358	0.0950434	0.124703	0.222858	0.129991	0.22692	0.156325	-0.0907929
		-0.0952929	-0.104927	NaN	0.170265	-0.0604453	-0.132846	-0.109252	0.123174	-0.146262	-0.173129	-0.203424	-0.174812	-0.151486	-0.197987	-0.138229	-0.197358	-0.176727	-0.176498	-0.105523	-0.120035	-0.19057	-0.181097	-0.201229	-0.212411	-0.150837	-0.205392	-0.218644	-0.125781	-0.187858	-0.209288	-0.260134	-0.0453808	-0.11887	-0.07737	-0.106155	-0.0458176	-0.0752102	-0.112064	-0.0203625	-0.0324837	-0.0930316	-0.124485	-0.122088	-0.203322	-0.108316	-0.112788	-0.131829	-0.0650347
		0.128152	0.0803078	0.170265	NaN	-0.0655754	0.046908	0.0397949	0.191909	-0.128415	-0.147638	-0.171108	-0.164648	-0.141789	-0.196697	-0.0725507	-0.134393	-0.144985	-0.105564	-0.126504	-0.0460181	-0.122659	-0.15508	-0.128495	-0.152065	-0.0448599	-0.184855	-0.226952	-0.0720382	-0.170398	-0.225902	-0.20388	0.0664025	-0.0634406	-0.0803833	-0.125589	0.0482854	-0.119192	-0.115537	-0.15908	-0.0888821	-0.090204	-0.14691	-0.178193	-0.2311	-0.187424	-0.166344	-0.161187	-0.024642
		0.354842	0.344673	-0.0604453	-0.0655754	NaN	0.369297	0.413078	0.244672	0.216609	0.0835615	0.183047	0.139147	0.111155	0.203867	0.145064	0.219115	0.190293	0.202468	0.195013	0.104376	0.203558	0.190422	0.305365	0.319635	0.187606	0.396182	0.422996	0.129795	0.355271	0.378682	0.419745	-0.0605584	-0.0531999	-0.0618011	0.12785	-0.0494371	0.0032139	0.0946802	0.329571	0.23524	0.164443	0.168927	0.200734	0.371675	0.288385	0.371429	0.27818	-0.147019
		0.461437	0.492977	-0.132846	0.046908	0.369297	NaN	0.45879	0.235409	0.154475	0.0404981	0.113848	0.0947321	0.0570335	0.115553	0.107626	0.160739	0.108246	0.161007	0.110555	0.0997381	0.146322	0.104921	0.293297	0.287004	0.218937	0.323834	0.324641	0.14692	0.314439	0.287904	0.370706	0.0218235	-0.043171	-0.0618442	-0.0029784	0.014226	-0.0201494	0.00772329	0.147343	0.116882	0.104966	0.0709049	0.134871	0.268989	0.172134	0.25527	0.185629	-0.105405
		0.580823	0.364071	-0.109252	0.0397949	0.413078	0.45879	NaN	0.30211	0.335339	0.16342	0.232028	0.233595	0.223833	0.271497	0.196308	0.275696	0.213998	0.265342	0.194983	0.177105	0.260895	0.204464	0.410895	0.441001	0.284825	0.465513	0.490019	0.223847	0.442864	0.44948	0.557725	-0.0336251	-0.105411	-0.13075	0.0403559	-0.00277792	-0.0424365	0.0552308	0.265523	0.302004	0.226339	0.140119	0.200551	0.421337	0.299917	0.477778	0.349554	-0.183813
		0.249165	0.170316	0.123174	0.191909	0.244672	0.235409	0.30211	NaN	0.078144	-0.0249096	-0.00445107	0.00950606	0.0189171	0.0108925	0.0342214	0.0622377	0.049585	0.0536632	0.0909013	0.0511087	0.0540302	0.0413226	0.105249	0.0930675	0.076847	0.147162	0.128889	0.0571693	0.163008	0.115717	0.161672	-0.0285874	-0.134991	-0.110876	-0.00799826	-0.0297375	-0.029329	0.0333777	0.121181	0.0713378	0.0199626	-0.0495932	0.0646709	0.130063	0.155532	0.158396	0.099172	-0.151711
		0.257785	0.118888	-0.146262	-0.128415	0.216609	0.154475	0.335339	0.078144	NaN	0.558037	0.473601	0.546906	0.559682	0.492023	0.323411	0.420448	0.252614	0.36941	0.272472	0.307963	0.388801	0.27737	0.512104	0.579848	0.312502	0.5545	0.603408	0.191327	0.4951	0.493229	0.618043	-0.0772352	-0.102938	-0.138584	0.0622362	-0.0604317	-0.0882682	0.051888	0.302114	0.399092	0.373843	0.201324	0.207227	0.444328	0.282721	0.47793	0.424514	-0.192059
		0.124305	0.0202482	-0.173129	-0.147638	0.0835615	0.0404981	0.16342	-0.0249096	0.558037	NaN	0.495187	0.561717	0.546757	0.482665	0.309637	0.374289	0.196702	0.330458	0.2045	0.307888	0.337177	0.214057	0.380673	0.472605	0.192976	0.402253	0.397086	0.0877481	0.334841	0.29107	0.463938	-0.0573746	-0.00646991	-0.0778779	0.0567423	-0.0543888	-0.0873867	0.020393	0.171106	0.243076	0.290039	0.190316	0.135227	0.326705	0.144317	0.287876	0.304538	-0.0765503
		0.189884	0.0842397	-0.203424	-0.171108	0.183047	0.113848	0.232028	-0.00445107	0.473601	0.495187	NaN	0.500517	0.43833	0.60036	0.339375	0.431385	0.239092	0.348923	0.238445	0.318369	0.399368	0.259754	0.402879	0.483384	0.20699	0.445371	0.457706	0.0999599	0.374602	0.351398	0.520666	-0.0955575	0.0253519	-0.107162	0.0905645	-0.0785689	-0.0758162	0.0541994	0.237501	0.276356	0.304239	0.250189	0.182122	0.420299	0.217697	0.339451	0.383494	-0.0809008
		0.168539	0.0669222	-0.174812	-0.164648	0.139147	0.0947321	0.233595	0.00950606	0.546906	0.561717	0.500517	NaN	0.558492	0.575544	0.317917	0.394127	0.242014	0.333269	0.246515	0.317341	0.387547	0.239631	0.459825	0.529144	0.227799	0.496359	0.494734	0.168183	0.457598	0.410024	0.605785	-0.0699931	-0.0513554	-0.11872	0.0487406	-0.0654614	-0.0593341	0.0417758	0.228281	0.285707	0.343827	0.215299	0.208032	0.465555	0.222547	0.395194	0.463247	-0.151034
		0.144011	0.0276072	-0.151486	-0.141789	0.111155	0.0570335	0.223833	0.0189171	0.559682	0.546757	0.43833	0.558492	NaN	0.520983	0.285892	0.332271	0.177224	0.301019	0.215536	0.313818	0.341025	0.212861	0.352265	0.411243	0.183001	0.386591	0.387219	0.125104	0.365193	0.342798	0.476125	-0.0946156	-0.0826458	-0.122561	0.0361523	-0.0673338	-0.0775855	0.0347738	0.181633	0.246552	0.258491	0.140156	0.149677	0.351632	0.187242	0.361512	0.36589	-0.134452
		0.195655	0.0852143	-0.197987	-0.196697	0.203867	0.115553	0.271497	0.0108925	0.492023	0.482665	0.60036	0.575544	0.520983	NaN	0.317269	0.408708	0.243624	0.333182	0.25335	0.363714	0.464485	0.295427	0.427366	0.495914	0.208381	0.474756	0.49829	0.145581	0.445811	0.456053	0.578671	-0.104747	-0.0341352	-0.156773	0.0614264	-0.0870852	-0.0661172	0.0776159	0.261908	0.293195	0.313502	0.240044	0.227853	0.507569	0.287276	0.441444	0.464752	-0.126048
		0.167052	0.095746	-0.138229	-0.0725507	0.145064	0.107626	0.196308	0.0342214	0.323411	0.309637	0.339375	0.317917	0.285892	0.317269	NaN	0.470447	0.24327	0.430794	0.307316	0.40389	0.421302	0.283915	0.375453	0.351333	0.187418	0.510988	0.424	0.120037	0.436743	0.357891	0.420157	0.00374953	-0.105329	-0.054118	0.0794154	0.0277075	-0.038394	0.083374	0.147799	0.148394	0.142047	0.158426	0.175427	0.315003	0.159199	0.230946	0.213072	-0.14517
		0.225494	0.136592	-0.197358	-0.134393	0.219115	0.160739	0.275696	0.0622377	0.420448	0.374289	0.431385	0.394127	0.332271	0.408708	0.470447	NaN	0.417633	0.536153	0.451905	0.412834	0.563349	0.441295	0.502186	0.510275	0.290138	0.656931	0.615135	0.201055	0.554988	0.50648	0.587044	-0.000810606	-0.062618	-0.0777656	0.167825	0.0117733	-0.0156612	0.175757	0.234293	0.227091	0.224924	0.232434	0.261089	0.448924	0.264027	0.346951	0.323562	-0.166558
		0.178905	0.073642	-0.176727	-0.144985	0.190293	0.108246	0.213998	0.049585	0.252614	0.196702	0.239092	0.242014	0.177224	0.243624	0.24327	0.417633	NaN	0.362435	0.32197	0.221635	0.356304	0.391398	0.338999	0.392844	0.24646	0.444228	0.490295	0.174847	0.365614	0.438268	0.442643	-0.0495108	-0.00207448	0.00414699	0.261399	-0.0218476	0.0506987	0.260026	0.213292	0.138929	0.137204	0.168072	0.241182	0.330113	0.242956	0.248193	0.217407	-0.142667
		0.22376	0.134117	-0.176498	-0.105564	0.202468	0.161007	0.265342	0.0536632	0.36941	0.330458	0.348923	0.333269	0.301019	0.333182	0.430794	0.536153	0.362435	NaN	0.348069	0.383173	0.461767	0.372116	0.454791	0.461822	0.268591	0.56975	0.528156	0.167605	0.503498	0.452756	0.523509	0.0197168	-0.0563635	-0.0365241	0.147167	0.0373643	0.000367562	0.138994	0.194326	0.178842	0.193965	0.1903	0.213636	0.378394	0.231754	0.291973	0.261893	-0.140486
		0.141494	0.086923	-0.105523	-0.126504	0.195013	0.110555	0.194983	0.0909013	0.272472	0.2045	0.238445	0.246515	0.215536	0.25335	0.307316	0.451905	0.32197	0.348069	NaN	0.268707	0.439804	0.384959	0.352481	0.324691	0.206679	0.53154	0.454891	0.178467	0.463587	0.421958	0.431011	-0.0531064	-0.117196	-0.05097	0.172438	-0.0208017	0.0544984	0.231126	0.214595	0.153107	0.11316	0.13047	0.237059	0.342976	0.242287	0.282055	0.247317	-0.178151
		0.145526	0.0855658	-0.120035	-0.0460181	0.104376	0.0997381	0.177105	0.0511087	0.307963	0.307888	0.318369	0.317341	0.313818	0.363714	0.40389	0.412834	0.221635	0.383173	0.268707	NaN	0.479234	0.320368	0.341933	0.325891	0.126	0.4419	0.367538	0.105475	0.446683	0.352109	0.386518	-0.00385503	-0.112107	-0.0712051	0.0566931	0.0299806	-0.022921	0.114914	0.114233	0.115536	0.123793	0.117203	0.163817	0.300185	0.165172	0.227656	0.189689	-0.135797
		0.211108	0.130023	-0.19057	-0.122659	0.203558	0.146322	0.260895	0.0540302	0.388801	0.337177	0.399368	0.387547	0.341025	0.464485	0.421302	0.563349	0.356304	0.461767	0.439804	0.479234	NaN	0.50554	0.492704	0.474904	0.235171	0.628857	0.572535	0.186254	0.595178	0.535146	0.571824	-0.00920544	-0.0623649	-0.0521448	0.15112	0.0210647	0.0170875	0.218788	0.236592	0.206576	0.218733	0.232075	0.266191	0.446539	0.28605	0.347042	0.313577	-0.141416
		0.147099	0.0815117	-0.181097	-0.15508	0.190422	0.104921	0.204464	0.0413226	0.27737	0.214057	0.259754	0.239631	0.212861	0.295427	0.283915	0.441295	0.391398	0.372116	0.384959	0.320368	0.50554	NaN	0.36288	0.370042	0.186942	0.476494	0.476847	0.175191	0.44173	0.491379	0.442389	-0.0230074	-0.0248877	-0.0262428	0.218641	0.00330868	0.0684313	0.33176	0.218491	0.137674	0.136176	0.178712	0.257797	0.352811	0.287377	0.285421	0.224618	-0.116608
		0.35303	0.259089	-0.201229	-0.128495	0.305365	0.293297	0.410895	0.105249	0.512104	0.380673	0.402879	0.459825	0.352265	0.427366	0.375453	0.502186	0.338999	0.454791	0.352481	0.341933	0.492704	0.36288	NaN	0.725693	0.491253	0.813814	0.786423	0.36711	0.748161	0.693473	0.863845	0.122704	-0.0592233	-0.0835656	0.0611452	0.0925226	-0.00627626	0.0861431	0.33041	0.367356	0.433523	0.303099	0.341895	0.613449	0.362879	0.514697	0.495794	-0.147074
		0.373412	0.249415	-0.212411	-0.152065	0.319635	0.287004	0.441001	0.0930675	0.579848	0.472605	0.483384	0.529144	0.411243	0.495914	0.351333	0.510275	0.392844	0.461822	0.324691	0.325891	0.474904	0.370042	0.725693	NaN	0.488419	0.777263	0.808292	0.314449	0.672453	0.679123	0.885914	-0.0152807	0.0632617	-0.0724617	0.141521	-0.0317863	-0.0545349	0.0890213	0.367002	0.444489	0.527759	0.366131	0.337037	0.633616	0.380414	0.553778	0.55385	-0.140752
		0.271603	0.18105	-0.150837	-0.0448599	0.187606	0.218937	0.284825	0.076847	0.312502	0.192976	0.20699	0.227799	0.183001	0.208381	0.187418	0.290138	0.24646	0.268591	0.206679	0.126	0.235171	0.186942	0.491253	0.488419	NaN	0.516939	0.528314	0.394687	0.42683	0.430486	0.55195	0.0671442	-0.0296032	-0.0608682	0.0718561	0.0381296	-0.060737	0.0321975	0.181855	0.269369	0.313013	0.187898	0.196191	0.347634	0.233932	0.317284	0.319584	-0.135644
		0.380484	0.304743	-0.205392	-0.184855	0.396182	0.323834	0.465513	0.147162	0.5545	0.402253	0.445371	0.496359	0.386591	0.474756	0.510988	0.656931	0.444228	0.56975	0.53154	0.4419	0.628857	0.476494	0.813814	0.777263	0.516939	NaN	0.975084	0.365299	0.947188	0.853507	0.948521	-0.00531719	-0.130059	-0.0412658	0.130875	0.00138421	0.0368327	0.162754	0.459589	0.459357	0.446641	0.435687	0.49221	0.761105	0.48078	0.629762	0.56536	-0.248005
		0.393551	0.291671	-0.218644	-0.226952	0.422996	0.324641	0.490019	0.128889	0.603408	0.397086	0.457706	0.494734	0.387219	0.49829	0.424	0.615135	0.490295	0.528156	0.454891	0.367538	0.572535	0.476847	0.786423	0.808292	0.528314	0.975084	NaN	0.374526	0.857403	0.921861	0.955107	-0.0524611	-0.110309	-0.0817632	0.193605	-0.0332298	0.0180946	0.175337	0.509391	0.529262	0.467653	0.429451	0.487428	0.77278	0.525871	0.677131	0.586192	-0.268037
		0.191258	0.12767	-0.125781	-0.0720382	0.129795	0.14692	0.223847	0.0571693	0.191327	0.0877481	0.0999599	0.168183	0.125104	0.145581	0.120037	0.201055	0.174847	0.167605	0.178467	0.105475	0.186254	0.175191	0.36711	0.314449	0.394687	0.365299	0.374526	NaN	0.366987	0.399128	0.445207	0.0976447	-0.147454	-0.134454	-0.0181216	0.120276	0.0319098	0.0718508	0.0900704	0.13981	0.174231	0.0479385	0.200556	0.310372	0.221024	0.264396	0.286331	-0.17038
		0.34977	0.285372	-0.187858	-0.170398	0.355271	0.314439	0.442864	0.163008	0.4951	0.334841	0.374602	0.457598	0.365193	0.445811	0.436743	0.554988	0.365614	0.503498	0.463587	0.446683	0.595178	0.44173	0.748161	0.672453	0.42683	0.947188	0.857403	0.366987	NaN	0.81545	0.891332	0.0150458	-0.18237	-0.0744776	0.0739433	0.0439782	0.127129	0.169748	0.381811	0.374789	0.351426	0.317698	0.478279	0.748172	0.468786	0.599799	0.534782	-0.238633
		0.326776	0.266914	-0.209288	-0.225902	0.378682	0.287904	0.44948	0.115717	0.493229	0.29107	0.351398	0.410024	0.342798	0.456053	0.357891	0.50648	0.438268	0.452756	0.421958	0.352109	0.535146	0.491379	0.693473	0.679123	0.430486	0.853507	0.921861	0.399128	0.81545	NaN	0.864402	-0.0527713	-0.166287	-0.107882	0.135857	0.00353443	0.0932997	0.21825	0.4409	0.423799	0.355296	0.323284	0.484957	0.723127	0.522267	0.659265	0.547429	-0.25783
		0.438588	0.318338	-0.260134	-0.20388	0.419745	0.370706	0.557725	0.161672	0.618043	0.463938	0.520666	0.605785	0.476125	0.578671	0.420157	0.587044	0.442643	0.523509	0.431011	0.386518	0.571824	0.442389	0.863845	0.885914	0.55195	0.948521	0.955107	0.445207	0.891332	0.864402	NaN	0.0142862	-0.0558322	-0.108016	0.122724	0.0437224	0.0314826	0.150541	0.435907	0.463399	0.510944	0.366785	0.467804	0.820144	0.508523	0.696363	0.688451	-0.222932
		0.0231362	0.0238859	-0.0453808	0.0664025	-0.0605584	0.0218235	-0.0336251	-0.0285874	-0.0772352	-0.0573746	-0.0955575	-0.0699931	-0.0946156	-0.104747	0.00374953	-0.000810606	-0.0495108	0.0197168	-0.0531064	-0.00385503	-0.00920544	-0.0230074	0.122704	-0.0152807	0.0671442	-0.00531719	-0.0524611	0.0976447	0.0150458	-0.0527713	0.0142862	NaN	0.019142	0.025385	-0.0932927	0.29083	0.0276981	-0.0556802	-0.165248	-0.1431	-0.0411255	-0.0814687	-0.0626272	-0.098934	-0.0829789	-0.141582	-0.0845102	0.0705189
		-0.0660656	-0.0461957	-0.11887	-0.0634406	-0.0531999	-0.043171	-0.105411	-0.134991	-0.102938	-0.00646991	0.0253519	-0.0513554	-0.0826458	-0.0341352	-0.105329	-0.062618	-0.00207448	-0.0563635	-0.117196	-0.112107	-0.0623649	-0.0248877	-0.0592233	0.0632617	-0.0296032	-0.130059	-0.110309	-0.147454	-0.18237	-0.166287	-0.0558322	0.019142	NaN	0.213468	0.134054	-0.0439339	0.0304847	0.0040691	-0.0701196	-0.0605599	0.058935	0.132396	-0.103907	-0.0926672	-0.0812614	-0.154172	-0.0609603	0.267669
		-0.101824	-0.0581373	-0.07737	-0.0803833	-0.0618011	-0.0618442	-0.13075	-0.110876	-0.138584	-0.0778779	-0.107162	-0.11872	-0.122561	-0.156773	-0.054118	-0.0777656	0.00414699	-0.0365241	-0.05097	-0.0712051	-0.0521448	-0.0262428	-0.0835656	-0.0724617	-0.0608682	-0.0412658	-0.0817632	-0.134454	-0.0744776	-0.107882	-0.108016	0.025385	0.213468	NaN	0.150829	-0.00549854	0.194188	0.0583102	-0.0748545	-0.147514	-0.0863454	0.0575932	-0.0283036	-0.121876	-0.0810096	-0.200684	-0.157865	0.179181
		0.0359089	-0.0380079	-0.106155	-0.125589	0.12785	-0.0029784	0.0403559	-0.00799826	0.0622362	0.0567423	0.0905645	0.0487406	0.0361523	0.0614264	0.0794154	0.167825	0.261399	0.147167	0.172438	0.0566931	0.15112	0.218641	0.0611452	0.141521	0.0718561	0.130875	0.193605	-0.0181216	0.0739433	0.135857	0.122724	-0.0932927	0.134054	0.150829	NaN	-0.0902601	0.0663613	0.285871	0.123403	0.0151123	0.00702799	0.123447	0.087382	0.0897118	0.138729	0.0352503	0.0116989	-0.0082912
		0.02062	0.0112747	-0.0458176	0.0482854	-0.0494371	0.014226	-0.00277792	-0.0297375	-0.0604317	-0.0543888	-0.0785689	-0.0654614	-0.0673338	-0.0870852	0.0277075	0.0117733	-0.0218476	0.0373643	-0.0208017	0.0299806	0.0210647	0.00330868	0.0925226	-0.0317863	0.0381296	0.00138421	-0.0332298	0.120276	0.0439782	0.00353443	0.0437224	0.29083	-0.0439339	-0.00549854	-0.0902601	NaN	0.0356491	-0.0406767	-0.129685	-0.119913	-0.054818	-0.0936599	-0.0225318	-0.0659756	-0.0575938	-0.0727524	-0.0707927	0.0169741
		-0.0679973	-0.0260927	-0.0752102	-0.119192	0.0032139	-0.0201494	-0.0424365	-0.029329	-0.0882682	-0.0873867	-0.0758162	-0.0593341	-0.0775855	-0.0661172	-0.038394	-0.0156612	0.0506987	0.000367562	0.0544984	-0.022921	0.0170875	0.0684313	-0.00627626	-0.0545349	-0.060737	0.0368327	0.0180946	0.0319098	0.127129	0.0932997	0.0314826	0.0276981	0.0304847	0.194188	0.0663613	0.0356491	NaN	0.15487	-0.0422769	-0.136833	-0.125039	-0.0308994	0.113839	0.067182	0.0558363	-0.0509681	-0.0197826	0.0420238
		0.0279358	-0.00793506	-0.112064	-0.115537	0.0946802	0.00772329	0.0552308	0.0333777	0.051888	0.020393	0.0541994	0.0417758	0.0347738	0.0776159	0.083374	0.175757	0.260026	0.138994	0.231126	0.114914	0.218788	0.33176	0.0861431	0.0890213	0.0321975	0.162754	0.175337	0.0718508	0.169748	0.21825	0.150541	-0.0556802	0.0040691	0.0583102	0.285871	-0.0406767	0.15487	NaN	0.080083	-0.0376062	-0.0543215	0.0327765	0.15665	0.150564	0.219822	0.0695161	0.0419759	-0.0835731
		0.185997	0.132809	-0.0203625	-0.15908	0.329571	0.147343	0.265523	0.121181	0.302114	0.171106	0.237501	0.228281	0.181633	0.261908	0.147799	0.234293	0.213292	0.194326	0.214595	0.114233	0.236592	0.218491	0.33041	0.367002	0.181855	0.459589	0.509391	0.0900704	0.381811	0.4409	0.435907	-0.165248	-0.0701196	-0.0748545	0.123403	-0.129685	-0.0422769	0.080083	NaN	0.438085	0.305616	0.343507	0.294087	0.432218	0.375049	0.475428	0.352519	-0.141354
		0.223613	0.120607	-0.0324837	-0.0888821	0.23524	0.116882	0.302004	0.0713378	0.399092	0.243076	0.276356	0.285707	0.246552	0.293195	0.148394	0.227091	0.138929	0.178842	0.153107	0.115536	0.206576	0.137674	0.367356	0.444489	0.269369	0.459357	0.529262	0.13981	0.374789	0.423799	0.463399	-0.1431	-0.0605599	-0.147514	0.0151123	-0.119913	-0.136833	-0.0376062	0.438085	NaN	0.480787	0.406452	0.269662	0.431733	0.294582	0.589133	0.441282	-0.111311
		0.178692	0.10358	-0.0930316	-0.090204	0.164443	0.104966	0.226339	0.0199626	0.373843	0.290039	0.304239	0.343827	0.258491	0.313502	0.142047	0.224924	0.137204	0.193965	0.11316	0.123793	0.218733	0.136176	0.433523	0.527759	0.313013	0.446641	0.467653	0.174231	0.351426	0.355296	0.510944	-0.0411255	0.058935	-0.0863454	0.00702799	-0.054818	-0.125039	-0.0543215	0.305616	0.480787	NaN	0.366429	0.201672	0.389517	0.222076	0.416501	0.495734	-0.0372635
		0.104837	0.0950434	-0.124485	-0.14691	0.168927	0.0709049	0.140119	-0.0495932	0.201324	0.190316	0.250189	0.215299	0.140156	0.240044	0.158426	0.232434	0.168072	0.1903	0.13047	0.117203	0.232075	0.178712	0.303099	0.366131	0.187898	0.435687	0.429451	0.0479385	0.317698	0.323284	0.366785	-0.0814687	0.132396	0.0575932	0.123447	-0.0936599	-0.0308994	0.0327765	0.343507	0.406452	0.366429	NaN	0.28847	0.397464	0.218546	0.340112	0.310196	0.0623635
		0.118776	0.124703	-0.122088	-0.178193	0.200734	0.134871	0.200551	0.0646709	0.207227	0.135227	0.182122	0.208032	0.149677	0.227853	0.175427	0.261089	0.241182	0.213636	0.237059	0.163817	0.266191	0.257797	0.341895	0.337037	0.196191	0.49221	0.487428	0.200556	0.478279	0.484957	0.467804	-0.0626272	-0.103907	-0.0283036	0.087382	-0.0225318	0.113839	0.15665	0.294087	0.269662	0.201672	0.28847	NaN	0.483713	0.369697	0.411327	0.340545	-0.118174
		0.293567	0.222858	-0.203322	-0.2311	0.371675	0.268989	0.421337	0.130063	0.444328	0.326705	0.420299	0.465555	0.351632	0.507569	0.315003	0.448924	0.330113	0.378394	0.342976	0.300185	0.446539	0.352811	0.613449	0.633616	0.347634	0.761105	0.77278	0.310372	0.748172	0.723127	0.820144	-0.098934	-0.0926672	-0.121876	0.0897118	-0.0659756	0.067182	0.150564	0.432218	0.431733	0.389517	0.397464	0.483713	NaN	0.50186	0.657991	0.588961	-0.186911
		0.195012	0.129991	-0.108316	-0.187424	0.288385	0.172134	0.299917	0.155532	0.282721	0.144317	0.217697	0.222547	0.187242	0.287276	0.159199	0.264027	0.242956	0.231754	0.242287	0.165172	0.28605	0.287377	0.362879	0.380414	0.233932	0.48078	0.525871	0.221024	0.468786	0.522267	0.508523	-0.0829789	-0.0812614	-0.0810096	0.138729	-0.0575938	0.0558363	0.219822	0.375049	0.294582	0.222076	0.218546	0.369697	0.50186	NaN	0.470031	0.35367	-0.173599
		0.313439	0.22692	-0.112788	-0.166344	0.371429	0.25527	0.477778	0.158396	0.47793	0.287876	0.339451	0.395194	0.361512	0.441444	0.230946	0.346951	0.248193	0.291973	0.282055	0.227656	0.347042	0.285421	0.514697	0.553778	0.317284	0.629762	0.677131	0.264396	0.599799	0.659265	0.696363	-0.141582	-0.154172	-0.200684	0.0352503	-0.0727524	-0.0509681	0.0695161	0.475428	0.589133	0.416501	0.340112	0.411327	0.657991	0.470031	NaN	0.571351	-0.223855
		0.234781	0.156325	-0.131829	-0.161187	0.27818	0.185629	0.349554	0.099172	0.424514	0.304538	0.383494	0.463247	0.36589	0.464752	0.213072	0.323562	0.217407	0.261893	0.247317	0.189689	0.313577	0.224618	0.495794	0.55385	0.319584	0.56536	0.586192	0.286331	0.534782	0.547429	0.688451	-0.0845102	-0.0609603	-0.157865	0.0116989	-0.0707927	-0.0197826	0.0419759	0.352519	0.441282	0.495734	0.310196	0.340545	0.588961	0.35367	0.571351	NaN	-0.165894
		-0.133069	-0.0907929	-0.0650347	-0.024642	-0.147019	-0.105405	-0.183813	-0.151711	-0.192059	-0.0765503	-0.0809008	-0.151034	-0.134452	-0.126048	-0.14517	-0.166558	-0.142667	-0.140486	-0.178151	-0.135797	-0.141416	-0.116608	-0.147074	-0.140752	-0.135644	-0.248005	-0.268037	-0.17038	-0.238633	-0.25783	-0.222932	0.0705189	0.267669	0.179181	-0.0082912	0.0169741	0.0420238	-0.0835731	-0.141354	-0.111311	-0.0372635	0.0623635	-0.118174	-0.186911	-0.173599	-0.223855	-0.165894	NaN
		-0.178273	-0.127357	-0.020828	-0.0231148	-0.152378	-0.152451	-0.203761	-0.152691	-0.205947	-0.0698809	-0.0600978	-0.150276	-0.13682	-0.11771	-0.123287	-0.15256	-0.0963376	-0.141763	-0.179475	-0.107105	-0.125915	-0.0881328	-0.248695	-0.183732	-0.181604	-0.256287	-0.24448	-0.242727	-0.277458	-0.264495	-0.269371	-0.0594669	0.203663	0.152802	0.0416171	-0.088097	-0.00385254	-0.0334038	-0.0655431	-0.02349	-0.0488232	0.204861	-0.0541646	-0.144474	-0.134352	-0.155522	-0.158309	0.250057
		-0.23969	-0.190543	0.065537	-0.0285222	-0.177834	-0.229276	-0.25044	-0.110601	-0.23974	-0.121263	-0.140514	-0.192179	-0.1325	-0.170956	-0.131944	-0.205795	-0.176755	-0.176589	-0.154836	-0.115703	-0.177353	-0.118033	-0.353248	-0.319675	-0.290411	-0.337983	-0.331565	-0.246142	-0.315936	-0.304599	-0.382437	-0.0920924	0.0751758	0.0929533	0.0662742	-0.10031	-0.00392304	0.0182481	-0.0511919	-0.104637	-0.188619	-0.00906383	-0.107949	-0.230173	-0.0820027	-0.205136	-0.230608	0.156906
		-0.107084	-0.145528	0.0162966	0.00224162	-0.12761	-0.174566	-0.115678	-0.125091	-0.128224	-0.048165	-0.0711219	-0.116109	-0.0801672	-0.109971	-0.0868641	-0.119445	-0.108593	-0.139016	-0.130843	-0.0955023	-0.136271	-0.136759	-0.228265	-0.177145	-0.159649	-0.214697	-0.197174	-0.179937	-0.245795	-0.222628	-0.256878	-0.0885802	0.0399122	0.00681246	-0.0380879	-0.081151	-0.092196	-0.0949108	-0.00160952	0.151887	-0.0257815	0.13287	-0.0741896	-0.136185	-0.145119	-0.00792473	-0.117314	0.149196
		-0.108384	-0.0745255	-0.0709595	-0.0467489	-0.108495	-0.0857598	-0.13936	-0.146047	-0.135721	-0.0627532	-0.0817635	-0.124122	-0.116197	-0.127719	-0.0935235	-0.10018	-0.0993023	-0.0906992	-0.10571	-0.119342	-0.102783	-0.0844172	-0.123995	-0.126204	0.00289427	-0.128468	-0.139476	-0.0610306	-0.16098	-0.167312	-0.173208	0.0301352	0.106007	0.120453	-0.0193311	-0.0252314	-0.0146299	-0.0823922	-0.0548566	0.0357668	0.000481483	0.147189	-0.00530533	-0.14244	-0.097185	-0.106274	-0.109033	0.177372
		-0.0504232	-0.0264124	-0.0926879	-0.0799272	-0.0275311	-0.0382545	-0.0274169	-0.0636337	-0.117918	-0.090556	-0.0446744	-0.0904042	-0.0561502	-0.0497652	-0.0728048	-0.0575725	-0.0412918	-0.0507327	-0.0450662	-0.0922592	-0.0590345	-0.03459	-0.0400268	-0.0639564	-0.0416847	-0.0801566	-0.0747757	0.0382743	-0.0380097	-0.014817	0.00729465	0.0347027	0.0564996	0.0269678	-0.0209786	0.100488	0.104574	-0.0124965	-0.0541304	-0.0671471	-0.0245395	0.00808825	0.0442271	0.0322054	-0.00055862	-0.00894021	0.00314827	0.179367
		-0.106492	-0.070885	-0.0479597	-0.103878	-0.0153666	-0.0845633	-0.0500572	-0.0398934	-0.121105	-0.106163	-0.0341307	-0.0702405	-0.0682518	-0.0128713	-0.0978255	-0.06571	0.0111099	-0.0775446	-0.0192818	-0.0793666	-0.0580967	0.00359048	-0.112326	-0.08182	-0.108345	-0.0894314	-0.0713057	0.0492916	-0.0352139	0.0181153	-0.0327143	-0.0790925	0.017589	-0.0265005	0.00919978	-0.0303013	0.138304	0.122857	0.0158525	-0.00296922	-0.0569316	0.0609551	0.158243	0.140513	0.0930814	0.0911194	0.0775389	0.0484956
		-0.155656	-0.173207	0.0145621	-0.0812062	-0.0887737	-0.177132	-0.108861	-0.0412102	-0.0911725	-0.0396166	-0.03644	-0.076241	-0.0243205	-0.0292753	-0.0744201	-0.0956867	-0.0838182	-0.11058	-0.0642193	-0.0614662	-0.0952949	-0.0700537	-0.202132	-0.158466	-0.155604	-0.159008	-0.164267	-0.120175	-0.144949	-0.128627	-0.179053	-0.130809	-0.00461704	-0.0209844	-0.0280838	-0.0995864	0.00930338	-0.0100915	0.0293199	0.0099758	-0.0725788	0.00951069	0.0115651	-0.0246651	0.0726373	0.030165	-0.0528746	0.0303724
		-0.00533617	-0.0333563	-0.062356	-0.138625	0.037107	-0.035888	0.0850101	-0.0342057	0.045892	0.0235469	0.0521939	0.048797	0.0770136	0.108374	0.0123805	0.0379467	0.0395579	0.0140664	0.0633025	0.0114008	0.0437826	0.0510948	0.0254014	0.0290023	-0.0075709	0.0944626	0.110851	0.0592402	0.110947	0.207055	0.107972	-0.125839	-0.115365	-0.131714	-0.0394619	-0.0418663	0.0178179	0.035051	0.125303	0.199541	0.0341846	0.0989624	0.186736	0.223602	0.141228	0.349068	0.174359	-0.0568831
		-0.0590121	-0.0431756	-0.0690702	-0.0777575	-0.0420318	-0.0528126	-0.0374403	-0.0652447	-0.0709899	-0.0754246	-0.0577191	-0.0701974	-0.038767	-0.051552	-0.0333763	-0.0306467	-0.0310502	-0.0341951	0.0176693	-0.0270056	-0.0127901	0.0197411	-0.0584328	-0.101685	-0.015483	-0.0324912	-0.0439148	0.112339	0.0292215	0.0313879	-0.0550927	-0.024685	-0.107596	-0.0606794	-0.0630216	0.0264155	0.103943	0.0254913	-0.0409592	-0.0292235	-0.0941485	-0.0256176	0.126737	0.0438487	0.023802	0.0597759	-0.00202939	-0.00972737
		-0.41643	-0.372796	0.136622	0.0803095	-0.390018	-0.39284	-0.505144	-0.198263	-0.51842	-0.343424	-0.386321	-0.437559	-0.347807	-0.437487	-0.335803	-0.449901	-0.28536	-0.401888	-0.301927	-0.285081	-0.404939	-0.28896	-0.683776	-0.666879	-0.485108	-0.787643	-0.777766	-0.376884	-0.715871	-0.707843	-0.806722	-0.0324372	0.12791	0.19614	0.0586752	-0.044063	0.0536757	0.00687205	-0.430347	-0.517847	-0.47489	-0.367735	-0.408804	-0.650698	-0.4316	-0.648046	-0.564449	0.197572
		-0.26174	-0.291434	0.153978	0.247835	-0.400955	-0.3186	-0.373746	-0.160811	-0.461516	-0.343149	-0.411882	-0.45551	-0.375956	-0.479983	-0.334985	-0.471929	-0.351636	-0.396221	-0.417039	-0.296487	-0.468692	-0.386491	-0.605829	-0.606148	-0.366125	-0.792552	-0.749035	-0.287266	-0.753781	-0.709077	-0.777728	0.0786376	0.0781927	0.038572	-0.123034	0.0432089	-0.130674	-0.163402	-0.455028	-0.353077	-0.359807	-0.355842	-0.469489	-0.702514	-0.486789	-0.570853	-0.535715	0.172289
		-0.45746	-0.389999	0.133988	0.164091	-0.49882	-0.418411	-0.579641	-0.249806	-0.595614	-0.386665	-0.465974	-0.527573	-0.435594	-0.529179	-0.451927	-0.602059	-0.461652	-0.514234	-0.506217	-0.400959	-0.566062	-0.447548	-0.773682	-0.773938	-0.483863	-1	-0.978804	-0.398308	-0.926628	-0.917456	-0.977269	0.0893592	0.192177	0.163753	-0.115114	0.0288054	-0.0357032	-0.173623	-0.557273	-0.553918	-0.445472	-0.398524	-0.547425	-0.834276	-0.562871	-0.795232	-0.646155	0.33259
		-0.297306	-0.29455	0.0890733	0.0191556	-0.264132	-0.300767	-0.344991	-0.127496	-0.320636	-0.220592	-0.241149	-0.26881	-0.235589	-0.281974	-0.196849	-0.245629	-0.125853	-0.242753	-0.107266	-0.173614	-0.204005	-0.0730457	-0.451918	-0.419005	-0.320251	-0.487588	-0.48273	-0.244799	-0.448836	-0.421183	-0.523493	-0.062444	0.0577344	0.0821519	0.100374	-0.0630531	0.0755765	0.212508	-0.269959	-0.362611	-0.325414	-0.271834	-0.238624	-0.443712	-0.243638	-0.428167	-0.378014	0.0381002
		-0.240707	-0.294047	0.131958	0.155277	-0.329159	-0.295313	-0.252229	-0.0736956	-0.329653	-0.273978	-0.328199	-0.341495	-0.249073	-0.354523	-0.249326	-0.345955	-0.242521	-0.302672	-0.263692	-0.223874	-0.361958	-0.266796	-0.498873	-0.503166	-0.288917	-0.625512	-0.573573	-0.136878	-0.565672	-0.466183	-0.583048	-0.00148641	-0.080532	-0.0879656	-0.102179	0.048017	-0.0647778	-0.0535436	-0.357546	-0.287352	-0.338726	-0.391637	-0.314661	-0.501965	-0.303054	-0.337649	-0.358492	0.00951754
		-0.452033	-0.413299	0.14765	0.137754	-0.488541	-0.433679	-0.538046	-0.192033	-0.556521	-0.377852	-0.454322	-0.482951	-0.391973	-0.507367	-0.400326	-0.545598	-0.404629	-0.479002	-0.427778	-0.365226	-0.540224	-0.413915	-0.736373	-0.767965	-0.485852	-0.945324	-0.926911	-0.286604	-0.864406	-0.827051	-0.9083	0.0784243	0.043686	0.0475576	-0.13676	0.0930341	0.00114131	-0.109595	-0.542478	-0.58429	-0.496717	-0.498693	-0.481958	-0.768645	-0.511386	-0.71508	-0.596152	0.175256
		-0.26499	-0.214917	0.0712387	-0.0568651	-0.21444	-0.247058	-0.297399	-0.132565	-0.225872	-0.159854	-0.178486	-0.207146	-0.157173	-0.18366	-0.170969	-0.241317	-0.174449	-0.223909	-0.129117	-0.153972	-0.211036	-0.132337	-0.345964	-0.335627	-0.25436	-0.317022	-0.318956	-0.19574	-0.309176	-0.263733	-0.390498	-0.0942924	0.0138019	0.0646457	-0.00782905	-0.107085	0.0283725	-0.0195492	-0.111648	-0.168662	-0.221128	-0.10276	-0.123691	-0.257123	-0.171205	-0.264043	-0.246132	0.0765925
		-0.286685	-0.25199	0.27666	0.180183	-0.275517	-0.291863	-0.342892	-0.0329347	-0.310955	-0.236608	-0.295752	-0.286481	-0.237666	-0.324043	-0.185049	-0.307293	-0.280877	-0.278758	-0.209492	-0.180403	-0.291446	-0.278576	-0.403251	-0.451681	-0.297389	-0.436576	-0.498311	-0.24939	-0.41181	-0.464646	-0.528023	0.00238658	-0.0778189	-0.029378	-0.165305	-0.0280793	-0.0843128	-0.150924	-0.243651	-0.250782	-0.252968	-0.248449	-0.27211	-0.43079	-0.305686	-0.392563	-0.345938	0.0169575
		-0.155448	-0.125917	0.0706724	-0.0258983	-0.0934848	-0.142471	-0.175512	-0.034451	-0.141636	-0.133054	-0.159605	-0.151969	-0.140163	-0.179338	-0.079857	-0.120582	-0.0572933	-0.111734	-0.0161437	-0.109926	-0.114978	-0.0728074	-0.184994	-0.19582	-0.148224	-0.135127	-0.187871	-0.132635	-0.138362	-0.160799	-0.2345	-0.0407692	-0.0396407	0.100693	0.0337748	-0.056144	0.0705149	0.00616374	-0.0968059	-0.173812	-0.180388	-0.144392	-0.0943429	-0.185318	-0.107906	-0.207139	-0.213303	-0.0235012
		-0.110052	-0.0827622	-0.00568722	-0.023401	-0.0960062	-0.0887374	-0.119905	-0.0822801	-0.156531	-0.131016	-0.155773	-0.161576	-0.13355	-0.147571	-0.146697	-0.169168	-0.122546	-0.14924	-0.137857	-0.132047	-0.152222	-0.118756	-0.199933	-0.197304	-0.117736	-0.229911	-0.202197	-0.117823	-0.230468	-0.200162	-0.254315	-0.042211	0.0161866	0.0499367	-0.0403315	-0.0433312	-0.00372685	-0.0946585	-0.103191	-0.111808	-0.112157	-0.06035	-0.120207	-0.201762	-0.115255	-0.16914	-0.180186	0.0740486
		-0.245594	-0.222406	0.239031	0.165146	-0.244771	-0.248714	-0.277729	0.0402858	-0.287435	-0.223787	-0.257127	-0.255733	-0.211609	-0.283476	-0.178938	-0.278885	-0.245281	-0.256964	-0.176893	-0.166076	-0.267821	-0.241578	-0.368481	-0.416045	-0.283995	-0.396014	-0.466011	-0.209572	-0.351794	-0.402879	-0.465773	-0.0119815	-0.0909479	-0.0461021	-0.143839	-0.0376044	-0.0556558	-0.104607	-0.222873	-0.226157	-0.237711	-0.256229	-0.226352	-0.378763	-0.248531	-0.323096	-0.291577	-0.0169079
		-0.346304	-0.324679	0.0775671	-0.00366274	-0.306371	-0.32872	-0.386938	-0.125139	-0.332264	-0.208936	-0.246553	-0.282388	-0.233609	-0.274896	-0.238354	-0.317692	-0.239301	-0.316823	-0.206345	-0.21811	-0.291573	-0.213354	-0.485702	-0.476461	-0.361485	-0.53843	-0.528519	-0.281442	-0.480188	-0.474602	-0.559481	-0.0792877	0.0215412	0.0653288	-0.0313669	-0.0778699	0.0478413	-0.0330483	-0.271656	-0.327075	-0.310952	-0.278159	-0.255916	-0.423415	-0.295245	-0.408491	-0.382866	0.117841
		-0.216681	-0.20784	0.113272	-0.0258393	-0.15411	-0.209827	-0.205967	-0.0148898	-0.160979	-0.135151	-0.165463	-0.145984	-0.133751	-0.177799	-0.102572	-0.150281	-0.103452	-0.165366	-0.0342912	-0.110553	-0.143215	-0.0938032	-0.218044	-0.242958	-0.166068	-0.176997	-0.226115	-0.147646	-0.159675	-0.193252	-0.26832	-0.0918479	-0.077172	0.00099896	-0.0278701	-0.096484	0.0226147	0.00805602	-0.0989033	-0.160415	-0.177801	-0.166805	-0.0691122	-0.176511	-0.108497	-0.184868	-0.189302	-0.0498971
		-0.117739	-0.0858147	-0.00742862	-0.0451028	-0.0883452	-0.0968804	-0.109727	-0.055008	-0.131836	-0.0997816	-0.0950964	-0.116731	-0.0861022	-0.106111	-0.127591	-0.149267	-0.090032	-0.131657	-0.111824	-0.106278	-0.139994	-0.109523	-0.183585	-0.176046	-0.123593	-0.210439	-0.185016	-0.0697339	-0.168472	-0.151028	-0.200763	-0.0449016	-0.0317247	-0.0169583	-0.0563294	-0.0262883	0.0483665	-0.0574528	-0.0834714	-0.105664	-0.129251	-0.0914408	-0.0687077	-0.125171	-0.0771543	-0.0993908	-0.126906	0.0219401
		-0.168652	-0.0473839	0.0179741	-0.088885	-0.112334	-0.0858541	-0.175439	-0.104943	-0.214535	-0.231627	-0.238485	-0.191834	-0.200716	-0.186694	-0.204081	-0.213972	-0.119487	-0.192752	-0.147282	-0.204829	-0.229573	-0.151138	-0.174309	-0.191169	-0.0717339	-0.188789	-0.165675	0.00128171	-0.146997	-0.0875273	-0.176455	-0.0344498	-0.0849315	-0.094031	-0.173868	-0.0323016	-0.0351847	-0.122601	-0.105418	-0.142059	-0.129762	-0.163154	-0.0733173	-0.147478	-0.0758467	-0.132385	-0.11176	-0.0633044
		-0.111947	-0.0313206	-0.0076084	-0.000655968	-0.094576	-0.0593351	-0.146202	-0.103645	-0.0489194	0.00410659	-0.0107719	-0.00799797	-0.0318467	-0.0492019	0.0499138	-0.00357181	-0.0461078	0.0194275	-0.0530776	0.0257649	-0.0447794	-0.0904146	-0.000244132	-0.0227861	-5.47464e-05	0.00749459	-0.0378505	-0.0490879	-0.039006	-0.0613745	-0.0476805	0.030947	-0.00418446	-0.00740141	-0.0743786	0.0133662	-0.0823294	-0.116806	-0.0503443	-0.0529047	-0.00395897	-0.00635856	-0.0634187	-0.0665189	-0.0884152	-0.114077	-0.0685478	0.00844072
		-0.16356	-0.114161	-0.0333342	0.00437659	-0.18322	-0.118038	-0.20083	-0.145931	-0.155873	-0.105803	-0.122614	-0.119724	-0.119447	-0.140351	-0.120134	-0.132604	-0.11358	-0.0974989	-0.137182	-0.12206	-0.154413	-0.129495	-0.131716	-0.16115	-0.0493093	-0.213019	-0.23459	-0.0504676	-0.196985	-0.212335	-0.204918	0.101589	0.0493732	0.04219	-0.103169	0.0547536	-0.0112644	-0.08704	-0.194333	-0.168023	-0.0791444	-0.0983224	-0.131848	-0.197049	-0.167896	-0.224489	-0.14175	0.0906085
		-0.0487369	-0.00300452	-0.0837957	-0.0718594	-0.00564719	-0.0181383	-0.0617689	-0.0827813	0.045523	0.0432888	0.0448689	0.0414057	0.00525797	0.0170361	0.0780336	0.102209	0.0529402	0.102257	0.045784	0.0372929	0.0573605	0.0362954	0.134887	0.10326	0.108316	0.186515	0.126001	0.0333858	0.133511	0.0897952	0.114358	0.0578359	0.00573232	0.0390034	0.00398826	0.00872919	-0.00665197	-0.0232391	0.0153267	0.0200369	0.0745356	0.0750184	0.0509853	0.0901674	-0.00631259	0.00762036	0.0290621	-0.0336745
		0.026043	0.053548	-0.0535927	-0.0436757	0.0253571	0.0545859	0.0228036	-0.0121662	0.062644	0.0326273	0.0545811	0.0422686	0.000948516	0.0368781	0.0471039	0.0989726	0.0500239	0.0796063	0.0429453	0.0215346	0.047239	0.00696156	0.147872	0.141247	0.128858	0.17471	0.153192	0.0604896	0.14814	0.107909	0.159675	0.00947883	-0.013981	-0.0389651	-0.0302214	-0.021601	-0.0463458	-0.0425699	0.0597467	0.0779594	0.0947208	0.0725443	0.0573347	0.112504	0.0453635	0.0861875	0.0784831	-0.0521994
		-0.204101	-0.111687	0.0798182	-0.00528044	-0.164591	-0.152317	-0.217511	-0.0738054	-0.199483	-0.157654	-0.19865	-0.186844	-0.162745	-0.206978	-0.119647	-0.182456	-0.157046	-0.152024	-0.134035	-0.122167	-0.200319	-0.183926	-0.194837	-0.230279	-0.14506	-0.18849	-0.231876	-0.122582	-0.175453	-0.183574	-0.254797	-0.0346949	-0.0809355	-0.0581617	-0.159348	-0.046846	-0.0515576	-0.13105	-0.138906	-0.162457	-0.175354	-0.146067	-0.121618	-0.209325	-0.153359	-0.208044	-0.199186	-0.0308537
		-0.348496	-0.28328	0.201568	0.106357	-0.304431	-0.317579	-0.398419	-0.0916004	-0.330085	-0.213755	-0.276276	-0.27184	-0.219787	-0.302782	-0.179638	-0.315731	-0.295419	-0.279133	-0.218161	-0.174849	-0.289428	-0.267942	-0.439993	-0.473521	-0.355206	-0.457321	-0.535421	-0.284255	-0.428665	-0.489151	-0.557523	-0.00347923	-0.0555406	0.0138129	-0.125093	-0.0331474	-0.0433152	-0.122266	-0.261025	-0.31077	-0.292022	-0.25213	-0.273887	-0.437478	-0.30498	-0.450122	-0.376819	0.0499323
		-0.158086	-0.140536	0.0784174	-0.0190336	-0.0822948	-0.147075	-0.167479	-0.0329463	-0.0943264	-0.0806379	-0.103908	-0.091556	-0.0843905	-0.122365	-0.0431021	-0.0899073	-0.0755603	-0.0792267	-0.0255886	-0.0499945	-0.0692397	-0.0545838	-0.12079	-0.146454	-0.142594	-0.0820225	-0.12703	-0.135113	-0.0978561	-0.119407	-0.160426	-0.042882	-0.0599259	0.0519927	0.0189425	-0.0591469	0.00729737	-0.00913325	-0.0490664	-0.121985	-0.110743	-0.0998764	-0.0630887	-0.122163	-0.0858355	-0.154766	-0.143331	-0.0507221
		-0.106006	-0.112776	-0.00845844	0.00642823	-0.121533	-0.116294	-0.114116	-0.0709904	-0.0689321	-0.0506104	-0.0949886	-0.0566863	-0.0407126	-0.0883007	-0.0537576	-0.0725197	-0.0608928	-0.0549482	-0.071621	-0.0533732	-0.0679776	-0.0711093	-0.0796219	-0.104503	-0.0516921	-0.132602	-0.140575	-0.0176131	-0.108522	-0.118326	-0.134096	0.0451099	-0.041325	-0.00548372	-0.054225	0.0412153	-0.0167603	-0.0552923	-0.13632	-0.139993	-0.0959117	-0.112661	-0.110875	-0.13729	-0.103908	-0.137305	-0.112503	-0.0308705
		-0.148803	-0.0712203	0.0661879	0.0287691	-0.150403	-0.11312	-0.173307	-0.0611525	-0.143449	-0.114889	-0.145235	-0.114896	-0.131114	-0.155399	-0.115033	-0.139018	-0.114964	-0.121149	-0.123913	-0.0886079	-0.137343	-0.129521	-0.107304	-0.12907	-0.0958445	-0.133065	-0.165555	-0.0770333	-0.14215	-0.1364	-0.154796	0.0219821	-0.0391995	-0.0256175	-0.123497	-0.00097224	-0.0561799	-0.0981999	-0.112359	-0.0960947	-0.0614088	-0.116408	-0.102889	-0.162598	-0.104229	-0.154149	-0.127278	-0.0210105
		-0.233653	-0.127397	0.0429023	-0.0179124	-0.242893	-0.166986	-0.316557	-0.17437	-0.298979	-0.245108	-0.285896	-0.279939	-0.278667	-0.302769	-0.286571	-0.329554	-0.240257	-0.299979	-0.274517	-0.285298	-0.337342	-0.269435	-0.317399	-0.321516	-0.160622	-0.389027	-0.366429	-0.178606	-0.366357	-0.361372	-0.401929	-0.0196985	0.0559635	0.0073249	-0.158252	-0.0671138	-0.0930411	-0.198898	-0.199221	-0.190901	-0.149999	-0.141361	-0.228822	-0.358878	-0.241359	-0.337507	-0.285497	0.0906948
		-0.117479	-0.0419958	-0.0160028	-0.00367538	-0.0993963	-0.0662018	-0.115961	-0.0721133	-0.0449314	-0.00548156	-0.00190193	6.63624e-05	-0.00546847	-0.0297159	0.0571745	0.0100291	-0.0476733	0.0352688	-0.03057	0.0561891	-0.0215528	-0.0739503	-0.00405101	-0.0439508	-0.0486527	-0.000166374	-0.0428913	-0.023554	0.00945272	-0.0203955	-0.0250691	0.017706	-0.0791223	-0.0581909	-0.116612	0.0339253	-0.0365434	-0.0985185	-0.0729693	-0.0745861	-0.0491673	-0.0456588	-0.022462	-0.0254472	-0.0775727	-0.0778051	-0.0317907	-0.0392737
		-0.163767	-0.113587	-0.0360938	0.0150365	-0.189273	-0.121648	-0.206046	-0.149494	-0.141232	-0.094034	-0.138381	-0.106867	-0.101709	-0.157516	-0.104124	-0.134035	-0.125114	-0.0989007	-0.148469	-0.11174	-0.165497	-0.146607	-0.129973	-0.159176	-0.0627565	-0.213087	-0.235263	-0.0457606	-0.2033	-0.22463	-0.20408	0.106977	0.0525584	0.0246259	-0.110753	0.0663954	-0.0176009	-0.101123	-0.195208	-0.16218	-0.086307	-0.0883769	-0.143413	-0.19701	-0.190909	-0.224716	-0.144822	0.0705048
		-0.0228798	0.0166587	-0.0693292	-0.0682741	0.00367346	0.0184298	-0.00835498	-0.0332461	0.0524941	0.0338414	0.042177	0.0702184	0.0358768	0.0489345	0.0753553	0.110523	0.0556001	0.109422	0.0721641	0.0769304	0.0901405	0.0532657	0.164623	0.110566	0.107596	0.198886	0.146062	0.100684	0.210573	0.141444	0.178385	0.0642798	-0.068853	-0.0295542	-0.0598203	0.0310756	0.0379207	-0.0134277	-0.000239735	-0.00317709	0.0452382	0.012342	0.0728252	0.145516	0.0371002	0.0543704	0.0899872	-0.0889822
		0.0295376	0.0731826	-0.0755528	-0.037993	0.0160865	0.0486672	0.029238	-0.0155872	0.0483814	0.016847	0.0375225	0.0514997	0.0137263	0.0331744	0.0586867	0.0783423	0.0437636	0.074051	0.0373751	0.0501133	0.0756113	0.0246943	0.135657	0.107847	0.0870446	0.152202	0.118414	0.0783905	0.161954	0.129761	0.163932	0.0349647	-0.0275839	-0.0368972	-0.0626661	0.0178457	-0.0198612	-0.0329314	0.0189742	0.0233217	0.0602835	0.0199328	0.0515845	0.118021	0.041405	0.0628435	0.0684772	-0.0408612
		-0.315595	-0.269714	0.195525	0.0899853	-0.260664	-0.292658	-0.332042	-0.0241345	-0.294219	-0.214596	-0.252279	-0.255708	-0.206913	-0.263965	-0.172403	-0.272153	-0.241996	-0.266627	-0.161354	-0.147142	-0.238995	-0.213784	-0.384435	-0.432624	-0.326819	-0.403102	-0.476974	-0.23646	-0.372033	-0.416871	-0.483499	-0.0295861	-0.0763943	-0.0236801	-0.100934	-0.0497698	-0.0435513	-0.056034	-0.220302	-0.278938	-0.269819	-0.262073	-0.228329	-0.378091	-0.252091	-0.354329	-0.32052	0.00241765
		-0.156498	-0.143185	0.0709749	-0.0394153	-0.0832315	-0.148136	-0.139667	-0.0122539	-0.0640021	-0.0481548	-0.053191	-0.0478743	-0.0485714	-0.0639964	-0.051418	-0.064678	-0.0311668	-0.0754234	-0.0262599	-0.0484111	-0.0763371	-0.0447915	-0.0942639	-0.100951	-0.108849	-0.0838927	-0.109461	-0.088585	-0.0745961	-0.104281	-0.113101	-0.0568951	-0.0595893	-0.0113285	-0.00430992	-0.0758143	0.030938	0.016061	-0.0326218	-0.105125	-0.09542	-0.118049	-0.037495	-0.0706233	-0.052937	-0.105627	-0.0988662	-0.0716486
		-0.0649949	-0.0740033	-0.0421007	-0.020605	-0.078992	-0.0852783	-0.0700296	-0.0749286	-0.0211748	0.000222478	-0.0437841	-0.00669078	-0.00136428	-0.0454654	-0.0296161	-0.0418953	-0.0289722	-0.0386464	-0.0499149	-0.0441262	-0.0397015	-0.0421349	-0.0541378	-0.0620401	-0.0116937	-0.0864737	-0.0819262	0.0175575	-0.0862332	-0.0760094	-0.0743114	0.0303466	-0.033578	-0.0103716	-0.0211015	0.0452062	-0.00946456	-0.0310607	-0.104918	-0.0994325	-0.0705287	-0.0852207	-0.0943453	-0.101139	-0.063421	-0.103904	-0.079126	-0.0510382
		-0.123554	-0.0589942	0.0530083	0.0276684	-0.127341	-0.0954217	-0.151565	-0.0357994	-0.119889	-0.113377	-0.129716	-0.110587	-0.125425	-0.158789	-0.0794523	-0.097923	-0.102571	-0.091182	-0.084224	-0.0816267	-0.10095	-0.117063	-0.0890032	-0.124416	-0.0826447	-0.100451	-0.136389	-0.0702385	-0.0922893	-0.116283	-0.123724	0.0217621	-0.0468246	-0.0290607	-0.118514	0.00930231	-0.0302611	-0.0929037	-0.0798054	-0.0873816	-0.0788778	-0.105677	-0.0826864	-0.123453	-0.0853236	-0.130384	-0.112752	-0.0332311
		DFS2
		NaN	0.844711	0.293292	0.848448	0.556446	0.894293	0.968696	0.728095	0.0631354	-0.120366	-0.122148	-0.284679	-0.097351	-0.263463	-0.112419	-0.224481	-0.241365	-0.0732383	-0.283339	-0.244231	-0.411558	-0.365271	-0.304502	-0.24531	-0.246201	-0.453015	-0.467756	-0.367333	-0.494242	-0.583258	-0.477093	-0.142341	-0.422501	-0.428033	-0.263355	-0.196191	-0.516626	-0.300071	-0.113015	-0.0867276	-0.332433	-0.646748	-0.643906	-0.654253	-0.332144	-0.178227	-0.387094	-0.461414
		0.844711	NaN	0.299777	0.737482	0.6477	1	0.685443	0.642823	-0.103185	-0.259386	-0.252361	-0.391691	-0.252811	-0.380961	-0.142536	-0.275079	-0.296442	-0.146268	-0.253855	-0.276536	-0.407329	-0.358426	-0.344322	-0.317537	-0.302247	-0.410195	-0.450121	-0.41965	-0.439945	-0.562029	-0.513806	-0.193674	-0.403453	-0.362834	-0.27987	-0.266418	-0.439005	-0.28889	-0.099985	-0.177856	-0.363086	-0.610048	-0.551526	-0.587959	-0.319066	-0.232483	-0.40671	-0.443569
		0.293292	0.299777	NaN	0.517071	0.419478	0.300258	0.28283	0.671175	0.0114041	-0.0800228	-0.096602	-0.171796	-0.0628831	-0.198329	-0.122251	-0.279574	-0.28714	-0.171156	-0.147914	-0.205417	-0.323845	-0.380429	-0.35037	-0.280286	-0.361648	-0.273068	-0.359818	-0.46876	-0.354555	-0.488767	-0.508389	-0.289547	-0.379552	-0.348385	-0.137397	-0.365811	-0.398341	-0.23398	0.15156	-0.0151077	-0.184558	-0.402981	-0.473912	-0.448567	-0.12768	-0.111567	-0.24502	-0.461762
		0.848448	0.737482	0.517071	NaN	0.44199	0.759607	0.737373	0.876183	0.11091	-0.0637381	-0.134492	-0.236163	-0.0442185	-0.292398	-0.0819981	-0.212806	-0.26156	-0.0790553	-0.21657	-0.20339	-0.415359	-0.41793	-0.350239	-0.282721	-0.335603	-0.444657	-0.54661	-0.45656	-0.518141	-0.68518	-0.566071	-0.177	-0.46202	-0.475518	-0.255572	-0.268686	-0.551859	-0.3393	-0.140479	-0.154633	-0.32478	-0.69391	-0.718689	-0.732099	-0.371659	-0.254573	-0.398375	-0.538103
		0.556446	0.6477	0.419478	0.44199	NaN	0.658572	0.532997	0.706982	-0.0872831	-0.189879	-0.0599987	-0.324696	-0.18971	-0.185779	-0.143572	-0.239642	-0.152196	-0.187564	-0.152263	-0.337083	-0.360242	-0.276875	-0.480987	-0.359263	-0.441871	-0.401319	-0.367238	-0.572189	-0.499009	-0.54715	-0.606582	-0.418366	-0.296362	-0.227089	0.0800958	-0.507256	-0.350196	-0.0625986	0.316323	0.0453339	-0.230248	-0.387736	-0.447793	-0.388245	-0.0553125	-0.0315633	-0.273181	-0.401259
		0.894293	1	0.300258	0.759607	0.658572	NaN	0.836281	0.775659	-0.124148	-0.270148	-0.254579	-0.362297	-0.206871	-0.325736	-0.171137	-0.29778	-0.287039	-0.155374	-0.277742	-0.274428	-0.41433	-0.356123	-0.422705	-0.371342	-0.375621	-0.516875	-0.529445	-0.477816	-0.519004	-0.627819	-0.58279	-0.244139	-0.419948	-0.389957	-0.260254	-0.306506	-0.472808	-0.258665	-0.135457	-0.210365	-0.418932	-0.703339	-0.629917	-0.627746	-0.314454	-0.211671	-0.420781	-0.484345
		0.968696	0.685443	0.28283	0.737373	0.532997	0.836281	NaN	0.766415	0.0511793	-0.111484	-0.118122	-0.196018	-0.00786736	-0.160515	-0.144259	-0.24767	-0.236295	-0.114453	-0.294672	-0.241323	-0.392772	-0.330625	-0.353158	-0.253447	-0.302989	-0.487398	-0.475032	-0.352985	-0.488798	-0.534561	-0.443491	-0.200197	-0.41553	-0.426644	-0.2338	-0.225018	-0.476969	-0.247546	-0.0788147	-0.0561502	-0.301901	-0.627731	-0.572067	-0.529393	-0.226478	-0.00302303	-0.251235	-0.475078
		0.728095	0.642823	0.671175	0.876183	0.706982	0.775659	0.766415	NaN	0.0380059	-0.0934148	-0.0942954	-0.245743	-0.0341881	-0.204272	-0.151917	-0.315402	-0.240863	-0.18112	-0.208062	-0.271954	-0.416674	-0.367431	-0.568534	-0.431285	-0.546512	-0.544416	-0.597954	-0.674805	-0.611661	-0.740204	-0.745001	-0.445467	-0.475249	-0.451239	-0.0870952	-0.53368	-0.525085	-0.152614	0.0699272	-0.150953	-0.374294	-0.714235	-0.704364	-0.673053	-0.167742	-0.155377	-0.376393	-0.626949
		0.0631354	-0.103185	0.0114041	0.11091	-0.0872831	-0.124148	0.0511793	0.0380059	NaN	0.570269	0.383485	0.301331	0.442494	0.18338	0.0711681	0.0668314	-0.0466147	0.103068	-0.0733075	-0.0198553	-0.101068	-0.167545	0.126055	0.280577	0.0770907	0.0158779	0.0712289	-0.126358	-0.166994	-0.16043	0.0197616	-0.0375687	0.0116908	-0.089714	-0.055548	-0.122865	-0.27473	-0.221868	0.0371367	0.266972	0.262314	0.0598887	-0.20821	-0.157447	-0.0820911	0.0478505	0.0296895	-0.0498363
		-0.120366	-0.259386	-0.0800228	-0.0637381	-0.189879	-0.270148	-0.111484	-0.0934148	0.570269	NaN	0.552414	0.536871	0.57646	0.382227	0.125612	0.1217	-0.0189524	0.162546	-0.00884935	0.0912527	0.0329362	-0.0831435	0.173415	0.408214	0.0683027	0.0588835	0.0133404	-0.145539	-0.143726	-0.181621	0.107419	-0.042973	0.179605	0.0271346	0.0164774	-0.122504	-0.179643	-0.15493	0.0115933	0.188291	0.35712	0.227844	-0.112845	0.0175972	-0.0948345	-0.00248384	0.126976	0.137133
		-0.122148	-0.252361	-0.096602	-0.134492	-0.0599987	-0.254579	-0.118122	-0.0942954	0.383485	0.552414	NaN	0.371816	0.356046	0.56869	0.114761	0.245727	0.0743415	0.115004	0.0628467	0.0475776	0.164417	0.0449088	0.00741584	0.237983	-0.0688421	0.0601181	0.0891252	-0.250101	-0.211157	-0.219755	-0.0382426	-0.196245	0.279258	0.0881374	0.184634	-0.249999	-0.167317	-0.0104767	0.149949	0.259317	0.309266	0.309603	-0.0569747	0.0829298	-0.0313282	0.0208778	0.0942497	0.1254
		-0.284679	-0.391691	-0.171796	-0.236163	-0.324696	-0.362297	-0.196018	-0.245743	0.301331	0.536871	0.371816	NaN	0.671014	0.68875	-0.0438382	-0.00542651	-0.0483677	-0.0222595	-0.0343343	0.251805	0.207446	0.0614976	0.0731666	0.272859	-0.00441225	-0.0426817	-0.0482389	0.0343934	0.0747244	0.0266141	0.37956	-0.0473211	0.193254	-0.0333634	-0.0349487	0.0116335	0.0398533	0.0177363	-0.0749155	0.0417954	0.239695	0.154468	0.0946496	0.276386	0.0248216	0.158839	0.434156	0.12107
		-0.097351	-0.252811	-0.0628831	-0.0442185	-0.18971	-0.206871	-0.00786736	-0.0341881	0.442494	0.57646	0.356046	0.671014	NaN	0.574543	0.0192169	-0.0208645	-0.0920752	0.0422952	-0.0922295	0.238182	0.102903	-0.0128629	-0.0632475	0.143745	-0.114722	-0.160651	-0.158316	-0.0997775	-0.086874	-0.115445	0.149761	-0.159065	0.0316068	-0.149404	-0.0792979	-0.116149	-0.147854	-0.0561607	-0.0766621	0.0456702	0.06795	-0.0299941	-0.112523	0.0379714	-0.0316222	0.153557	0.226082	-0.0614336
		-0.263463	-0.380961	-0.198329	-0.292398	-0.185779	-0.325736	-0.160515	-0.204272	0.18338	0.382227	0.56869	0.68875	0.574543	NaN	-0.0594583	0.0389797	-0.0192958	-0.0681201	-0.0284317	0.281147	0.341303	0.194881	-0.126952	0.0962515	-0.19809	-0.129821	-0.0709252	-0.149295	-0.0173061	-0.0351504	0.170064	-0.2381	0.245181	-0.018959	0.0727078	-0.163013	0.0257371	0.177072	0.0510124	0.116982	0.17465	0.205737	0.142926	0.356996	0.106369	0.238676	0.383187	0.125431
		-0.112419	-0.142536	-0.122251	-0.0819981	-0.143572	-0.171137	-0.144259	-0.151917	0.0711681	0.125612	0.114761	-0.0438382	0.0192169	-0.0594583	NaN	0.442588	0.137642	0.465507	0.219428	0.274896	0.207417	0.0543655	0.208859	0.0726148	0.110156	0.400758	0.244028	0.0420273	0.155088	0.0465459	0.0526307	0.138948	-0.0205995	0.101014	0.0761651	0.10173	-0.057307	-0.0995423	-0.0438263	-0.0500469	-0.0249888	0.114616	-0.0243383	-0.0543493	-0.123867	-0.132857	-0.141312	0.0201559
		-0.224481	-0.275079	-0.279574	-0.212806	-0.239642	-0.29778	-0.24767	-0.315402	0.0668314	0.1217	0.245727	-0.00542651	-0.0208645	0.0389797	0.442588	NaN	0.38786	0.483151	0.413248	0.203201	0.375155	0.286611	0.262462	0.160653	0.16611	0.435129	0.372623	0.147564	0.165386	0.144935	0.146864	0.144608	0.132058	0.210076	0.267409	0.1297	0.0723574	0.110111	-0.0307109	-0.0166714	0.0487441	0.264494	0.121132	0.0974737	-0.0622333	-0.122256	-0.0716929	0.127962
		-0.241365	-0.296442	-0.28714	-0.26156	-0.152196	-0.287039	-0.236295	-0.240863	-0.0466147	-0.0189524	0.0743415	-0.0483677	-0.0920752	-0.0192958	0.137642	0.38786	NaN	0.264021	0.323283	-0.0177471	0.174048	0.420549	0.0969106	0.130734	0.138188	0.199808	0.377297	0.160367	0.0555543	0.272395	0.113312	0.000535969	0.267345	0.348764	0.543297	0.0240284	0.277497	0.422742	0.0339147	-0.0323525	0.0317202	0.259479	0.243022	0.16319	0.130779	-0.0611531	0.00445862	0.158046
		-0.0732383	-0.146268	-0.171156	-0.0790553	-0.187564	-0.155374	-0.114453	-0.18112	0.103068	0.162546	0.115004	-0.0222595	0.0422952	-0.0681201	0.465507	0.483151	0.264021	NaN	0.236952	0.236542	0.204547	0.141239	0.231993	0.17504	0.150298	0.347397	0.268003	0.0502901	0.110892	0.0785168	0.116664	0.148326	0.0763637	0.158849	0.108042	0.130148	-0.0456353	-0.072193	-0.0913669	-0.0613644	-0.0415806	0.134195	-0.0147404	-0.0557563	-0.125857	-0.133128	-0.143255	0.0674127
		-0.283339	-0.253855	-0.147914	-0.21657	-0.152263	-0.277742	-0.294672	-0.208062	-0.0733075	-0.00884935	0.0628467	-0.0343343	-0.0922295	-0.0284317	0.219428	0.413248	0.323283	0.236952	NaN	0.0958161	0.33854	0.309669	0.121373	0.010714	0.0514996	0.355161	0.213586	0.0629252	0.173515	0.104092	0.0544297	0.0465191	0.0537066	0.214315	0.322447	0.0177097	0.170604	0.240052	0.0180269	-0.0749964	-0.0258802	0.1455	0.121953	0.10281	0.00478723	-0.117083	-0.0433338	0.0662013
		-0.244231	-0.276536	-0.205417	-0.20339	-0.337083	-0.274428	-0.241323	-0.271954	-0.0198553	0.0912527	0.0475776	0.251805	0.238182	0.281147	0.274896	0.203201	-0.0177471	0.236542	0.0958161	NaN	0.494613	0.28217	0.132982	0.0216114	-0.00817043	0.183825	0.0476239	0.103833	0.399866	0.204413	0.237653	0.115973	-0.032997	-0.0378872	-0.088545	0.179677	0.104739	0.0953782	-0.208904	-0.179285	-0.12944	0.0342999	0.103627	0.151043	-0.055945	-0.0473278	0.0183926	0.0295083
		-0.411558	-0.407329	-0.323845	-0.415359	-0.360242	-0.41433	-0.392772	-0.416674	-0.101068	0.0329362	0.164417	0.207446	0.102903	0.341303	0.207417	0.375155	0.174048	0.204547	0.33854	0.494613	NaN	0.546562	0.166441	0.0647266	0.0432394	0.319254	0.207214	0.146899	0.439504	0.291811	0.301768	0.0792749	0.187002	0.203438	0.166778	0.166329	0.323258	0.349908	-0.0915199	-0.108852	-0.0197294	0.274855	0.318911	0.377022	0.0931359	-0.0199751	0.0829015	0.208884
		-0.365271	-0.358426	-0.380429	-0.41793	-0.276875	-0.356123	-0.330625	-0.367431	-0.167545	-0.0831435	0.0449088	0.0614976	-0.0128629	0.194881	0.0543655	0.286611	0.420549	0.141239	0.309669	0.28217	0.546562	NaN	0.0749771	0.0538631	0.027646	0.171839	0.230756	0.163993	0.257683	0.394049	0.234595	-0.0163297	0.263193	0.277968	0.392935	0.110619	0.400924	0.679441	-0.0533792	-0.0904962	-0.0236711	0.276058	0.380083	0.361738	0.249101	0.0232446	0.0724926	0.251267
		-0.304502	-0.344322	-0.35037	-0.350239	-0.480987	-0.422705	-0.353158	-0.568534	0.126055	0.173415	0.00741584	0.0731666	-0.0632475	-0.126952	0.208859	0.262462	0.0969106	0.231993	0.121373	0.132982	0.166441	0.0749771	NaN	0.523496	0.65662	0.594529	0.509604	0.537927	0.489141	0.458487	0.65678	0.647187	0.161067	0.203294	-0.0949871	0.511322	0.153648	-0.136234	-0.126574	0.100825	0.360545	0.436198	0.292091	0.297986	-0.0376454	0.00671409	0.161721	0.354734
		-0.24531	-0.317537	-0.280286	-0.282721	-0.359263	-0.371342	-0.253447	-0.431285	0.280577	0.408214	0.237983	0.272859	0.143745	0.0962515	0.0726148	0.160653	0.130734	0.17504	0.010714	0.0216114	0.0647266	0.0538631	0.523496	NaN	0.462707	0.363482	0.380093	0.298669	0.205856	0.299646	0.543207	0.283198	0.411543	0.252522	0.0540735	0.215172	0.102026	-0.0876499	-0.000705102	0.227682	0.49756	0.5149	0.241035	0.302005	0.0131228	0.103069	0.272836	0.379832
		-0.246201	-0.302247	-0.361648	-0.335603	-0.441871	-0.375621	-0.302989	-0.546512	0.0770907	0.0683027	-0.0688421	-0.00441225	-0.114722	-0.19809	0.110156	0.16611	0.138188	0.150298	0.0514996	-0.00817043	0.0432394	0.027646	0.65662	0.462707	NaN	0.487613	0.508389	0.681455	0.363763	0.432387	0.568534	0.523689	0.204291	0.248681	-0.0944103	0.44277	0.169499	-0.118746	-0.0974026	0.150975	0.391739	0.469042	0.314647	0.251944	-0.0211093	0.014793	0.16724	0.332119
		-0.453015	-0.410195	-0.273068	-0.444657	-0.401319	-0.516875	-0.487398	-0.544416	0.0158779	0.0588835	0.0601181	-0.0426817	-0.160651	-0.129821	0.400758	0.435129	0.199808	0.347397	0.355161	0.183825	0.319254	0.171839	0.594529	0.363482	0.487613	NaN	0.696303	0.406597	0.63982	0.494769	0.457753	0.340412	0.16043	0.381655	0.0745139	0.290513	0.272484	-0.0367386	0.0713471	0.136737	0.309623	0.604714	0.430654	0.379062	0.0448126	-0.0101552	0.0913362	0.260125
		-0.467756	-0.450121	-0.359818	-0.54661	-0.367238	-0.529445	-0.475032	-0.597954	0.0712289	0.0133404	0.0891252	-0.0482389	-0.158316	-0.0709252	0.244028	0.372623	0.377297	0.268003	0.213586	0.0476239	0.207214	0.230756	0.509604	0.380093	0.508389	0.696303	NaN	0.432242	0.467773	0.668982	0.446211	0.227343	0.222775	0.367366	0.228078	0.230692	0.282789	0.0924203	0.156055	0.281311	0.354923	0.626235	0.49892	0.419618	0.201767	0.106736	0.176142	0.289681
		-0.367333	-0.41965	-0.46876	-0.45656	-0.572189	-0.477816	-0.352985	-0.674805	-0.126358	-0.145539	-0.250101	0.0343934	-0.0997775	-0.149295	0.0420273	0.147564	0.160367	0.0502901	0.0629252	0.103833	0.146899	0.163993	0.537927	0.298669	0.681455	0.406597	0.432242	NaN	0.587507	0.726538	0.745171	0.523687	0.0485592	0.144041	-0.118865	0.675911	0.454488	0.0298495	-0.262876	-0.0810654	0.132102	0.28758	0.516165	0.444684	0.077233	0.130242	0.336033	0.236117
		-0.494242	-0.439945	-0.354555	-0.518141	-0.499009	-0.519004	-0.488798	-0.611661	-0.166994	-0.143726	-0.211157	0.0747244	-0.086874	-0.0173061	0.155088	0.165386	0.0555543	0.110892	0.173515	0.399866	0.439504	0.257683	0.489141	0.205856	0.363763	0.63982	0.467773	0.587507	NaN	0.714804	0.661445	0.3611	0.0349219	0.242119	-0.112077	0.473417	0.550671	0.0892431	-0.116294	-0.0530522	0.0868977	0.355274	0.573259	0.570965	0.129247	0.145767	0.248987	0.204673
		-0.583258	-0.562029	-0.488767	-0.68518	-0.54715	-0.627819	-0.534561	-0.740204	-0.16043	-0.181621	-0.219755	0.0266141	-0.115445	-0.0351504	0.0465459	0.144935	0.272395	0.0785168	0.104092	0.204413	0.291811	0.394049	0.458487	0.299646	0.432387	0.494769	0.668982	0.726538	0.714804	NaN	0.699844	0.286077	0.137911	0.257515	0.0709076	0.430227	0.581536	0.256133	-0.0612133	0.0346419	0.17205	0.440203	0.684522	0.633769	0.321785	0.254356	0.352129	0.287332
		-0.477093	-0.513806	-0.508389	-0.566071	-0.606582	-0.58279	-0.443491	-0.745001	0.0197616	0.107419	-0.0382426	0.37956	0.149761	0.170064	0.0526307	0.146864	0.113312	0.116664	0.0544297	0.237653	0.301768	0.234595	0.65678	0.543207	0.568534	0.457753	0.446211	0.745171	0.661445	0.699844	NaN	0.46098	0.286164	0.208081	-0.110312	0.608014	0.421886	0.0467341	-0.199749	-0.00146732	0.304658	0.462173	0.571033	0.642466	0.136879	0.220165	0.525339	0.393256
		-0.142341	-0.193674	-0.289547	-0.177	-0.418366	-0.244139	-0.200197	-0.445467	-0.0375687	-0.042973	-0.196245	-0.0473211	-0.159065	-0.2381	0.138948	0.144608	0.000535969	0.148326	0.0465191	0.115973	0.0792749	-0.0163297	0.647187	0.283198	0.523689	0.340412	0.227343	0.523687	0.3611	0.286077	0.46098	NaN	0.0368592	0.103663	-0.201553	0.666593	0.121622	-0.208577	-0.282747	-0.110705	0.11468	0.139884	0.109786	0.0718607	-0.160332	-0.124354	0.0345613	0.254144
		-0.422501	-0.403453	-0.379552	-0.46202	-0.296362	-0.419948	-0.41553	-0.475249	0.0116908	0.179605	0.279258	0.193254	0.0316068	0.245181	-0.0205995	0.132058	0.267345	0.0763637	0.0537066	-0.032997	0.187002	0.263193	0.161067	0.411543	0.204291	0.16043	0.222775	0.0485592	0.0349219	0.137911	0.286164	0.0368592	NaN	0.566846	0.389817	0.018633	0.296233	0.273962	0.0455305	0.141316	0.395829	0.641642	0.338988	0.353658	0.114224	0.0294805	0.214197	0.632537
		-0.428033	-0.362834	-0.348385	-0.475518	-0.227089	-0.389957	-0.426644	-0.451239	-0.089714	0.0271346	0.0881374	-0.0333634	-0.149404	-0.018959	0.101014	0.210076	0.348764	0.158849	0.214315	-0.0378872	0.203438	0.277968	0.203294	0.252522	0.248681	0.381655	0.367366	0.144041	0.242119	0.257515	0.208081	0.103663	0.566846	NaN	0.487933	0.0860205	0.51947	0.30974	0.0880494	0.0416862	0.218655	0.636466	0.420229	0.326678	0.139254	-0.0369897	0.0488625	0.547161
		-0.263355	-0.27987	-0.137397	-0.255572	0.0800958	-0.260254	-0.2338	-0.0870952	-0.055548	0.0164774	0.184634	-0.0349487	-0.0792979	0.0727078	0.0761651	0.267409	0.543297	0.108042	0.322447	-0.088545	0.166778	0.392935	-0.0949871	0.0540735	-0.0944103	0.0745139	0.228078	-0.118865	-0.112077	0.0709076	-0.110312	-0.201553	0.389817	0.487933	NaN	-0.226194	0.267009	0.620694	0.238282	0.0540722	0.0514062	0.324982	0.17687	0.132311	0.254709	-0.0549967	-0.0214779	0.227435
		-0.196191	-0.266418	-0.365811	-0.268686	-0.507256	-0.306506	-0.225018	-0.53368	-0.122865	-0.122504	-0.249999	0.0116335	-0.116149	-0.163013	0.10173	0.1297	0.0240284	0.130148	0.0177097	0.179677	0.166329	0.110619	0.511322	0.215172	0.44277	0.290513	0.230692	0.675911	0.473417	0.430227	0.608014	0.666593	0.018633	0.0860205	-0.226194	NaN	0.252957	-0.100502	-0.331593	-0.1891	0.013352	0.118964	0.270512	0.184801	-0.0725971	-0.0438058	0.130548	0.23065
		-0.516626	-0.439005	-0.398341	-0.551859	-0.350196	-0.472808	-0.476969	-0.525085	-0.27473	-0.179643	-0.167317	0.0398533	-0.147854	0.0257371	-0.057307	0.0723574	0.277497	-0.0456353	0.170604	0.104739	0.323258	0.400924	0.153648	0.102026	0.169499	0.272484	0.282789	0.454488	0.550671	0.581536	0.421886	0.121622	0.296233	0.51947	0.267009	0.252957	NaN	0.462879	-0.0491831	-0.137272	0.0367011	0.347453	0.621569	0.568247	0.256654	0.0912172	0.248051	0.355113
		-0.300071	-0.28889	-0.23398	-0.3393	-0.0625986	-0.258665	-0.247546	-0.152614	-0.221868	-0.15493	-0.0104767	0.0177363	-0.0561607	0.177072	-0.0995423	0.110111	0.422742	-0.072193	0.240052	0.0953782	0.349908	0.679441	-0.136234	-0.0876499	-0.118746	-0.0367386	0.0924203	0.0298495	0.0892431	0.256133	0.0467341	-0.208577	0.273962	0.30974	0.620694	-0.100502	0.462879	NaN	0.0244202	-0.13309	-0.070929	0.166054	0.327859	0.282036	0.338028	0.000824405	0.0699031	0.163609
		-0.113015	-0.099985	0.15156	-0.140479	0.316323	-0.135457	-0.0788147	0.0699272	0.0371367	0.0115933	0.149949	-0.0749155	-0.0766621	0.0510124	-0.0438263	-0.0307109	0.0339147	-0.0913669	0.0180269	-0.208904	-0.0915199	-0.0533792	-0.126574	-0.000705102	-0.0974026	0.0713471	0.156055	-0.262876	-0.116294	-0.0612133	-0.199749	-0.282747	0.0455305	0.0880494	0.238282	-0.331593	-0.0491831	0.0244202	NaN	0.459325	0.279269	0.361425	0.127813	0.115045	0.250593	0.241513	0.0911023	0.00734452
		-0.0867276	-0.177856	-0.0151077	-0.154633	0.0453339	-0.210365	-0.0561502	-0.150953	0.266972	0.188291	0.259317	0.0417954	0.0456702	0.116982	-0.0500469	-0.0166714	-0.0323525	-0.0613644	-0.0749964	-0.179285	-0.108852	-0.0904962	0.100825	0.227682	0.150975	0.136737	0.281311	-0.0810654	-0.0530522	0.0346419	-0.00146732	-0.110705	0.141316	0.0416862	0.0540722	-0.1891	-0.137272	-0.13309	0.459325	NaN	0.573655	0.548128	0.171385	0.212105	0.152283	0.441256	0.230981	0.166473
		-0.332433	-0.363086	-0.184558	-0.32478	-0.230248	-0.418932	-0.301901	-0.374294	0.262314	0.35712	0.309266	0.239695	0.06795	0.17465	-0.0249888	0.0487441	0.0317202	-0.0415806	-0.0258802	-0.12944	-0.0197294	-0.0236711	0.360545	0.49756	0.391739	0.309623	0.354923	0.132102	0.0868977	0.17205	0.304658	0.11468	0.395829	0.218655	0.0514062	0.013352	0.0367011	-0.070929	0.279269	0.573655	NaN	0.717517	0.311877	0.371546	0.123159	0.243923	0.47349	0.397225
		-0.646748	-0.610048	-0.402981	-0.69391	-0.387736	-0.703339	-0.627731	-0.714235	0.0598887	0.227844	0.309603	0.154468	-0.0299941	0.205737	0.114616	0.264494	0.259479	0.134195	0.1455	0.0342999	0.274855	0.276058	0.436198	0.5149	0.469042	0.604714	0.626235	0.28758	0.355274	0.440203	0.462173	0.139884	0.641642	0.636466	0.324982	0.118964	0.347453	0.166054	0.361425	0.548128	0.717517	NaN	0.724803	0.668669	0.280061	0.273231	0.369292	0.700416
		-0.643906	-0.551526	-0.473912	-0.718689	-0.447793	-0.629917	-0.572067	-0.704364	-0.20821	-0.112845	-0.0569747	0.0946496	-0.112523	0.142926	-0.0243383	0.121132	0.243022	-0.0147404	0.121953	0.103627	0.318911	0.380083	0.292091	0.241035	0.314647	0.430654	0.49892	0.516165	0.573259	0.684522	0.571033	0.109786	0.338988	0.420229	0.17687	0.270512	0.621569	0.327859	0.127813	0.171385	0.311877	0.724803	NaN	0.807704	0.395698	0.331645	0.423728	0.459887
		-0.654253	-0.587959	-0.448567	-0.732099	-0.388245	-0.627746	-0.529393	-0.673053	-0.157447	0.0175972	0.0829298	0.276386	0.0379714	0.356996	-0.0543493	0.0974737	0.16319	-0.0557563	0.10281	0.151043	0.377022	0.361738	0.297986	0.302005	0.251944	0.379062	0.419618	0.444684	0.570965	0.633769	0.642466	0.0718607	0.353658	0.326678	0.132311	0.184801	0.568247	0.282036	0.115045	0.212105	0.371546	0.668669	0.807704	NaN	0.373505	0.420834	0.595564	0.417463
		-0.332144	-0.319066	-0.12768	-0.371659	-0.0553125	-0.314454	-0.226478	-0.167742	-0.0820911	-0.0948345	-0.0313282	0.0248216	-0.0316222	0.106369	-0.123867	-0.0622333	0.130779	-0.125857	0.00478723	-0.055945	0.0931359	0.249101	-0.0376454	0.0131228	-0.0211093	0.0448126	0.201767	0.077233	0.129247	0.321785	0.136879	-0.160332	0.114224	0.139254	0.254709	-0.0725971	0.256654	0.338028	0.250593	0.152283	0.123159	0.280061	0.395698	0.373505	NaN	0.290702	0.236624	0.105816
		-0.178227	-0.232483	-0.111567	-0.254573	-0.0315633	-0.211671	-0.00302303	-0.155377	0.0478505	-0.00248384	0.0208778	0.158839	0.153557	0.238676	-0.132857	-0.122256	-0.0611531	-0.133128	-0.117083	-0.0473278	-0.0199751	0.0232446	0.00671409	0.103069	0.014793	-0.0101552	0.106736	0.130242	0.145767	0.254356	0.220165	-0.124354	0.0294805	-0.0369897	-0.0549967	-0.0438058	0.0912172	0.000824405	0.241513	0.441256	0.243923	0.273231	0.331645	0.420834	0.290702	NaN	0.443864	0.0397493
		-0.387094	-0.40671	-0.24502	-0.398375	-0.273181	-0.420781	-0.251235	-0.376393	0.0296895	0.126976	0.0942497	0.434156	0.226082	0.383187	-0.141312	-0.0716929	0.00445862	-0.143255	-0.0433338	0.0183926	0.0829015	0.0724926	0.161721	0.272836	0.16724	0.0913362	0.176142	0.336033	0.248987	0.352129	0.525339	0.0345613	0.214197	0.0488625	-0.0214779	0.130548	0.248051	0.0699031	0.0911023	0.230981	0.47349	0.369292	0.423728	0.595564	0.236624	0.443864	NaN	0.214014
		-0.461414	-0.443569	-0.461762	-0.538103	-0.401259	-0.484345	-0.475078	-0.626949	-0.0498363	0.137133	0.1254	0.12107	-0.0614336	0.125431	0.0201559	0.127962	0.158046	0.0674127	0.0662013	0.0295083	0.208884	0.251267	0.354734	0.379832	0.332119	0.260125	0.289681	0.236117	0.204673	0.287332	0.393256	0.254144	0.632537	0.547161	0.227435	0.23065	0.355113	0.163609	0.00734452	0.166473	0.397225	0.700416	0.459887	0.417463	0.105816	0.0397493	0.214014	NaN
		-0.497411	-0.476531	-0.308521	-0.50629	-0.231488	-0.520355	-0.468556	-0.472611	0.0358175	0.221671	0.328672	0.126833	-0.00789634	0.201812	0.0530842	0.213067	0.291194	0.0925334	0.13312	-0.0489399	0.187047	0.267343	0.167112	0.327932	0.179913	0.263892	0.329922	0.0125442	0.0479018	0.14543	0.175406	-0.0208055	0.633273	0.569324	0.420393	-0.0485619	0.255578	0.223092	0.283939	0.373929	0.487653	0.93722	0.481812	0.426475	0.201162	0.138749	0.197934	0.632156
		-0.346977	-0.361382	-0.0796866	-0.324841	-0.147099	-0.396886	-0.326957	-0.237651	-0.00643151	0.100185	0.157651	0.0868253	0.0237202	0.137697	-0.0636772	0.0444951	0.096368	-0.0383179	0.0436664	-0.0493167	0.0818148	0.136633	-0.0546626	0.0509934	-0.0484582	0.0254132	0.104915	-0.0689701	-0.0152296	0.104333	-0.0099544	-0.17857	0.216591	0.200939	0.261464	-0.14872	0.103489	0.137273	0.258485	0.232945	0.191093	0.415419	0.254139	0.221969	0.22018	0.125152	0.103991	0.223124
		-0.264696	-0.317616	-0.25515	-0.346168	-0.221963	-0.374022	-0.282404	-0.43269	0.0365165	0.120014	0.175157	0.0513949	0.00442784	0.127704	0.0243142	0.123579	0.0794198	0.0590217	0.0275903	0.0140762	0.110326	0.132549	0.109394	0.200677	0.143304	0.173129	0.231007	0.0514257	0.0926434	0.157087	0.138184	-0.00570835	0.284213	0.219027	0.100321	0.0179651	0.0669115	0.0250186	0.200943	0.446629	0.307048	0.596613	0.340027	0.277262	0.0986013	0.201754	0.120474	0.385858
		-0.409746	-0.408778	-0.405907	-0.485954	-0.3744	-0.479787	-0.439923	-0.59251	0.00569052	0.0854826	0.0821987	0.0181082	-0.109239	0.00492972	0.0992987	0.186535	0.18903	0.12866	0.101991	0.0239142	0.170899	0.192381	0.394348	0.327701	0.561819	0.4198	0.432876	0.385306	0.300252	0.355952	0.345955	0.286644	0.385246	0.481153	0.123229	0.275944	0.260123	0.0544273	0.0891579	0.309595	0.438208	0.733479	0.493049	0.347114	0.109156	0.0968958	0.164389	0.533857
		-0.505356	-0.500681	-0.495705	-0.607247	-0.453717	-0.558345	-0.463306	-0.675222	-0.173346	-0.0501516	-0.0375214	0.0880357	-0.0844406	0.0518863	0.0130351	0.127494	0.186372	0.0379181	0.0906045	0.0799647	0.227229	0.276864	0.337509	0.245945	0.301968	0.261814	0.286616	0.56758	0.390434	0.527261	0.579749	0.280449	0.350308	0.363863	0.116077	0.444286	0.539131	0.198274	-0.0885691	-0.0121201	0.183036	0.47198	0.569317	0.53813	0.132095	0.130601	0.318577	0.575254
		-0.665131	-0.596296	-0.503361	-0.720123	-0.429404	-0.63769	-0.55549	-0.695795	-0.245192	-0.0946167	-0.0140172	0.175682	-0.0385916	0.231355	-0.0773157	0.113128	0.29492	-0.0349327	0.100568	0.0868613	0.307118	0.446607	0.187332	0.224572	0.219324	0.192374	0.323512	0.528146	0.392183	0.622528	0.557861	0.0745539	0.428934	0.393846	0.277481	0.268518	0.674455	0.454079	0.0179003	0.0551318	0.22263	0.609792	0.836955	0.809472	0.361634	0.322291	0.48864	0.511968
		-0.378484	-0.422738	-0.150716	-0.399381	-0.15912	-0.417194	-0.29462	-0.27348	-0.00160518	0.0957155	0.202009	0.103421	0.0520778	0.198869	-0.0664354	0.0723426	0.109323	-0.0305553	0.0364929	-0.0330803	0.0830971	0.126016	-0.0148565	0.0591805	-0.0485889	0.0547648	0.121487	-0.00178821	0.0365704	0.163256	0.0602795	-0.163727	0.215444	0.174469	0.182554	-0.110968	0.154094	0.147932	0.225072	0.259904	0.21111	0.39854	0.311063	0.341176	0.292499	0.241401	0.179254	0.226447
		-0.507813	-0.522208	-0.433183	-0.610947	-0.400547	-0.561668	-0.403189	-0.608545	-0.135919	-0.0623526	-0.033829	0.0722154	0.000404014	0.162274	-0.0406867	0.081951	0.123824	-0.0109452	0.0266522	0.0671091	0.193887	0.273334	0.166425	0.154808	0.166448	0.197936	0.300542	0.424783	0.369306	0.612121	0.409679	0.0387855	0.163933	0.155129	0.0419871	0.20763	0.411684	0.188065	0.0746099	0.240134	0.17519	0.465297	0.624858	0.609661	0.283549	0.474237	0.367497	0.311313
		-0.476616	-0.451969	-0.462596	-0.566919	-0.452319	-0.499147	-0.430314	-0.639772	-0.198074	-0.153143	-0.164434	0.00933578	-0.128463	-0.0261392	0.00302151	0.135333	0.223498	0.0252011	0.0951747	0.08319	0.241909	0.306081	0.267873	0.152068	0.343058	0.305379	0.370033	0.713502	0.518588	0.6655	0.510463	0.203983	0.124212	0.272457	0.0520137	0.430848	0.569755	0.218018	-0.0846774	-7.36918e-06	0.101701	0.381051	0.683436	0.545806	0.223687	0.212215	0.282346	0.298803
		-0.108472	-0.142035	0.0182019	-0.040548	0.097318	-0.103717	-0.108053	0.0930249	-0.0918367	-0.00552011	0.132811	0.00744977	-0.0132721	0.110827	-0.0866889	0.0543547	0.234218	-0.0783676	0.176535	-0.0846234	0.0814319	0.205381	-0.341441	-0.163028	-0.316088	-0.277109	-0.170134	-0.284629	-0.296206	-0.211904	-0.307784	-0.288704	0.222147	0.282815	0.5951	-0.279549	0.129273	0.425601	0.0293505	-0.142114	-0.128326	-0.0268462	-0.0857996	-0.0926709	0.0711853	-0.163239	-0.124188	0.0733159
		0.265527	0.0914721	-0.0184631	0.291977	-0.0797077	0.0938376	0.176124	0.057297	0.072641	-0.000675602	-0.0746031	-0.0963948	-0.0284693	-0.152937	-0.0221358	-0.0116521	-0.0652015	0.0371485	-0.132642	-0.0317616	-0.118416	-0.0667803	-0.00325616	0.00813217	0.0559794	-0.250061	-0.165581	0.0152262	-0.23278	-0.150456	-0.100751	0.170129	-0.0836512	-0.14838	-0.0797593	0.143597	-0.210533	-0.115847	-0.240987	-0.0551095	-0.122932	-0.217184	-0.248433	-0.317491	-0.194729	-0.19524	-0.214316	-0.0130931
		-0.146502	-0.20928	-0.173979	-0.0983803	-0.18721	-0.179221	-0.183	-0.188029	0.0344067	0.1783	0.16885	0.131082	0.0536183	0.14046	-0.048627	0.00397811	0.0117594	-0.0159998	-0.0360281	-0.0345552	0.048467	0.0593938	0.033473	0.120501	0.136736	-0.185103	-0.130512	-0.022296	-0.240451	-0.17903	-0.00132894	0.193465	0.36871	0.250259	0.141243	0.0967365	0.0306116	0.0605969	-0.143552	-0.0298258	0.173569	0.206778	-0.0183981	-0.0243955	-0.0805826	-0.196525	-0.00145999	0.418991
		-0.223806	-0.236934	-0.0503191	-0.179782	-0.0131444	-0.208211	-0.200829	-0.0179309	-0.15374	-0.114907	0.0196696	0.00810818	-0.0500673	0.128611	-0.147236	0.0187722	0.269552	-0.127653	0.19554	0.0265768	0.243267	0.467589	-0.2598	-0.168939	-0.230261	-0.171285	-0.0776375	-0.129678	-0.0615886	0.0321941	-0.138585	-0.259512	0.182542	0.214059	0.486445	-0.182862	0.338308	0.746937	-0.0126004	-0.156952	-0.115346	-0.00202613	0.103688	0.0508521	0.177851	-0.0954733	-0.0352236	0.0652728
		0.111656	-0.0236133	-0.0850025	0.132758	-0.119285	0.0116154	0.144666	0.0309414	-0.0672883	-0.142186	-0.220285	-0.106594	-0.0355914	-0.145041	-0.101121	-0.0769301	0.00856331	-0.0771099	-0.145374	-0.0383069	-0.12577	0.0435921	-0.0662854	-0.106317	-0.0111834	-0.26988	-0.152657	0.246467	-0.100242	0.104212	0.0161226	0.067346	-0.243641	-0.268396	-0.0874124	0.198219	0.0121544	0.105215	-0.271338	-0.170836	-0.238913	-0.323618	-0.0555192	-0.133962	-0.0101873	0.0150681	-0.0450001	-0.147452
		-0.170778	-0.244478	-0.187211	-0.121511	-0.230669	-0.211236	-0.137356	-0.171287	-0.0978333	-0.00386039	-0.0389647	0.159547	0.0995095	0.118584	-0.128872	-0.0355548	0.0654713	-0.0965961	-0.04111	0.0600246	0.0789884	0.164324	-0.0585761	-0.052539	0.00973061	-0.268866	-0.188381	0.318641	-0.0751034	0.053474	0.170639	0.132259	0.0471376	-0.00416973	0.0513334	0.29518	0.243432	0.23352	-0.278272	-0.29536	-0.110911	-0.125006	0.088846	0.0542647	0.0153417	-0.102925	0.14225	0.114332
		-0.234333	-0.265254	0.000681698	-0.235238	-0.0707828	-0.291465	-0.226136	-0.136218	-0.000932558	0.0306395	0.0752065	0.0538243	0.0316573	0.102817	-0.110687	-0.0545589	0.0196519	-0.127005	0.0325056	-0.0565451	0.0357513	0.0243277	-0.14348	-0.0441236	-0.119736	-0.00489491	0.0411304	-0.0983721	-0.00760292	0.0315567	-0.0678699	-0.199172	0.0760967	0.0854042	0.16167	-0.16177	0.0851649	0.109452	0.176268	0.0716886	0.0549233	0.158302	0.116756	0.0920456	0.147033	0.0364384	0.03382	0.0667739
		0.17201	0.13671	0.501936	0.436134	0.158601	0.137283	0.140088	0.469101	0.111166	0.0573964	-0.016835	-0.0558216	0.0523954	-0.0987401	-0.034867	-0.15637	-0.27164	-0.0957087	-0.0593378	-0.0600453	-0.194802	-0.321621	-0.253151	-0.237851	-0.324442	-0.180776	-0.343567	-0.433182	-0.264048	-0.457845	-0.424485	-0.203978	-0.333962	-0.325247	-0.214036	-0.286712	-0.385532	-0.281262	-0.0148687	-0.0830551	-0.168891	-0.349255	-0.438005	-0.416077	-0.193805	-0.178147	-0.239852	-0.344385
		-0.084234	-0.0753712	0.149568	-0.0133421	0.118258	-0.055996	-0.0635111	0.143021	-0.0596928	-0.0709126	-0.0279721	-0.112276	-0.0861115	-0.096719	0.000341468	0.0181048	0.0514221	-0.0568985	0.215006	-0.0865848	-0.00452412	-0.0105383	-0.154258	-0.170445	-0.192706	0.0059834	-0.0719431	-0.224488	-0.0881467	-0.134779	-0.2379	-0.175947	-0.0708066	0.069797	0.209094	-0.22288	0.0127821	0.120329	0.0460081	-0.108261	-0.12899	-0.129374	-0.141622	-0.138321	0.0237148	-0.112143	-0.125388	-0.154516
		-0.165954	-0.150163	-0.120955	-0.199112	-0.0291921	-0.130809	-0.126661	-0.14378	0.0128488	0.0661118	0.0557105	0.0180216	-0.00600785	0.0571877	-0.0511285	-0.0151756	-0.0201225	-0.0468397	-0.00722417	-0.0465442	-0.0113872	0.0137441	-0.0260895	0.0445002	0.0278271	0.00594326	0.026388	-0.0505727	-0.0689198	-0.0273202	-0.0346154	-0.0564796	0.129915	0.153382	0.0773564	-0.0824154	0.00866922	-0.00041254	0.0965987	0.121555	0.111599	0.241773	0.0916853	0.0552841	0.0477633	0.0361443	-0.0047488	0.158693
		0.143849	0.112363	0.501522	0.389241	0.180437	0.144794	0.164533	0.52923	0.0354468	-0.000112787	-0.0399412	-0.0838175	0.0399199	-0.0892003	-0.0914999	-0.20013	-0.262198	-0.130442	-0.0811851	-0.0707724	-0.209145	-0.301198	-0.305416	-0.301838	-0.364053	-0.255528	-0.367528	-0.41422	-0.269097	-0.439989	-0.451348	-0.251377	-0.369959	-0.357259	-0.203382	-0.306119	-0.347209	-0.202634	-0.0175413	-0.141296	-0.236048	-0.419238	-0.427206	-0.438496	-0.172772	-0.159526	-0.225383	-0.398173
		-0.241349	-0.295719	-0.00364445	-0.21541	-0.0562875	-0.260316	-0.21068	-0.06512	-0.0294195	0.0101597	0.104713	-0.00102841	0.0125411	0.116388	-0.104377	-0.0288055	0.0433537	-0.0997661	0.0266318	-0.0497911	0.0607379	0.0659483	-0.250619	-0.136958	-0.200677	-0.129561	-0.0352673	-0.174521	-0.0990869	-0.0326293	-0.179708	-0.263166	0.0710964	0.0734245	0.180307	-0.206172	0.0875653	0.181584	0.0808536	0.00443548	-0.0447881	0.0346504	0.0168058	-0.0114552	0.113337	-0.0246955	-0.0472449	0.0342982
		-0.156946	-0.136646	0.226373	-0.0603142	0.080309	-0.0877279	-0.111556	0.186913	-0.0940849	-0.0779648	-0.0467565	-0.0767861	-0.031397	-0.0344332	-0.0929217	-0.131931	-0.0510705	-0.157231	0.058187	-0.0572684	-0.0385479	-0.0553646	-0.238609	-0.243849	-0.292401	-0.0991221	-0.151422	-0.307049	-0.102453	-0.17286	-0.302464	-0.291607	-0.123769	-0.0594768	0.0944708	-0.32019	-0.0369092	0.0828382	0.0590641	-0.0772698	-0.148483	-0.153604	-0.115841	-0.130451	0.0286284	-0.0746503	-0.0984852	-0.176916
		-0.144621	-0.101937	-0.0929907	-0.147517	-0.0752341	-0.13944	-0.127433	-0.14253	-0.0638791	-0.0192673	-0.0402143	0.00226666	-0.00968681	0.0174616	-0.0683757	-0.0292363	-0.0135777	-0.0720787	-0.0387902	-0.0327238	0.0126873	0.0239088	-0.0421874	-0.0141626	-0.0478336	-0.0475766	-0.0367566	0.0527052	-0.00938803	0.0449501	0.0218815	-0.0442119	-0.00899446	-0.0015213	-0.0241611	-0.0104761	0.144252	-0.0133184	0.0198376	-0.00854628	-0.020044	0.077261	0.117571	0.0904207	0.016159	0.0214788	0.0310566	0.0340873
		-0.0288973	0.0884766	0.0832436	0.0278945	-0.140376	0.049379	-0.0537698	-0.0341667	-0.237376	-0.374931	-0.441793	-0.263778	-0.241221	-0.355721	-0.101351	-0.22009	-0.279958	-0.138322	-0.17363	-0.0877519	-0.233491	-0.302309	-0.0830023	-0.278519	-0.107084	-0.0651653	-0.124076	0.0474617	0.0517355	0.00503746	-0.0887474	0.0170528	-0.409085	-0.385608	-0.469008	0.0630996	-0.175428	-0.344348	-0.219353	-0.315784	-0.34973	-0.45146	-0.191206	-0.252863	-0.204913	-0.166636	-0.203529	-0.360101
		-0.126635	-0.00972982	-0.143513	-0.0776321	-0.240252	-0.0530792	-0.183756	-0.260676	-0.10108	-0.0816027	-0.21594	-0.10069	-0.0932289	-0.230994	0.181952	0.0448653	-0.127158	0.176556	-0.0248088	0.155495	-0.0148035	-0.115638	0.220902	0.0176891	0.128461	0.165058	0.0388204	0.0513812	0.134561	0.0357138	0.111482	0.240076	-0.138737	-0.132051	-0.322405	0.165156	-0.183958	-0.31526	-0.221093	-0.13937	-0.118076	-0.0970935	-0.0808421	-0.101353	-0.19433	-0.123247	-0.139019	-0.0350182
		-0.284012	-0.241587	-0.293315	-0.2817	-0.402178	-0.28312	-0.294149	-0.446622	-0.0880999	-0.0550093	-0.166407	0.0416732	-0.0620308	-0.0736076	0.0157958	0.0166662	-0.0560716	0.043969	-0.0211061	0.0958442	0.0595098	0.0299892	0.273965	0.126128	0.256053	0.175406	0.110935	0.28568	0.243865	0.235141	0.296831	0.324778	0.0631288	0.0442328	-0.21992	0.309259	0.116064	-0.11108	-0.211841	-0.103262	0.0883125	0.143029	0.165885	0.155643	-0.0827376	-0.0488948	0.0931267	0.177472
		-0.348063	-0.276069	-0.24221	-0.334364	-0.375901	-0.355959	-0.37487	-0.470956	-0.0558503	-0.0161674	-0.121299	-0.02473	-0.133055	-0.198376	0.161979	0.144879	-0.0219578	0.165483	0.0700068	0.0816099	0.0815105	-0.0163531	0.40241	0.195581	0.348416	0.395019	0.256707	0.30063	0.346783	0.251343	0.316646	0.312725	0.0459557	0.141792	-0.137663	0.275798	0.0774314	-0.19159	-0.116589	-0.0172895	0.132002	0.253435	0.186463	0.16977	-0.0725764	-0.0462112	0.0176361	0.159368
		-0.0894972	0.00506578	-0.0765011	-0.0681925	-0.180006	-0.0307102	-0.129652	-0.181458	-0.091637	-0.146997	-0.232802	-0.132293	-0.183208	-0.256881	0.0381072	-0.0180597	-0.118187	0.0254415	-0.0299277	0.00781981	-0.0360078	-0.133477	0.204642	0.0223282	0.149926	0.187141	0.0956933	0.111833	0.214446	0.0700131	0.121699	0.195227	-0.118738	-0.0782152	-0.264087	0.155547	-0.0706757	-0.256106	-0.153412	-0.0782798	-0.0222134	-0.052637	-0.0253446	-0.0385215	-0.121747	-0.10622	-0.100483	-0.0479054
		0.0435829	0.114504	0.172566	0.119732	-0.04124	0.11478	0.0155234	0.09691	-0.143546	-0.224734	-0.332917	-0.239307	-0.158121	-0.319542	0.00537276	-0.172313	-0.27383	-0.0470835	-0.126142	-0.0356721	-0.220739	-0.331502	-0.0988652	-0.234201	-0.176401	-0.041361	-0.179179	-0.190861	-0.0198641	-0.136834	-0.215567	-0.0439583	-0.369843	-0.358679	-0.422919	-0.081379	-0.316689	-0.402035	-0.177474	-0.217874	-0.313629	-0.42744	-0.338199	-0.342121	-0.235725	-0.186664	-0.280405	-0.341361
		0.0286176	0.0465893	0.409174	0.24772	0.161123	0.053373	0.0258142	0.368738	0.0624706	0.0878596	0.0682651	0.012106	0.06593	0.0160996	-0.0339809	-0.121199	-0.221621	-0.0943297	0.0253943	-0.0465054	-0.0999434	-0.227306	-0.254154	-0.212902	-0.367218	-0.143073	-0.32767	-0.481194	-0.264751	-0.441415	-0.403885	-0.224019	-0.231471	-0.211133	-0.0829793	-0.321183	-0.296911	-0.176752	0.0491129	-0.0694375	-0.131234	-0.232545	-0.348841	-0.31675	-0.136622	-0.165027	-0.191756	-0.252896
		-0.0432384	-0.0288493	0.231381	0.0290968	0.127965	-0.0436653	-0.0315593	0.171083	0.0366593	0.0588091	0.089763	-0.0409365	0.00657548	-0.0357628	-0.013655	-0.0511393	-0.0871421	-0.063221	0.0488381	-0.0973124	-0.0667888	-0.133327	-0.150689	-0.14216	-0.193556	0.00687298	-0.128987	-0.276261	-0.179115	-0.24377	-0.271248	-0.213053	-0.10032	-0.0326117	0.05419	-0.270915	-0.149093	-0.0706381	0.103205	5.80831e-05	-0.0407496	-0.0722424	-0.170273	-0.14007	-0.0323473	-0.0899479	-0.131252	-0.176072
		-0.130758	-0.152732	-0.128619	-0.12492	-0.211197	-0.156281	-0.13014	-0.211245	0.0168166	0.0286282	-0.038796	0.0248746	0.00408198	-0.0749257	0.0399444	0.0398522	-0.0533998	0.0617954	0.00772294	0.0307295	0.0101164	-0.0429573	0.159349	0.0423134	0.116166	0.0848976	0.0286243	0.154034	0.0574901	0.0660717	0.0970719	0.213779	-0.0803715	-0.0194533	-0.144508	0.1755	-0.0376985	-0.182448	-0.118614	-0.0901802	-0.0021208	0.00824354	-0.00394709	-0.021471	-0.0879444	-0.0905675	-0.0433224	-0.0176843
		-0.0555027	0.0111956	0.0444699	0.0330176	-0.164194	-0.0291651	-0.0925425	-0.0665957	-0.0712145	-0.147856	-0.219354	-0.0990916	-0.0788176	-0.186643	-0.0288409	-0.0971971	-0.172849	-0.0291513	-0.0857216	0.0195646	-0.100683	-0.162642	0.0271965	-0.0978828	-0.0331848	0.0155046	-0.0867316	-0.047025	0.0355204	-0.0245644	-0.0298647	0.0561208	-0.21857	-0.225005	-0.318329	0.0242337	-0.162962	-0.262444	-0.15904	-0.149397	-0.165623	-0.227886	-0.160304	-0.16552	-0.136027	-0.125814	-0.149906	-0.186768
		-0.0475293	0.0646117	0.0643454	0.00662827	-0.139549	0.0503017	-0.0935179	-0.0484978	-0.141568	-0.226218	-0.293649	-0.208551	-0.194036	-0.300974	-0.121088	-0.207958	-0.277851	-0.132756	-0.161069	-0.104978	-0.195056	-0.282731	-0.107664	-0.221085	-0.103896	-0.0798799	-0.127469	-0.154589	-0.046752	-0.134996	-0.176852	-0.0485258	-0.248368	-0.252411	-0.395614	-0.0581869	-0.262764	-0.358797	-0.159359	-0.198168	-0.228781	-0.314048	-0.252894	-0.295116	-0.236323	-0.216862	-0.250366	-0.235337
		-0.0766995	0.00166126	-0.14745	-0.0468421	-0.234213	-0.057033	-0.131431	-0.239588	-0.0955494	-0.118371	-0.234011	-0.138902	-0.131781	-0.26757	0.17929	0.0760925	-0.113856	0.146098	-0.0273468	0.158725	-0.0374181	-0.163331	0.205843	-0.0423242	0.109631	0.13957	0.0333234	0.150352	0.192211	0.0698525	0.118284	0.281245	-0.246516	-0.187088	-0.367573	0.240583	-0.130478	-0.365604	-0.233257	-0.182338	-0.147953	-0.152247	-0.0794627	-0.128851	-0.207928	-0.144702	-0.146009	-0.0867012
		-0.260776	-0.27297	-0.271364	-0.28359	-0.376613	-0.337469	-0.287438	-0.429903	-0.0383686	-0.0191982	-0.0841763	0.0431247	-0.0334702	-0.0728243	0.0342005	0.0302968	-0.0512662	0.0600558	-0.0205146	0.0910257	0.0254069	-0.0361446	0.259078	0.116236	0.219645	0.150499	0.125635	0.320283	0.23283	0.221762	0.302632	0.316373	0.0356849	0.0369022	-0.191593	0.339189	0.111617	-0.183499	-0.177051	-0.0894689	0.0575975	0.120216	0.145038	0.13358	-0.0818837	-0.0218204	0.082955	0.153254
		-0.351951	-0.307235	-0.285738	-0.377693	-0.441363	-0.391918	-0.364779	-0.497504	-0.144517	-0.126524	-0.247566	0.0112208	-0.102777	-0.147289	0.0864622	0.0477165	-0.0539769	0.0650857	0.0188309	0.182904	0.120202	0.0296347	0.37496	0.101972	0.317594	0.323955	0.196704	0.474789	0.497693	0.419117	0.466422	0.354251	-0.0752394	0.00812231	-0.277352	0.42712	0.215609	-0.136768	-0.227033	-0.156149	0.012459	0.108166	0.266058	0.240231	-0.0190188	0.0159328	0.114803	0.0848563
		-0.162994	-0.0922617	-0.182062	-0.14801	-0.277972	-0.152742	-0.194322	-0.280582	-0.122333	-0.173026	-0.27028	-0.0546443	-0.119573	-0.179062	0.0244465	-0.0368212	-0.101511	0.0117524	-0.0519751	0.132401	0.0298632	-0.0590603	0.20351	-0.00747857	0.153031	0.160872	0.0617412	0.268679	0.343738	0.221416	0.269692	0.211416	-0.122483	-0.0616261	-0.276258	0.250121	0.0973784	-0.158794	-0.214937	-0.170019	-0.0943625	-0.0512716	0.105518	0.0630576	-0.0586838	-0.0452742	-0.00278272	-0.0208193
		0.0187025	-0.0159062	0.393968	0.201253	0.179804	0.0113062	0.0560171	0.40684	0.0603532	0.0798343	0.0805125	-0.000207746	0.0949548	0.0401353	-0.0654038	-0.153959	-0.212184	-0.123742	-0.00903146	-0.0267391	-0.113405	-0.213177	-0.313329	-0.242778	-0.408916	-0.197242	-0.32456	-0.47812	-0.256219	-0.408008	-0.430078	-0.298564	-0.239657	-0.2335	-0.0577685	-0.359979	-0.276485	-0.124478	0.0820464	-0.0869616	-0.154945	-0.270346	-0.333394	-0.312992	-0.101068	-0.121906	-0.172627	-0.297398
		-0.122821	-0.149333	0.143825	-0.059258	-0.000495703	-0.120383	-0.061036	0.096167	0.00810756	0.0464719	0.0294164	0.098822	0.105867	0.11103	-0.106673	-0.140786	-0.126758	-0.148841	-0.0329226	0.0307476	-0.00430238	-0.0538508	-0.175178	-0.117894	-0.20465	-0.103307	-0.187741	-0.205136	-0.0554266	-0.132854	-0.141217	-0.191496	-0.133304	-0.142371	-0.0547781	-0.219123	-0.0550844	-0.00409924	0.0236392	-0.0598364	-0.0702266	-0.139977	-0.0981813	-0.0330949	0.0297059	0.00864797	0.00171942	-0.198738
		-0.102025	-0.150843	-0.136968	-0.11111	-0.194826	-0.173039	-0.131427	-0.213656	0.0360356	0.0424536	-0.00249135	0.0707769	0.0604019	0.0137517	0.024554	0.0299999	-0.0609135	0.00918254	-0.0308809	0.0698367	0.0315831	-0.026546	0.103625	0.018154	0.0733228	0.0282571	0.0250664	0.145508	0.0712153	0.0961353	0.136981	0.139202	-0.0670891	-0.108634	-0.154677	0.152832	0.0133472	-0.119449	-0.0872588	-0.0612375	-0.0157923	-0.0068037	0.0127838	0.0128702	-0.0612043	-0.0491965	0.0159618	-0.0292478
		-0.0301	0.02577	0.038149	0.0620628	-0.131283	-0.0109033	-0.0568321	-0.0309891	-0.0926539	-0.174959	-0.259636	-0.137955	-0.108995	-0.222774	-0.0364672	-0.119918	-0.217196	-0.0492426	-0.128038	0.0105286	-0.140792	-0.224621	0.0254013	-0.124398	-0.045592	-0.0082542	-0.116676	-0.0120585	0.0517938	-0.0327284	-0.0221652	0.104688	-0.261002	-0.253867	-0.34587	0.0512852	-0.165007	-0.305899	-0.145314	-0.141279	-0.177731	-0.256387	-0.165475	-0.176526	-0.16369	-0.118073	-0.134161	-0.198732
		DFS3
		NaN	0.443027	0.127855	0.42499	0.517849	0.534237	0.66845	0.554488	0.522061	0.497991	0.559142	0.469191	0.522649	0.510667	0.408851	0.476893	0.242815	0.461016	0.339487	0.438055	0.486719	0.320613	0.162263	0.322978	-0.147479	0.255847	0.100797	-0.262298	0.187049	-0.0710667	0.227521	-0.168251	-0.237693	-0.248058	0.150284	-0.205044	-0.266148	0.150196	0.0346136	-0.0913153	-0.0872454	-0.357043	-0.321331	-0.0259109	-0.0211523	0.00654203	-0.0112135	-0.450793
		0.443027	NaN	0.0438035	0.319225	0.338461	0.52638	0.364475	0.30252	0.202697	0.190434	0.217121	0.187694	0.214879	0.210103	0.201128	0.222772	0.0586012	0.234752	0.14629	0.231082	0.247935	0.131569	0.0708372	0.125157	-0.105644	0.129776	0.00265036	-0.180979	0.100425	-0.0641187	0.0849781	-0.0866267	-0.139082	-0.128097	-0.0235751	-0.100626	-0.151089	0.0127305	-0.0600356	-0.113591	-0.0945386	-0.222516	-0.205071	-0.0509167	-0.0835215	-0.0529256	-0.0631833	-0.248428
		0.127855	0.0438035	NaN	0.210015	0.224624	0.064905	0.157996	0.340707	0.222645	0.20147	0.198805	0.193189	0.2224	0.207145	0.17886	0.167109	0.0606534	0.133697	0.149279	0.191439	0.188941	0.077792	0.0877187	0.117863	-0.0986337	0.143736	0.0471297	-0.149441	0.0963344	-0.0168496	0.0668955	-0.0806918	-0.140822	-0.156752	0.0457296	-0.122794	-0.151331	0.0462028	0.173191	0.0542199	0.0323469	-0.0786243	-0.0723461	-0.00216305	0.0634971	0.0738237	0.0373652	-0.212127
		0.42499	0.319225	0.210015	NaN	0.302744	0.353009	0.387377	0.475149	0.320618	0.307445	0.328402	0.283481	0.323941	0.307642	0.2911	0.307085	0.10287	0.295758	0.222134	0.315946	0.323768	0.165958	0.111763	0.158036	-0.125935	0.163331	-0.0085247	-0.223089	0.0984013	-0.122272	0.0967286	-0.0673202	-0.167029	-0.181495	0.0453222	-0.114946	-0.196824	0.052023	-0.0128071	-0.0708136	-0.0455672	-0.235949	-0.244736	-0.0474485	-0.0467905	-0.0247096	-0.0047329	-0.284907
		0.517849	0.338461	0.224624	0.302744	NaN	0.439742	0.545821	0.611079	0.529307	0.533118	0.583618	0.503166	0.54744	0.563181	0.407002	0.490037	0.285187	0.431341	0.369157	0.441364	0.496634	0.353061	0.117199	0.306134	-0.245425	0.276793	0.119143	-0.341182	0.188997	-0.0474691	0.204447	-0.269375	-0.218192	-0.220934	0.263725	-0.308732	-0.250879	0.214736	0.226065	-0.0431676	-0.0679116	-0.286826	-0.236887	0.0617759	0.111696	0.101234	0.0373698	-0.467544
		0.534237	0.52638	0.064905	0.353009	0.439742	NaN	0.513341	0.443116	0.325979	0.31635	0.354779	0.31652	0.346756	0.339414	0.28631	0.336729	0.127082	0.316313	0.23166	0.314825	0.344601	0.202675	0.0858461	0.191707	-0.151805	0.17792	0.00914728	-0.237077	0.139652	-0.0888486	0.146405	-0.143137	-0.185209	-0.164829	0.0441218	-0.161833	-0.201439	0.0677474	-0.0356286	-0.139722	-0.130638	-0.291118	-0.243822	-0.0218885	-0.0510561	-0.00689203	-0.0333442	-0.340419
		0.66845	0.364475	0.157996	0.387377	0.545821	0.513341	NaN	0.62156	0.5639	0.539586	0.595135	0.530879	0.57998	0.567228	0.41701	0.487768	0.229849	0.451864	0.33497	0.45801	0.491786	0.309263	0.153473	0.349709	-0.198386	0.261414	0.0891533	-0.274379	0.192855	-0.0660393	0.269571	-0.232864	-0.257551	-0.286128	0.156336	-0.243322	-0.283311	0.143208	0.0818296	-0.0453325	-0.0579342	-0.345374	-0.29258	0.0357604	0.0425293	0.141619	0.0843967	-0.472878
		0.554488	0.30252	0.340707	0.475149	0.611079	0.443116	0.62156	NaN	0.616821	0.609187	0.659532	0.587639	0.642182	0.636945	0.496194	0.575336	0.290685	0.504396	0.439606	0.546989	0.593886	0.383168	0.1752	0.354272	-0.255082	0.337499	0.119471	-0.359079	0.236728	-0.0724081	0.25778	-0.249798	-0.275833	-0.286706	0.239783	-0.307929	-0.295248	0.224122	0.162515	-0.0891999	-0.0655196	-0.357089	-0.278854	0.0495878	0.112835	0.0872968	0.0711697	-0.52525
		0.522061	0.202697	0.222645	0.320618	0.529307	0.325979	0.5639	0.616821	NaN	0.917943	0.902461	0.83072	0.927877	0.842873	0.571003	0.702661	0.347204	0.61129	0.461718	0.641526	0.685278	0.436962	0.246966	0.549383	-0.252658	0.373524	0.216821	-0.424691	0.222056	-0.0675036	0.336452	-0.283449	-0.250394	-0.334074	0.282379	-0.384009	-0.378488	0.204268	0.194873	0.0185615	0.0651848	-0.337147	-0.335876	0.0233984	0.0673583	0.129887	0.142877	-0.55962
		0.497991	0.190434	0.20147	0.307445	0.533118	0.31635	0.539586	0.609187	0.917943	NaN	0.965763	0.913609	0.973679	0.905427	0.603566	0.728178	0.358587	0.640864	0.488924	0.681154	0.725918	0.467028	0.24023	0.558855	-0.30418	0.363582	0.150909	-0.489634	0.186982	-0.134746	0.336558	-0.307094	-0.188018	-0.312122	0.310651	-0.393162	-0.381202	0.22208	0.16033	-0.0505703	0.0491741	-0.322834	-0.352978	0.0402606	0.0624046	0.0700412	0.129131	-0.522139
		0.559142	0.217121	0.198805	0.328402	0.583618	0.354779	0.595135	0.659532	0.902461	0.965763	NaN	0.888766	0.948105	1	0.654907	0.797796	0.382887	0.675911	0.52951	0.717461	0.801554	0.514217	0.237497	0.544093	-0.334146	0.418674	0.194829	-0.511287	0.226074	-0.105819	0.32758	-0.338179	-0.214903	-0.325469	0.340943	-0.428624	-0.392588	0.251984	0.1861	-0.0623633	0.0109807	-0.334188	-0.35459	0.0714662	0.104658	0.079026	0.111125	-0.567552
		0.469191	0.187694	0.193189	0.283481	0.503166	0.31652	0.530879	0.587639	0.83072	0.913609	0.888766	NaN	0.92694	0.907916	0.531968	0.664603	0.334389	0.571369	0.455981	0.638095	0.692212	0.44656	0.224	0.535075	-0.276786	0.334847	0.143496	-0.410795	0.196437	-0.0867135	0.386731	-0.284451	-0.193701	-0.303154	0.27819	-0.355508	-0.350493	0.225836	0.137501	-0.0637315	0.042769	-0.315908	-0.312124	0.0724613	0.0755989	0.0817021	0.18425	-0.508846
		0.522649	0.214879	0.2224	0.323941	0.54744	0.346756	0.57998	0.642182	0.927877	0.973679	0.948105	0.92694	NaN	0.954974	0.590708	0.722423	0.349886	0.639009	0.489171	0.721979	0.762603	0.488853	0.193063	0.514469	-0.329046	0.347273	0.138711	-0.475406	0.213146	-0.109525	0.325485	-0.33636	-0.244761	-0.327507	0.295358	-0.421027	-0.383218	0.239755	0.15966	-0.0519692	0.00668239	-0.349331	-0.357216	0.0353619	0.0733588	0.104262	0.142432	-0.571059
		0.510667	0.210103	0.207145	0.307642	0.563181	0.339414	0.567228	0.636945	0.842873	0.905427	1	0.907916	0.954974	NaN	0.586002	0.721043	0.342619	0.608284	0.490925	0.736216	0.812676	0.515806	0.187802	0.495585	-0.347788	0.357372	0.151717	-0.485454	0.222711	-0.0868268	0.327375	-0.326933	-0.210501	-0.311739	0.306929	-0.421635	-0.378346	0.268572	0.184146	-0.068829	0.0122353	-0.323651	-0.322978	0.090069	0.115949	0.102015	0.165934	-0.531593
		0.408851	0.201128	0.17886	0.2911	0.407002	0.28631	0.41701	0.496194	0.571003	0.603566	0.654907	0.531968	0.590708	0.586002	NaN	0.700051	0.326675	0.638422	0.492925	0.649408	0.656097	0.419416	0.253344	0.337393	-0.208232	0.467715	0.211076	-0.318195	0.331743	-0.00651152	0.244311	-0.144902	-0.231897	-0.207259	0.242745	-0.211015	-0.239946	0.186629	0.0575906	-0.165129	-0.104904	-0.295877	-0.249459	0.012042	0.0401186	-0.021126	-0.0273589	-0.440494
		0.476893	0.222772	0.167109	0.307085	0.490037	0.336729	0.487768	0.575336	0.702661	0.728178	0.797796	0.664603	0.722423	0.721043	0.700051	NaN	0.473468	0.725853	0.626863	0.69228	0.791958	0.573516	0.288743	0.414366	-0.232386	0.498113	0.271196	-0.365268	0.339463	0.022626	0.311772	-0.197886	-0.268942	-0.255943	0.33753	-0.268739	-0.270904	0.283823	0.0847197	-0.184845	-0.108036	-0.364732	-0.283089	0.0238076	0.050659	-0.0144095	-0.0105206	-0.531109
		0.242815	0.0586012	0.0606534	0.10287	0.285187	0.127082	0.229849	0.290685	0.347204	0.358587	0.382887	0.334389	0.349886	0.342619	0.326675	0.473468	NaN	0.424053	0.367689	0.307394	0.390962	0.40442	0.136291	0.250278	-0.0877612	0.245241	0.242261	-0.120931	0.166365	0.112298	0.174122	-0.133908	-0.105665	-0.0688668	0.379421	-0.152783	-0.0680036	0.310211	0.0594571	-0.128549	-0.0979411	-0.211974	-0.0876269	0.026505	0.0521082	-0.01252	-0.0487065	-0.303637
		0.461016	0.234752	0.133697	0.295758	0.431341	0.316313	0.451864	0.504396	0.61129	0.640864	0.675911	0.571369	0.639009	0.608284	0.638422	0.725853	0.424053	NaN	0.514172	0.629762	0.658743	0.485494	0.234159	0.386108	-0.195998	0.426222	0.223704	-0.318998	0.287513	0.00289761	0.25916	-0.180785	-0.215233	-0.197801	0.284535	-0.244919	-0.242604	0.232799	0.0412393	-0.169992	-0.108893	-0.33809	-0.275777	-0.017734	0.0307391	-0.0192061	-0.033899	-0.465171
		0.339487	0.14629	0.149279	0.222134	0.369157	0.23166	0.33497	0.439606	0.461718	0.488924	0.52951	0.455981	0.489171	0.490925	0.492925	0.626863	0.367689	0.514172	NaN	0.483057	0.608392	0.46775	0.198251	0.270037	-0.163372	0.420203	0.201858	-0.226198	0.307698	0.0587323	0.223317	-0.148392	-0.224011	-0.169315	0.295769	-0.202252	-0.154506	0.28874	0.0673514	-0.163396	-0.106973	-0.273643	-0.177377	0.0183373	0.0774788	-0.0293805	-0.0241494	-0.416043
		0.438055	0.231082	0.191439	0.315946	0.441364	0.314825	0.45801	0.546989	0.641526	0.681154	0.717461	0.638095	0.721979	0.736216	0.649408	0.69228	0.307394	0.629762	0.483057	NaN	0.78905	0.498856	0.235975	0.353424	-0.272818	0.427523	0.161434	-0.390641	0.349954	-0.01951	0.258758	-0.181629	-0.263594	-0.253907	0.217404	-0.258607	-0.284026	0.231618	0.0657585	-0.166907	-0.0910341	-0.339839	-0.289577	0.015266	0.0408587	-0.0190303	-0.000111638	-0.461383
		0.486719	0.247935	0.188941	0.323768	0.496634	0.344601	0.491786	0.593886	0.685278	0.725918	0.801554	0.692212	0.762603	0.812676	0.656097	0.791958	0.390962	0.658743	0.608392	0.78905	NaN	0.615594	0.26979	0.379674	-0.269443	0.491466	0.227643	-0.384567	0.393069	0.0117433	0.313932	-0.203099	-0.267967	-0.243367	0.305596	-0.273285	-0.286485	0.319451	0.0949541	-0.193846	-0.119008	-0.356096	-0.28705	0.0265184	0.0820593	-0.0255526	0.000150744	-0.509626
		0.320613	0.131569	0.077792	0.165958	0.353061	0.202675	0.309263	0.383168	0.436962	0.467028	0.514217	0.44656	0.488853	0.515806	0.419416	0.573516	0.40442	0.485494	0.46775	0.498856	0.615594	NaN	0.157935	0.271549	-0.164239	0.316611	0.193545	-0.223129	0.232568	0.093696	0.208502	-0.151485	-0.152309	-0.132151	0.321335	-0.188668	-0.145791	0.396108	0.0521344	-0.166883	-0.111045	-0.249141	-0.159607	0.0115198	0.0854692	-0.0320933	-0.0354645	-0.342342
		0.162263	0.0708372	0.0877187	0.111763	0.117199	0.0858461	0.153473	0.1752	0.246966	0.24023	0.237497	0.224	0.193063	0.187802	0.253344	0.288743	0.136291	0.234159	0.198251	0.235975	0.26979	0.157935	NaN	0.281929	0.116943	0.311746	0.197995	-0.0145651	0.266805	0.0844873	0.322172	0.148713	-0.102065	-0.0891757	0.0668791	0.0651237	-0.0923798	0.0381556	-0.0151727	-0.0870504	0.00925422	-0.105212	-0.0693119	0.0459295	0.00282974	-0.0427953	0.028691	-0.141053
		0.322978	0.125157	0.117863	0.158036	0.306134	0.191707	0.349709	0.354272	0.549383	0.558855	0.544093	0.535075	0.514469	0.495585	0.337393	0.414366	0.250278	0.386108	0.270037	0.353424	0.379674	0.271549	0.281929	NaN	-0.0302836	0.289127	0.211826	-0.185004	0.172335	0.0512451	0.377091	-0.125202	-0.0476596	-0.194025	0.198074	-0.188506	-0.229205	0.124963	0.0983855	0.0234794	0.140544	-0.161379	-0.172518	0.0854398	0.0472194	0.101615	0.161686	-0.290022
		-0.147479	-0.105644	-0.0986337	-0.125935	-0.245425	-0.151805	-0.198386	-0.255082	-0.252658	-0.30418	-0.334146	-0.276786	-0.329046	-0.347788	-0.208232	-0.232386	-0.0877612	-0.195998	-0.163372	-0.272818	-0.269443	-0.164239	0.116943	-0.0302836	NaN	-0.0296365	0.0928376	0.388429	0.00127453	0.149789	0.0508741	0.266378	0.0925294	0.111435	-0.105883	0.238591	0.0942992	-0.104223	-0.0869796	0.0423386	0.086013	0.154835	0.10587	-0.0186565	-0.0751478	-0.0437868	0.00193143	0.197955
		0.255847	0.129776	0.143736	0.163331	0.276793	0.17792	0.261414	0.337499	0.373524	0.363582	0.418674	0.334847	0.347273	0.357372	0.467715	0.498113	0.245241	0.426222	0.420203	0.427523	0.491466	0.316611	0.311746	0.289127	-0.0296365	NaN	0.322334	-0.147122	0.426891	0.158784	0.283124	-0.0601507	-0.203371	-0.0935706	0.166308	-0.118006	-0.11296	0.142278	0.0853673	-0.094809	-0.040605	-0.128987	-0.0740942	0.10582	0.0688063	0.0114197	0.0106902	-0.322944
		0.100797	0.00265036	0.0471297	-0.0085247	0.119143	0.00914728	0.0891533	0.119471	0.216821	0.150909	0.194829	0.143496	0.138711	0.151717	0.211076	0.271196	0.242261	0.223704	0.201858	0.161434	0.227643	0.193545	0.197995	0.211826	0.0928376	0.322334	NaN	0.00971855	0.24541	0.299241	0.195919	-0.0473659	-0.114541	-0.0320176	0.174266	-0.0814401	-0.0296394	0.0990105	0.119937	0.0267156	0.042939	-0.0143167	0.0623627	0.0790456	0.0875232	0.043469	0.0219614	-0.199976
		-0.262298	-0.180979	-0.149441	-0.223089	-0.341182	-0.237077	-0.274379	-0.359079	-0.424691	-0.489634	-0.511287	-0.410795	-0.475406	-0.485454	-0.318195	-0.365268	-0.120931	-0.318998	-0.226198	-0.390641	-0.384567	-0.223129	-0.0145651	-0.185004	0.388429	-0.147122	0.00971855	NaN	-0.0347014	0.198724	-0.00744751	0.279056	0.0425784	0.102366	-0.177721	0.338766	0.227627	-0.107071	-0.152243	-0.0156145	-0.000176275	0.129907	0.210707	-0.0116494	-0.0599456	-0.0357559	0.00501175	0.229797
		0.187049	0.100425	0.0963344	0.0984013	0.188997	0.139652	0.192855	0.236728	0.222056	0.186982	0.226074	0.196437	0.213146	0.222711	0.331743	0.339463	0.166365	0.287513	0.307698	0.349954	0.393069	0.232568	0.266805	0.172335	0.00127453	0.426891	0.24541	-0.0347014	NaN	0.196418	0.281767	0.0174763	-0.224917	-0.0690306	0.0747986	-0.00380841	0.00860938	0.114614	0.0211895	-0.124975	-0.0961385	-0.16026	0.0204768	0.137863	0.0606304	0.0174302	0.00135258	-0.256454
		-0.0710667	-0.0641187	-0.0168496	-0.122272	-0.0474691	-0.0888486	-0.0660393	-0.0724081	-0.0675036	-0.134746	-0.105819	-0.0867135	-0.109525	-0.0868268	-0.00651152	0.022626	0.112298	0.00289761	0.0587323	-0.01951	0.0117433	0.093696	0.0844873	0.0512451	0.149789	0.158784	0.299241	0.198724	0.196418	NaN	0.117752	0.0478554	-0.122319	0.0245376	0.0189582	0.0452373	0.115967	0.0678677	0.0318934	0.00889791	-0.00754467	0.0203808	0.198158	0.119099	0.0803541	0.0768201	0.0290732	-0.0407811
		0.227521	0.0849781	0.0668955	0.0967286	0.204447	0.146405	0.269571	0.25778	0.336452	0.336558	0.32758	0.386731	0.325485	0.327375	0.244311	0.311772	0.174122	0.25916	0.223317	0.258758	0.313932	0.208502	0.322172	0.377091	0.0508741	0.283124	0.195919	-0.00744751	0.281767	0.117752	NaN	0.00252981	-0.0979324	-0.130525	0.119598	-0.0126948	-0.0988987	0.0995592	0.0253847	-0.072734	0.0385729	-0.160544	-0.0462026	0.164514	0.064938	0.0613895	0.198302	-0.220564
		-0.168251	-0.0866267	-0.0806918	-0.0673202	-0.269375	-0.143137	-0.232864	-0.249798	-0.283449	-0.307094	-0.338179	-0.284451	-0.33636	-0.326933	-0.144902	-0.197886	-0.133908	-0.180785	-0.148392	-0.181629	-0.203099	-0.151485	0.148713	-0.125202	0.266378	-0.0601507	-0.0473659	0.279056	0.0174763	0.0478554	0.00252981	NaN	0.0555588	0.0959609	-0.181845	0.370005	0.121752	-0.138439	-0.173392	-0.0765737	-0.0357842	0.0549479	0.0574119	-0.0741161	-0.111035	-0.134817	-0.0771707	0.236543
		-0.237693	-0.139082	-0.140822	-0.167029	-0.218192	-0.185209	-0.257551	-0.275833	-0.250394	-0.188018	-0.214903	-0.193701	-0.244761	-0.210501	-0.231897	-0.268942	-0.105665	-0.215233	-0.224011	-0.263594	-0.267967	-0.152309	-0.102065	-0.0476596	0.0925294	-0.203371	-0.114541	0.0425784	-0.224917	-0.122319	-0.0979324	0.0555588	NaN	0.257184	0.0349846	0.0556508	0.121286	-0.0414309	-0.0519555	0.0586127	0.136763	0.259418	0.0631321	-0.00182107	-0.0232572	-0.0451863	0.0220378	0.373236
		-0.248058	-0.128097	-0.156752	-0.181495	-0.220934	-0.164829	-0.286128	-0.286706	-0.334074	-0.312122	-0.325469	-0.303154	-0.327507	-0.311739	-0.207259	-0.255943	-0.0688668	-0.197801	-0.169315	-0.253907	-0.243367	-0.132151	-0.0891757	-0.194025	0.111435	-0.0935706	-0.0320176	0.102366	-0.0690306	0.0245376	-0.130525	0.0959609	0.257184	NaN	0.0348646	0.110276	0.319115	-0.00481284	-0.0887639	-0.032706	-0.0342315	0.228831	0.176694	0.00333151	-0.0403172	-0.0919005	-0.0867114	0.333228
		0.150284	-0.0235751	0.0457296	0.0453222	0.263725	0.0441218	0.156336	0.239783	0.282379	0.310651	0.340943	0.27819	0.295358	0.306929	0.242745	0.33753	0.379421	0.284535	0.295769	0.217404	0.305596	0.321335	0.0668791	0.198074	-0.105883	0.166308	0.174266	-0.177721	0.0747986	0.0189582	0.119598	-0.181845	0.0349846	0.0348646	NaN	-0.204363	-0.0295068	0.377616	0.137819	-0.054259	-0.036239	-0.0659381	-0.0561592	0.0384237	0.161709	0.00122135	-0.00271343	-0.181755
		-0.205044	-0.100626	-0.122794	-0.114946	-0.308732	-0.161833	-0.243322	-0.307929	-0.384009	-0.393162	-0.428624	-0.355508	-0.421027	-0.421635	-0.211015	-0.268739	-0.152783	-0.244919	-0.202252	-0.258607	-0.273285	-0.188668	0.0651237	-0.188506	0.238591	-0.118006	-0.0814401	0.338766	-0.00380841	0.0452373	-0.0126948	0.370005	0.0556508	0.110276	-0.204363	NaN	0.200779	-0.140599	-0.185472	-0.0746098	-0.0572922	0.0724702	0.126208	-0.0500035	-0.111995	-0.114682	-0.0716547	0.2483
		-0.266148	-0.151089	-0.151331	-0.196824	-0.250879	-0.201439	-0.283311	-0.295248	-0.378488	-0.381202	-0.392588	-0.350493	-0.383218	-0.378346	-0.239946	-0.270904	-0.0680036	-0.242604	-0.154506	-0.284026	-0.286485	-0.145791	-0.0923798	-0.229205	0.0942992	-0.11296	-0.0296394	0.227627	0.00860938	0.115967	-0.0988987	0.121752	0.121286	0.319115	-0.0295068	0.200779	NaN	0.0306061	-0.111227	-0.0548219	-0.0698287	0.145236	0.264313	0.0576096	-0.00883842	-0.0763252	-0.0675813	0.249916
		0.150196	0.0127305	0.0462028	0.052023	0.214736	0.0677474	0.143208	0.224122	0.204268	0.22208	0.251984	0.225836	0.239755	0.268572	0.186629	0.283823	0.310211	0.232799	0.28874	0.231618	0.319451	0.396108	0.0381556	0.124963	-0.104223	0.142278	0.0990105	-0.107071	0.114614	0.0678677	0.0995592	-0.138439	-0.0414309	-0.00481284	0.377616	-0.140599	0.0306061	NaN	0.0367698	-0.128384	-0.111304	-0.139555	-0.0529702	0.0228177	0.132103	-0.028874	-0.0240144	-0.187286
		0.0346136	-0.0600356	0.173191	-0.0128071	0.226065	-0.0356286	0.0818296	0.162515	0.194873	0.16033	0.1861	0.137501	0.15966	0.184146	0.0575906	0.0847197	0.0594571	0.0412393	0.0673514	0.0657585	0.0949541	0.0521344	-0.0151727	0.0983855	-0.0869796	0.0853673	0.119937	-0.152243	0.0211895	0.0318934	0.0253847	-0.173392	-0.0519555	-0.0887639	0.137819	-0.185472	-0.111227	0.0367698	NaN	0.277323	0.170648	0.136862	0.0660151	0.092051	0.20113	0.238069	0.136159	-0.110711
		-0.0913153	-0.113591	0.0542199	-0.0708136	-0.0431676	-0.139722	-0.0453325	-0.0891999	0.0185615	-0.0505703	-0.0623633	-0.0637315	-0.0519692	-0.068829	-0.165129	-0.184845	-0.128549	-0.169992	-0.163396	-0.166907	-0.193846	-0.166883	-0.0870504	0.0234794	0.0423386	-0.094809	0.0267156	-0.0156145	-0.124975	0.00889791	-0.072734	-0.0765737	0.0586127	-0.032706	-0.054259	-0.0746098	-0.0548219	-0.128384	0.277323	NaN	0.330624	0.315618	0.111908	0.0620369	0.0901854	0.339028	0.201306	0.118393
		-0.0872454	-0.0945386	0.0323469	-0.0455672	-0.0679116	-0.130638	-0.0579342	-0.0655196	0.0651848	0.0491741	0.0109807	0.042769	0.00668239	0.0122353	-0.104904	-0.108036	-0.0979411	-0.108893	-0.106973	-0.0910341	-0.119008	-0.111045	0.00925422	0.140544	0.086013	-0.040605	0.042939	-0.000176275	-0.0961385	-0.00754467	0.0385729	-0.0357842	0.136763	-0.0342315	-0.036239	-0.0572922	-0.0698287	-0.111304	0.170648	0.330624	NaN	0.249134	0.0425579	0.0775266	0.0633773	0.178628	0.286799	0.120983
		-0.357043	-0.222516	-0.0786243	-0.235949	-0.286826	-0.291118	-0.345374	-0.357089	-0.337147	-0.322834	-0.334188	-0.315908	-0.349331	-0.323651	-0.295877	-0.364732	-0.211974	-0.33809	-0.273643	-0.339839	-0.356096	-0.249141	-0.105212	-0.161379	0.154835	-0.128987	-0.0143167	0.129907	-0.16026	0.0203808	-0.160544	0.0549479	0.259418	0.228831	-0.0659381	0.0724702	0.145236	-0.139555	0.136862	0.315618	0.249134	NaN	0.293299	0.0930816	0.0647357	0.138859	0.0842938	0.410244
		-0.321331	-0.205071	-0.0723461	-0.244736	-0.236887	-0.243822	-0.29258	-0.278854	-0.335876	-0.352978	-0.35459	-0.312124	-0.357216	-0.322978	-0.249459	-0.283089	-0.0876269	-0.275777	-0.177377	-0.289577	-0.28705	-0.159607	-0.0693119	-0.172518	0.10587	-0.0740942	0.0623627	0.210707	0.0204768	0.198158	-0.0462026	0.0574119	0.0631321	0.176694	-0.0561592	0.126208	0.264313	-0.0529702	0.0660151	0.111908	0.0425579	0.293299	NaN	0.168742	0.110392	0.104664	0.0706118	0.2213
		-0.0259109	-0.0509167	-0.00216305	-0.0474485	0.0617759	-0.0218885	0.0357604	0.0495878	0.0233984	0.0402606	0.0714662	0.0724613	0.0353619	0.090069	0.012042	0.0238076	0.026505	-0.017734	0.0183373	0.015266	0.0265184	0.0115198	0.0459295	0.0854398	-0.0186565	0.10582	0.0790456	-0.0116494	0.137863	0.119099	0.164514	-0.0741161	-0.00182107	0.00333151	0.0384237	-0.0500035	0.0576096	0.0228177	0.092051	0.0620369	0.0775266	0.0930816	0.168742	NaN	0.13406	0.164176	0.197652	-0.0188412
		-0.0211523	-0.0835215	0.0634971	-0.0467905	0.111696	-0.0510561	0.0425293	0.112835	0.0673583	0.0624046	0.104658	0.0755989	0.0733588	0.115949	0.0401186	0.050659	0.0521082	0.0307391	0.0774788	0.0408587	0.0820593	0.0854692	0.00282974	0.0472194	-0.0751478	0.0688063	0.0875232	-0.0599456	0.0606304	0.0803541	0.064938	-0.111035	-0.0232572	-0.0403172	0.161709	-0.111995	-0.00883842	0.132103	0.20113	0.0901854	0.0633773	0.0647357	0.110392	0.13406	NaN	0.162304	0.124925	-0.0524662
		0.00654203	-0.0529256	0.0738237	-0.0247096	0.101234	-0.00689203	0.141619	0.0872968	0.129887	0.0700412	0.079026	0.0817021	0.104262	0.102015	-0.021126	-0.0144095	-0.01252	-0.0192061	-0.0293805	-0.0190303	-0.0255526	-0.0320933	-0.0427953	0.101615	-0.0437868	0.0114197	0.043469	-0.0357559	0.0174302	0.0768201	0.0613895	-0.134817	-0.0451863	-0.0919005	0.00122135	-0.114682	-0.0763252	-0.028874	0.238069	0.339028	0.178628	0.138859	0.104664	0.164176	0.162304	NaN	0.243786	-0.0394831
		-0.0112135	-0.0631833	0.0373652	-0.0047329	0.0373698	-0.0333442	0.0843967	0.0711697	0.142877	0.129131	0.111125	0.18425	0.142432	0.165934	-0.0273589	-0.0105206	-0.0487065	-0.033899	-0.0241494	-0.000111638	0.000150744	-0.0354645	0.028691	0.161686	0.00193143	0.0106902	0.0219614	0.00501175	0.00135258	0.0290732	0.198302	-0.0771707	0.0220378	-0.0867114	-0.00271343	-0.0716547	-0.0675813	-0.0240144	0.136159	0.201306	0.286799	0.0842938	0.0706118	0.197652	0.124925	0.243786	NaN	-0.00985521
		-0.450793	-0.248428	-0.212127	-0.284907	-0.467544	-0.340419	-0.472878	-0.52525	-0.55962	-0.522139	-0.567552	-0.508846	-0.571059	-0.531593	-0.440494	-0.531109	-0.303637	-0.465171	-0.416043	-0.461383	-0.509626	-0.342342	-0.141053	-0.290022	0.197955	-0.322944	-0.199976	0.229797	-0.256454	-0.0407811	-0.220564	0.236543	0.373236	0.333228	-0.181755	0.2483	0.249916	-0.187286	-0.110711	0.118393	0.120983	0.410244	0.2213	-0.0188412	-0.0524662	-0.0394831	-0.00985521	NaN
		-0.417633	-0.24739	-0.148136	-0.268502	-0.371851	-0.31887	-0.417177	-0.446338	-0.458784	-0.40874	-0.441531	-0.411716	-0.45197	-0.42017	-0.37419	-0.450629	-0.217892	-0.394814	-0.358088	-0.412802	-0.449915	-0.305291	-0.216427	-0.265141	0.104604	-0.293627	-0.153327	0.121178	-0.284335	-0.0705863	-0.260821	0.078321	0.337377	0.292993	-0.0815885	0.112556	0.186171	-0.149322	0.0137351	0.225943	0.169369	0.533703	0.24851	0.0207541	-0.00238696	0.0486102	0.00778569	0.521631
		-0.323098	-0.195606	-0.09853	-0.220788	-0.262154	-0.275588	-0.330329	-0.336974	-0.34079	-0.319394	-0.335851	-0.321989	-0.33132	-0.309831	-0.298058	-0.364986	-0.195176	-0.336763	-0.288836	-0.324807	-0.354623	-0.22428	-0.232034	-0.242103	0.027475	-0.267006	-0.128936	0.0844861	-0.240552	0.00389738	-0.25402	0.0213164	0.211988	0.188116	-0.0694059	0.0431392	0.133217	-0.1048	0.115368	0.206594	0.101559	0.341051	0.200106	-0.00375598	0.0328479	0.0636548	-0.0170456	0.33462
		-0.38808	-0.254854	-0.17812	-0.288987	-0.390036	-0.323195	-0.389277	-0.489222	-0.458861	-0.463781	-0.499763	-0.469242	-0.479474	-0.47492	-0.431581	-0.515327	-0.29911	-0.443578	-0.401434	-0.452386	-0.516502	-0.355459	-0.279509	-0.299284	0.102217	-0.349616	-0.18171	0.165187	-0.287539	-0.0388141	-0.302218	0.0763589	0.232804	0.205195	-0.196394	0.13194	0.156519	-0.217486	0.0328946	0.333845	0.151798	0.435693	0.229651	-0.0163829	-0.0472822	0.131876	0.00807966	0.465418
		-0.471945	-0.273551	-0.239768	-0.338593	-0.499774	-0.372718	-0.51315	-0.598177	-0.62493	-0.620719	-0.672701	-0.596702	-0.651359	-0.6467	-0.501686	-0.603111	-0.325665	-0.521183	-0.451382	-0.552515	-0.609783	-0.399574	-0.206698	-0.371907	0.307723	-0.327767	-0.157845	0.350932	-0.246841	0.0333323	-0.279161	0.225456	0.245467	0.3136	-0.257029	0.264649	0.2612	-0.247306	-0.0883601	0.180788	0.101961	0.440216	0.301937	-0.0515018	-0.0825979	-0.0136495	-0.0485365	0.544674
		-0.414689	-0.240512	-0.218156	-0.308823	-0.433739	-0.32218	-0.428581	-0.50552	-0.585357	-0.578813	-0.609817	-0.54575	-0.601874	-0.580213	-0.451046	-0.535	-0.276771	-0.469358	-0.400671	-0.509275	-0.548378	-0.348835	-0.158959	-0.315933	0.189762	-0.322203	-0.16764	0.349836	-0.191342	0.0452225	-0.156878	0.229522	0.235476	0.256616	-0.195932	0.316702	0.332166	-0.16372	-0.103687	0.0681585	0.0352777	0.296216	0.298755	0.0397846	-0.0101846	-0.0148031	0.00867157	0.513669
		-0.5341	-0.330309	-0.211908	-0.373699	-0.491046	-0.407432	-0.511427	-0.563061	-0.671925	-0.658948	-0.697281	-0.614495	-0.685755	-0.660072	-0.529311	-0.609452	-0.271783	-0.546981	-0.447944	-0.604792	-0.650801	-0.406819	-0.256422	-0.361101	0.177973	-0.387613	-0.180541	0.390388	-0.250068	0.0967649	-0.231214	0.145204	0.262021	0.271491	-0.189825	0.272635	0.378038	-0.138807	-0.0656338	0.139099	0.074924	0.40623	0.422245	0.125778	0.0133525	0.0794959	0.0508575	0.50715
		-0.266136	-0.224716	-0.0642471	-0.203953	-0.211508	-0.230373	-0.216223	-0.22085	-0.245672	-0.225922	-0.209684	-0.240434	-0.227531	-0.210715	-0.23299	-0.278935	-0.171947	-0.245243	-0.207444	-0.259087	-0.292487	-0.216502	-0.206754	-0.18479	-0.0252092	-0.189791	-0.108367	0.0526097	-0.166845	-0.0287942	-0.202795	-0.0564942	0.116757	0.104259	-0.0831747	-0.0158447	0.118621	-0.10517	0.110126	0.194346	0.087093	0.253943	0.202783	0.0714246	0.142496	0.15952	0.0374647	0.213929
		-0.45667	-0.278156	-0.195924	-0.346447	-0.42599	-0.344071	-0.409792	-0.509429	-0.539571	-0.558669	-0.591192	-0.545415	-0.573214	-0.55648	-0.45612	-0.537783	-0.281442	-0.48208	-0.395775	-0.518468	-0.5684	-0.369868	-0.251541	-0.336383	0.140015	-0.322119	-0.14973	0.298703	-0.205265	0.144455	-0.247258	0.107929	0.161101	0.177399	-0.236316	0.204323	0.259653	-0.177275	-0.00248766	0.250247	0.100326	0.363653	0.33317	0.0867052	0.0234689	0.220526	0.0683015	0.426553
		-0.477715	-0.266362	-0.231877	-0.356842	-0.490031	-0.362739	-0.484418	-0.568739	-0.644454	-0.678717	-0.71367	-0.647111	-0.68196	-0.68319	-0.493126	-0.586514	-0.291411	-0.522959	-0.4224	-0.562983	-0.612538	-0.401115	-0.234082	-0.407727	0.217746	-0.332142	-0.146093	0.448623	-0.175285	0.130327	-0.256686	0.19071	0.144031	0.241452	-0.284315	0.32007	0.357243	-0.222194	-0.111322	0.0977252	0.000728611	0.323767	0.405115	0.0162109	-0.0332402	0.0210496	-0.0423086	0.440443
		-0.104701	-0.0981904	-0.0502054	-0.0736215	-0.0781455	-0.113111	-0.123141	-0.0959135	-0.0990279	-0.0520721	-0.061501	-0.0574378	-0.0518764	-0.0304287	-0.0814697	-0.0830232	0.0482905	-0.0722699	-0.0168397	-0.0618432	-0.0538988	0.0199534	-0.15311	-0.10197	-0.0676699	-0.154707	-0.107243	-0.0350029	-0.132324	-0.0761347	-0.140769	-0.0434532	0.162939	0.193453	0.188297	-0.0413075	0.130642	0.164691	-0.0549381	-0.0911883	-0.0663369	0.0321467	-0.0155699	-0.0510275	0.00256769	-0.0941158	-0.0885013	0.111403
		-0.248024	-0.163895	-0.155647	-0.101785	-0.3903	-0.239747	-0.302474	-0.400408	-0.435496	-0.458232	-0.497115	-0.433823	-0.468119	-0.482796	-0.344053	-0.427511	-0.249986	-0.356545	-0.346446	-0.366085	-0.432977	-0.290846	-0.139381	-0.251247	0.193603	-0.339904	-0.175918	0.264682	-0.261868	-0.0393806	-0.229048	0.248196	0.17526	0.15563	-0.208473	0.268807	0.140312	-0.18178	-0.210179	0.0458732	0.00623779	0.161742	0.0667442	-0.138753	-0.167466	-0.107654	-0.0955087	0.360574
		-0.429821	-0.251815	-0.210583	-0.242053	-0.461234	-0.341028	-0.481939	-0.517387	-0.541018	-0.501429	-0.561351	-0.482617	-0.536345	-0.515041	-0.441715	-0.530258	-0.306089	-0.471787	-0.420456	-0.460035	-0.511569	-0.345229	-0.195472	-0.336823	0.222374	-0.41594	-0.257874	0.271681	-0.331804	-0.104077	-0.278124	0.276667	0.322309	0.303455	-0.181783	0.273161	0.235205	-0.184609	-0.196228	0.0130084	0.060403	0.284434	0.134772	-0.118099	-0.137481	-0.168751	-0.0724055	0.527989
		-0.0334066	-0.100083	0.0203503	-0.0520903	-0.0144874	-0.0770593	-0.0461241	0.0111544	-0.0107587	-0.00399608	0.000395325	0.000647028	0.0139718	0.0174719	-0.015538	0.039056	0.11141	0.0214871	0.0914123	0.0226966	0.0618382	0.151747	-0.0850031	-0.0481516	-0.0440868	-0.0446586	-0.0250901	-0.00748011	-0.0293267	0.0137457	-0.0816657	-0.0654059	0.0350267	0.0745595	0.185023	-0.0612393	0.107613	0.333615	-0.0317381	-0.0908142	-0.0806637	-0.0378142	-0.00286086	-0.0611454	0.0370371	-0.0662228	-0.07393	-0.0194095
		-0.328657	-0.245067	-0.139023	-0.170354	-0.411995	-0.290414	-0.30548	-0.387017	-0.458001	-0.507153	-0.548664	-0.471243	-0.502014	-0.537362	-0.375664	-0.44962	-0.228606	-0.392574	-0.354277	-0.442979	-0.502609	-0.321483	-0.165637	-0.280146	0.180572	-0.349905	-0.171806	0.375695	-0.233981	0.0597157	-0.178263	0.207063	0.0965639	0.103432	-0.212371	0.295694	0.226571	-0.130007	-0.176841	0.0656098	-0.00649601	0.122186	0.179698	-0.0588287	-0.0837284	0.0171438	0.0028461	0.300517
		-0.407362	-0.261506	-0.177082	-0.238986	-0.415376	-0.336234	-0.416049	-0.438766	-0.527475	-0.515747	-0.556471	-0.467407	-0.526528	-0.523093	-0.428913	-0.496625	-0.250376	-0.446974	-0.377408	-0.470615	-0.516148	-0.3297	-0.202072	-0.328633	0.184611	-0.406423	-0.245345	0.379204	-0.295577	-0.0414159	-0.219069	0.240478	0.205265	0.200465	-0.184171	0.325766	0.290787	-0.110811	-0.200255	-0.0444214	-0.0037223	0.156124	0.169296	-0.0766051	-0.0922668	-0.123374	-0.0282989	0.384019
		-0.154668	-0.149462	-0.00195999	-0.156796	-0.149255	-0.190477	-0.15627	-0.155202	-0.092779	-0.102221	-0.101691	-0.111741	-0.0872459	-0.0785084	-0.13918	-0.165881	-0.0849796	-0.157533	-0.112837	-0.123416	-0.135833	-0.0950476	-0.146016	-0.10948	-0.0187514	-0.0999956	-0.0254527	0.0345362	-0.0799191	0.0444731	-0.130584	-0.0598957	0.0171529	0.0519881	-0.0424864	-0.037776	0.0686252	-0.0477763	0.0828203	0.0850139	0.0541758	0.117599	0.087502	-0.00812867	0.00811929	0.0318018	-0.00616701	0.082662
		0.114226	0.0202232	0.26487	0.199785	0.163466	0.0375115	0.11631	0.275291	0.232478	0.254221	0.242935	0.224103	0.256593	0.232208	0.224454	0.209982	0.0502307	0.189778	0.180792	0.249299	0.229044	0.105041	0.104633	0.111763	-0.120281	0.163038	0.00205627	-0.184993	0.0962808	-0.0887888	0.0469111	-0.0491995	-0.127458	-0.13129	0.0462542	-0.0983008	-0.136373	0.0219069	0.0767252	-0.0264734	-0.00991668	-0.101941	-0.122834	-0.0350757	-0.000473601	-0.00304009	-0.00724879	-0.195793
		0.131792	0.0215197	0.127359	0.0554546	0.207737	0.0604874	0.135719	0.23647	0.247163	0.264461	0.292287	0.243236	0.259181	0.253996	0.243749	0.275784	0.178052	0.226176	0.255298	0.241474	0.2892	0.21171	0.100217	0.125512	-0.130504	0.210544	0.103052	-0.190127	0.170272	-0.00479199	0.109566	-0.12848	-0.115003	-0.0413955	0.210685	-0.148519	-0.0583873	0.183366	0.0505026	-0.117274	-0.0877595	-0.159093	-0.0873781	0.00104398	0.0662149	-0.0451694	-0.0361972	-0.247708
		-0.173175	-0.0882502	-0.111117	-0.120443	-0.143429	-0.100559	-0.162053	-0.189091	-0.194384	-0.198536	-0.209325	-0.181232	-0.189771	-0.182667	-0.167899	-0.192176	-0.127645	-0.181089	-0.159672	-0.180946	-0.18852	-0.128003	-0.105705	-0.162093	0.0351947	-0.136959	-0.0791577	0.0558156	-0.105578	-0.0270158	-0.117863	0.0384705	0.063573	0.133401	-0.0874316	0.0447927	0.0798346	-0.0974953	-0.0474242	0.0248317	-0.0150769	0.121703	0.0805666	-0.0367287	-0.0214941	-0.0232069	-0.0402986	0.160262
		0.138258	0.0122526	0.248322	0.188203	0.179179	0.0676007	0.177699	0.338601	0.279736	0.301928	0.299965	0.278741	0.310221	0.288679	0.255483	0.27643	0.107825	0.23275	0.228831	0.299163	0.290783	0.176176	0.102422	0.147923	-0.153778	0.177359	0.0268676	-0.175611	0.148215	-0.0345004	0.104689	-0.086264	-0.169424	-0.174676	0.0754961	-0.125116	-0.132873	0.10369	0.0650132	-0.0436665	-0.0163593	-0.158488	-0.105578	0.00997043	0.0365609	0.0439237	0.0320617	-0.250494
		-0.186478	-0.2122	-0.0461454	-0.172923	-0.159901	-0.207282	-0.185934	-0.159165	-0.151864	-0.146378	-0.140985	-0.159988	-0.145833	-0.138851	-0.139861	-0.182722	-0.057071	-0.154525	-0.13121	-0.146699	-0.17518	-0.0986473	-0.161551	-0.151943	-0.0221299	-0.142333	-0.0387971	0.0618226	-0.102653	0.01394	-0.165778	-0.0408875	0.059159	0.11598	0.00887506	-0.025617	0.129945	0.0119286	0.024345	0.0436877	0.0107081	0.0982538	0.0988937	-0.0217129	0.0219561	0.00692259	-0.0419469	0.129947
		0.0594993	-0.0640911	0.134046	0.00512912	0.144669	-0.0205716	0.0871503	0.192778	0.184581	0.195578	0.217101	0.181456	0.206766	0.203413	0.187493	0.20694	0.129378	0.171632	0.204829	0.193595	0.221375	0.161311	0.0568007	0.0846501	-0.125985	0.170241	0.0973633	-0.132864	0.147876	0.0292497	0.0708768	-0.125433	-0.114257	-0.0813443	0.150533	-0.145325	-0.0419071	0.136278	0.0910272	-0.0628222	-0.0499062	-0.0957207	-0.0256669	0.0184911	0.109635	0.0217183	-0.00441307	-0.196653
		-0.160408	-0.134265	-0.0726834	-0.119219	-0.135472	-0.148642	-0.146657	-0.164491	-0.152859	-0.144742	-0.152005	-0.142646	-0.142267	-0.13835	-0.134672	-0.151388	-0.0818527	-0.142342	-0.115223	-0.141404	-0.145055	-0.110172	-0.0878197	-0.114867	0.00778505	-0.0730347	-0.053134	0.0710504	-0.0646741	0.00995108	-0.0886562	0.00811748	0.0443449	0.0676525	-0.0584154	0.0334198	0.120989	-0.0803855	0.00176623	0.0301975	0.00456134	0.104633	0.103957	0.0149553	-0.00614475	0.0093159	-0.0258432	0.114677
		-0.385569	-0.169417	-0.121391	-0.269968	-0.416399	-0.258965	-0.405532	-0.444059	-0.53508	-0.570879	-0.603162	-0.529243	-0.566627	-0.561743	-0.399516	-0.470121	-0.259737	-0.411514	-0.324677	-0.437157	-0.475114	-0.338262	-0.160459	-0.346721	0.148166	-0.266921	-0.126789	0.278923	-0.157523	0.0631138	-0.210993	0.16401	0.0421642	0.0625999	-0.30141	0.206532	0.131181	-0.226202	-0.138896	-0.0415234	-0.0639744	0.112787	0.15241	-0.0956111	-0.0871055	-0.0909761	-0.136449	0.246759
		-0.18088	-0.0139122	-0.119136	-0.117192	-0.205747	-0.0949493	-0.205028	-0.273831	-0.26172	-0.239454	-0.267791	-0.228547	-0.265346	-0.271911	-0.11155	-0.215593	-0.18979	-0.152582	-0.188095	-0.143909	-0.214969	-0.174404	0.0131454	-0.120583	0.116794	-0.0929617	-0.0876349	0.0922786	-0.0671526	-0.0292765	-0.0890759	0.141772	0.0511105	0.00517152	-0.193703	0.15338	-0.0108092	-0.177044	-0.13335	-0.0366439	-0.0137461	0.0751167	0.00682023	-0.0798809	-0.0800416	-0.0984613	-0.0700249	0.165806
		-0.329938	-0.173974	-0.203761	-0.224875	-0.389418	-0.250514	-0.361975	-0.450855	-0.466576	-0.461365	-0.500379	-0.418632	-0.48535	-0.479133	-0.371744	-0.442776	-0.260669	-0.382064	-0.336216	-0.401197	-0.444634	-0.302075	-0.0870979	-0.238109	0.215691	-0.250031	-0.161445	0.269901	-0.166466	-0.0140874	-0.152607	0.242231	0.14718	0.132903	-0.253799	0.26138	0.15483	-0.196632	-0.1543	0.00795178	0.0231037	0.175239	0.142117	-0.0336578	-0.100856	-0.0899854	-0.017842	0.343175
		-0.203644	-0.101263	-0.112164	-0.154876	-0.226692	-0.150414	-0.231145	-0.2885	-0.30167	-0.28234	-0.309584	-0.260504	-0.316628	-0.322304	-0.160455	-0.218389	-0.122992	-0.18873	-0.160581	-0.220368	-0.236936	-0.17559	0.0358525	-0.110336	0.16783	-0.0270362	-0.0187623	0.139617	-0.00362221	0.0258471	-0.0504496	0.145269	0.0909397	0.104141	-0.143418	0.153201	0.0938469	-0.145315	-0.0923566	-0.0254583	0.00774321	0.146153	0.116397	0.00656813	-0.0693932	-0.0819108	-0.0464348	0.185631
		-0.136689	-0.0299958	-0.0811455	-0.0962579	-0.168462	-0.0697607	-0.145557	-0.189389	-0.251008	-0.254128	-0.259561	-0.23777	-0.269332	-0.268987	-0.1587	-0.18763	-0.125803	-0.15597	-0.141391	-0.184893	-0.196962	-0.149202	0.00623275	-0.122093	0.138337	-0.0518394	-0.0237876	0.137008	-0.0200667	0.0125963	-0.0468177	0.118417	0.0515377	0.0583695	-0.144576	0.137843	0.0452405	-0.133687	-0.0768361	0.000335012	-0.0018167	0.0860712	0.0659799	-0.0367309	-0.0563717	-0.0399329	-0.0360033	0.14472
		-0.136799	-0.0767257	-0.00602338	-0.0851117	-0.146666	-0.109734	-0.155883	-0.13303	-0.172674	-0.178419	-0.182931	-0.177943	-0.181078	-0.197751	-0.0698573	-0.125771	-0.0971018	-0.0921136	-0.060582	-0.0931685	-0.122505	-0.120911	-0.00739241	-0.109928	0.0235092	-0.0298378	-0.0317387	0.0544539	-0.000957774	-0.0114721	-0.0845181	0.0602684	-0.0475709	-0.0426291	-0.145125	0.0775118	0.00522545	-0.116901	-0.0691592	-0.0573981	-0.0582735	-0.0103451	-0.000322156	-0.0770126	-0.0334138	-0.0792136	-0.111304	0.0388659
		0.119271	0.0140765	0.231825	0.13597	0.203282	0.0495187	0.133109	0.289108	0.293133	0.323755	0.323796	0.285186	0.328345	0.30863	0.255341	0.267398	0.101806	0.232923	0.234373	0.285749	0.287067	0.173863	0.0837256	0.149442	-0.151819	0.196076	0.029648	-0.22921	0.112074	-0.0684508	0.0640729	-0.102829	-0.142119	-0.144514	0.106548	-0.166796	-0.165817	0.0734355	0.126654	-0.0317928	0.0050058	-0.111458	-0.133688	-0.00984317	0.0342044	0.0140447	0.0100356	-0.239554
		0.143372	0.0191729	0.139963	0.0717664	0.21284	0.0628131	0.14321	0.233605	0.283722	0.308936	0.330025	0.287016	0.299854	0.307109	0.208102	0.254547	0.137221	0.218911	0.200894	0.244327	0.268284	0.184039	0.0740027	0.167741	-0.121243	0.19286	0.0962869	-0.213421	0.114758	-0.0190178	0.0956278	-0.150585	-0.110303	-0.0974589	0.14025	-0.194277	-0.14014	0.101207	0.131325	-0.0344619	0.00481794	-0.109389	-0.103694	0.0232417	0.063503	0.00727806	0.0253056	-0.22651
		-0.0374381	-0.0609131	-0.0343271	-0.0407293	-0.0564852	-0.0569299	-0.0373513	-0.0654001	-0.0443933	-0.0436244	-0.0401084	-0.0212751	-0.03465	-0.0465877	-0.037779	-0.0218097	-0.0128695	-0.0492666	-0.044703	-0.0396874	-0.037843	-0.0307909	0.0210997	-0.0192882	0.0312894	-0.0190241	-0.0339146	0.04363	-0.0058859	-0.00838167	0.0252299	0.0707274	-0.0134235	-0.00272308	-0.0364518	0.0741366	0.00710991	-0.0420694	-0.0530412	-0.0282175	-0.0127956	-0.00610128	0.0112917	0.0245984	-0.0342899	-0.0213363	0.0168969	0.0133457
		-0.167383	-0.0770787	-0.0247278	-0.0846178	-0.200921	-0.132051	-0.188629	-0.201736	-0.230335	-0.244471	-0.255081	-0.229199	-0.256122	-0.256781	-0.152414	-0.199322	-0.139582	-0.157021	-0.131472	-0.176919	-0.200861	-0.158937	-0.0314679	-0.125463	0.0681322	-0.055538	-0.0401385	0.0994775	-0.0360218	-0.00198745	-0.0859689	0.0966876	0.0262052	0.0226477	-0.162688	0.0914562	0.0352681	-0.129258	-0.0609512	0.0076774	-0.000575508	0.0787582	0.0568707	-0.0480682	-0.0416748	-0.0413637	-0.0494963	0.121171
		-0.407505	-0.181985	-0.159779	-0.278346	-0.435015	-0.272881	-0.455221	-0.481655	-0.524368	-0.544291	-0.58707	-0.54104	-0.568265	-0.57161	-0.42725	-0.486107	-0.270654	-0.44005	-0.342024	-0.457927	-0.485461	-0.343369	-0.172497	-0.362657	0.15277	-0.289893	-0.138083	0.209334	-0.209101	-0.0186075	-0.272476	0.159113	0.127993	0.138494	-0.259577	0.168644	0.111775	-0.242857	-0.128072	0.00862116	-0.0179931	0.179797	0.119129	-0.124034	-0.108062	-0.129095	-0.1531	0.326757
		-0.19693	-0.0564777	-0.126095	-0.142015	-0.218964	-0.110826	-0.196607	-0.276424	-0.264512	-0.245031	-0.272242	-0.236406	-0.282196	-0.291437	-0.103034	-0.203536	-0.157659	-0.142315	-0.175144	-0.162156	-0.238388	-0.187203	0.0010247	-0.114302	0.0941384	-0.096278	-0.0692211	0.135119	-0.0384179	0.0203868	-0.0575413	0.141646	0.0152428	0.00284165	-0.200861	0.189161	0.0398808	-0.180383	-0.147213	-0.0629035	-0.0491207	0.0381211	0.0385145	-0.052974	-0.0929811	-0.0825832	-0.0650342	0.146764
		-0.336551	-0.208511	-0.19123	-0.241626	-0.383015	-0.274812	-0.358377	-0.456374	-0.432429	-0.431468	-0.463959	-0.403225	-0.466595	-0.475739	-0.332655	-0.401413	-0.219335	-0.347552	-0.3115	-0.404263	-0.43943	-0.299669	-0.0761139	-0.203701	0.20981	-0.233917	-0.136717	0.269523	-0.1672	-0.0190975	-0.138757	0.207246	0.17449	0.140575	-0.204202	0.249853	0.150017	-0.198326	-0.121917	0.0224948	0.0379372	0.197862	0.138947	-0.0225468	-0.104415	-0.064051	-0.0267889	0.340181
		-0.192148	-0.111248	-0.110957	-0.166109	-0.216201	-0.153974	-0.200306	-0.259859	-0.27809	-0.274687	-0.303017	-0.243665	-0.2996	-0.309309	-0.154386	-0.21294	-0.11409	-0.178734	-0.142463	-0.208656	-0.235969	-0.175485	0.018866	-0.114342	0.154907	-0.0358197	-0.0156155	0.186107	0.0341687	0.0660933	-0.0180463	0.142073	0.0191988	0.0514311	-0.154801	0.159643	0.116085	-0.127133	-0.0854696	-0.0388682	-0.018138	0.0773259	0.12895	0.0465414	-0.0510961	-0.0459568	-0.0247965	0.12682
		-0.17336	-0.0657062	-0.0960248	-0.122669	-0.199766	-0.100759	-0.171637	-0.221329	-0.278414	-0.290088	-0.304646	-0.248715	-0.301297	-0.295564	-0.149616	-0.205075	-0.114656	-0.166769	-0.146941	-0.182537	-0.20438	-0.145556	-0.0189215	-0.144196	0.109953	-0.0508286	-0.0112939	0.171737	0.0198467	0.0480033	-0.0407447	0.122453	0.0346587	0.0567925	-0.153807	0.154687	0.113025	-0.101148	-0.103798	-0.0340715	-0.0352877	0.0791483	0.12678	-0.00292737	-0.0391733	-0.0429014	-0.0561992	0.144228
		0.156296	0.00834213	0.210999	0.139104	0.239152	0.075345	0.197402	0.34263	0.346905	0.368965	0.381253	0.335684	0.378214	0.366835	0.293267	0.316577	0.115402	0.273806	0.256173	0.335414	0.331149	0.202507	0.091338	0.166837	-0.194129	0.209172	0.0336318	-0.240291	0.155401	-0.0556853	0.104739	-0.140089	-0.183625	-0.199066	0.113778	-0.187601	-0.170711	0.119282	0.122801	-0.0533647	-0.0145019	-0.16158	-0.134471	0.0289089	0.0589572	0.0381424	0.040122	-0.288249
		0.161061	0.0142595	0.118202	0.066523	0.233998	0.0741352	0.194872	0.269568	0.315039	0.331953	0.355157	0.33163	0.346673	0.346352	0.230671	0.29271	0.161098	0.25314	0.241726	0.274012	0.29658	0.207631	0.073037	0.181794	-0.147431	0.213825	0.0867006	-0.180473	0.157579	-0.0121343	0.129484	-0.153043	-0.140261	-0.131155	0.149042	-0.192102	-0.101202	0.130856	0.111407	-0.0611579	-0.0247164	-0.15387	-0.0933788	0.0498468	0.0869367	0.0256745	0.0477332	-0.270159
		0.00139588	-0.0317103	-0.0251165	-0.0258798	-0.0112175	-0.0199369	-0.00219661	-0.0294216	0.0344962	0.0369462	0.0365731	0.0470738	0.0376002	0.0177158	0.00732912	0.0283892	0.00865717	0.00254841	0.000906937	-0.00603689	0.0104463	-0.00884132	0.0465488	0.0288492	0.0199627	0.0137445	0.000957916	0.0259388	0.00482459	-0.0155526	0.041898	0.0372404	-0.0125361	-0.0336067	-0.00830075	0.0282736	-0.0317263	-0.0211078	-0.031953	-0.0231094	-0.0136724	-0.0147509	-0.0136401	-0.00330349	-0.0378932	-0.00666742	-0.00121991	-0.0230212
		-0.150644	-0.0758381	-0.0449012	-0.0900052	-0.177912	-0.117749	-0.168099	-0.167734	-0.192573	-0.202931	-0.210539	-0.1839	-0.212826	-0.207349	-0.108631	-0.158294	-0.123885	-0.108349	-0.112584	-0.116481	-0.158498	-0.127755	-0.0271671	-0.101503	0.0737986	-0.0443131	-0.0366131	0.0833451	-0.00448627	-0.0075624	-0.0601143	0.0973223	-0.00095687	0.00560239	-0.153556	0.0915878	0.00871014	-0.12757	-0.0650016	-0.0200532	-0.0139133	0.0432638	0.0420116	-0.0333754	-0.0480401	-0.0362306	-0.0578008	0.0954211
		DFS4
		NaN	0.546482	0.130426	0.395732	0.413839	0.566372	0.718402	0.369912	-0.116614	-0.281766	-0.231038	-0.219505	-0.20546	-0.174922	-0.410636	-0.494204	-0.365026	-0.378698	-0.437146	-0.379654	-0.495553	-0.406359	-0.177541	-0.0868672	0.0181451	-0.349109	-0.178429	0.0270915	-0.229626	-0.0981054	-0.0963949	-0.180644	-0.131909	-0.255295	-0.317616	-0.126518	-0.209848	-0.323441	0.218364	0.464872	0.197801	0.119586	0.0517409	0.0743909	0.0776522	0.447997	0.205492	-0.0705812
		0.546482	NaN	0.13781	0.327302	0.482259	0.662925	0.535228	0.340242	-0.216543	-0.35216	-0.294317	-0.302224	-0.286121	-0.250723	-0.426268	-0.49729	-0.368992	-0.400987	-0.425518	-0.37946	-0.487727	-0.416588	-0.214744	-0.137527	-0.0491738	-0.353437	-0.211691	-0.0142638	-0.213361	-0.131895	-0.128297	-0.20988	-0.10741	-0.218139	-0.322675	-0.139473	-0.131765	-0.330455	0.236553	0.408432	0.147495	0.145726	0.110022	0.10402	0.078823	0.420737	0.16636	-0.0510946
		0.130426	0.13781	NaN	0.216091	0.268274	0.125983	0.192878	0.38523	-0.148755	-0.243151	-0.203665	-0.22633	-0.186204	-0.176139	-0.244637	-0.309596	-0.249951	-0.264341	-0.192633	-0.217554	-0.280347	-0.275406	-0.177687	-0.136393	-0.105203	-0.162817	-0.157052	-0.0888059	-0.0950947	-0.0815269	-0.157662	-0.171038	-0.157759	-0.189874	-0.179436	-0.127067	-0.108153	-0.188498	0.313538	0.303384	0.129043	0.104581	0.103589	0.0793427	0.16183	0.280585	0.130069	-0.0853841
		0.395732	0.327302	0.216091	NaN	0.156718	0.302495	0.36781	0.381631	-0.0873311	-0.18602	-0.190407	-0.169302	-0.133305	-0.17795	-0.18771	-0.233009	-0.207176	-0.158809	-0.189739	-0.156729	-0.235361	-0.233157	-0.0955721	-0.0874919	0.0449755	-0.177549	-0.172568	-0.00418895	-0.121199	-0.143187	-0.11694	-0.0752864	-0.128705	-0.162112	-0.200065	-0.0388687	-0.151853	-0.189093	0.0479115	0.222103	0.0776042	0.0215307	-0.0123265	-0.0564035	-0.0192397	0.191587	0.0638451	-0.0476189
		0.413839	0.482259	0.268274	0.156718	NaN	0.48451	0.491937	0.431012	-0.219273	-0.363363	-0.240833	-0.303204	-0.281534	-0.196151	-0.420817	-0.500948	-0.324565	-0.414881	-0.381717	-0.394387	-0.47515	-0.367508	-0.244522	-0.175461	-0.148675	-0.33753	-0.19054	-0.0797024	-0.229964	-0.0838253	-0.150835	-0.272095	-0.103356	-0.17539	-0.176962	-0.21228	-0.0682291	-0.209625	0.463318	0.444078	0.174441	0.182305	0.165083	0.213534	0.232687	0.484155	0.230683	-0.090902
		0.566372	0.662925	0.125983	0.302495	0.48451	NaN	0.611704	0.386815	-0.218232	-0.368188	-0.301755	-0.271757	-0.276436	-0.219471	-0.435412	-0.527235	-0.374282	-0.415843	-0.438372	-0.398293	-0.498332	-0.420557	-0.237957	-0.161701	-0.0581713	-0.374478	-0.227569	-0.00928838	-0.235785	-0.11613	-0.145829	-0.210584	-0.12334	-0.220085	-0.320901	-0.155411	-0.141783	-0.315546	0.238524	0.414034	0.151935	0.129497	0.108819	0.112606	0.121127	0.447514	0.194972	-0.0717276
		0.718402	0.535228	0.192878	0.36781	0.491937	0.611704	NaN	0.466108	-0.164017	-0.364054	-0.29395	-0.238501	-0.215465	-0.174021	-0.555217	-0.667148	-0.484891	-0.533775	-0.544817	-0.49855	-0.646059	-0.532705	-0.271784	-0.148026	-0.043054	-0.461826	-0.255707	0.0337078	-0.292106	-0.096842	-0.125345	-0.27161	-0.184284	-0.323099	-0.407253	-0.18164	-0.217002	-0.401744	0.321787	0.637398	0.280752	0.187528	0.148343	0.183373	0.196035	0.683056	0.360676	-0.0874054
		0.369912	0.340242	0.38523	0.381631	0.431012	0.386815	0.466108	NaN	-0.180095	-0.306762	-0.244661	-0.263564	-0.212007	-0.194233	-0.328609	-0.403871	-0.281741	-0.318449	-0.276908	-0.308276	-0.373555	-0.319199	-0.223974	-0.178469	-0.0813	-0.262988	-0.22746	-0.0556304	-0.162126	-0.1216	-0.169892	-0.22617	-0.170319	-0.189482	-0.204421	-0.17633	-0.0945721	-0.177566	0.316141	0.354878	0.115069	0.100454	0.109322	0.0965445	0.19818	0.40008	0.174319	-0.121337
		-0.116614	-0.216543	-0.148755	-0.0873311	-0.219273	-0.218232	-0.164017	-0.180095	NaN	0.524568	0.378601	0.411952	0.463143	0.319351	0.267337	0.281359	0.147014	0.259991	0.133838	0.240568	0.22967	0.139722	0.210038	0.281326	0.104013	0.169408	0.154512	-0.0040045	0.0818861	-0.0267796	0.196556	0.105678	0.0544315	0.0119002	0.0822007	0.0400193	-0.102161	0.0425253	-0.156607	-0.132013	0.0565886	-0.0880643	-0.16161	-0.11327	-0.122838	-0.184794	-0.045445	-0.0238933
		-0.281766	-0.35216	-0.243151	-0.18602	-0.363363	-0.368188	-0.364054	-0.306762	0.524568	NaN	0.504602	0.547951	0.572048	0.408959	0.45331	0.481161	0.27809	0.450044	0.290012	0.42097	0.427123	0.303241	0.316165	0.380946	0.106201	0.283776	0.143964	-0.0303961	0.134385	-0.053226	0.257671	0.208843	0.146554	0.115742	0.201998	0.110607	-0.0488807	0.147811	-0.275204	-0.374646	-0.0206681	-0.133868	-0.244389	-0.176161	-0.220292	-0.43433	-0.147393	0.0133101
		-0.231038	-0.294317	-0.203665	-0.190407	-0.240833	-0.301755	-0.29395	-0.244661	0.378601	0.504602	NaN	0.432705	0.397312	0.512702	0.367782	0.401482	0.222267	0.335218	0.234311	0.329109	0.386596	0.245821	0.179059	0.235314	0.0198743	0.197191	0.150639	-0.0764155	0.0606124	-0.0582995	0.167675	0.099068	0.150348	0.0753996	0.220133	0.0215411	-0.0705687	0.119344	-0.16807	-0.248246	-0.0202608	-0.0790435	-0.187128	-0.0580124	-0.124568	-0.307365	-0.0784094	-0.0146901
		-0.219505	-0.302224	-0.22633	-0.169302	-0.303204	-0.271757	-0.238501	-0.263564	0.411952	0.547951	0.432705	NaN	0.559821	0.501529	0.271546	0.293799	0.170118	0.259179	0.149275	0.295881	0.303689	0.185755	0.205419	0.267722	0.0525242	0.156284	0.103679	0.0130866	0.0930589	-0.0221693	0.296862	0.111078	0.090297	0.0233387	0.104132	0.0686179	-0.065875	0.0634948	-0.236687	-0.245278	0.030825	-0.13211	-0.181116	-0.0569314	-0.127517	-0.23474	0.068641	-0.0655167
		-0.20546	-0.286121	-0.186204	-0.133305	-0.281534	-0.276436	-0.215465	-0.212007	0.463143	0.572048	0.397312	0.559821	NaN	0.462033	0.28358	0.294107	0.16291	0.271192	0.167776	0.336349	0.301101	0.193369	0.142349	0.221865	0.043796	0.127901	0.0407946	-0.00971114	0.0668937	-0.0424352	0.191802	0.0681562	0.0237099	-0.00410251	0.103361	0.0341508	-0.0744708	0.104456	-0.204802	-0.236022	-0.0390334	-0.143445	-0.164054	-0.0993579	-0.103562	-0.208968	-0.0351936	-0.0850457
		-0.174922	-0.250723	-0.176139	-0.17795	-0.196151	-0.219471	-0.174021	-0.194233	0.319351	0.408959	0.512702	0.501529	0.462033	NaN	0.238016	0.231499	0.121672	0.186843	0.129064	0.296024	0.313973	0.174016	0.102615	0.163397	-0.0279233	0.0926672	0.0766409	-0.0717154	0.0393172	-0.0287724	0.156238	0.0161973	0.0654884	0.0162331	0.0869435	-0.0398168	-0.105895	0.082584	-0.113892	-0.146459	-0.000321189	-0.0598084	-0.123235	0.0259441	-0.0427957	-0.120659	0.0347281	-0.0414181
		-0.410636	-0.426268	-0.244637	-0.18771	-0.420817	-0.435412	-0.555217	-0.328609	0.267337	0.45331	0.367782	0.271546	0.28358	0.238016	NaN	0.87841	0.571874	0.785002	0.642407	0.711234	0.78208	0.623988	0.430037	0.221614	0.119231	0.650617	0.329176	-0.0339563	0.440929	0.111698	0.199732	0.377086	0.0423659	0.278638	0.394553	0.253318	0.119841	0.406965	-0.415318	-0.712643	-0.340352	-0.266965	-0.242888	-0.227155	-0.259802	-0.719052	-0.427719	-0.0295894
		-0.494204	-0.49729	-0.309596	-0.233009	-0.500948	-0.527235	-0.667148	-0.403871	0.281359	0.481161	0.401482	0.293799	0.294107	0.231499	0.87841	NaN	0.744081	0.909834	0.813717	0.757016	0.952122	0.817663	0.496726	0.283631	0.137326	0.72407	0.41421	-0.00449271	0.486829	0.178048	0.265217	0.447083	0.115164	0.351576	0.542237	0.292602	0.201975	0.556367	-0.511704	-0.869026	-0.421216	-0.334066	-0.277555	-0.268302	-0.317769	-0.877475	-0.4947	-0.0249832
		-0.365026	-0.368992	-0.249951	-0.207176	-0.324565	-0.374282	-0.484891	-0.281741	0.147014	0.27809	0.222267	0.170118	0.16291	0.121672	0.571874	0.744081	NaN	0.654134	0.605831	0.503383	0.664908	0.693117	0.314541	0.162827	0.108134	0.484242	0.32679	0.0221426	0.309857	0.196422	0.162267	0.286582	0.135833	0.314646	0.543895	0.162615	0.227157	0.573606	-0.336399	-0.676176	-0.355398	-0.281174	-0.203045	-0.200967	-0.175965	-0.647594	-0.38602	-0.0356918
		-0.378698	-0.400987	-0.264341	-0.158809	-0.414881	-0.415843	-0.533775	-0.318449	0.259991	0.450044	0.335218	0.259179	0.271192	0.186843	0.785002	0.909834	0.654134	NaN	0.658282	0.682871	0.808233	0.697659	0.447763	0.267934	0.173498	0.618024	0.351252	0.0070449	0.414706	0.151247	0.225784	0.406367	0.0949508	0.314225	0.457166	0.27232	0.16204	0.459685	-0.449142	-0.758511	-0.359566	-0.288519	-0.246491	-0.255609	-0.288486	-0.759843	-0.447662	-0.0317579
		-0.437146	-0.425518	-0.192633	-0.189739	-0.381717	-0.438372	-0.544817	-0.276908	0.133838	0.290012	0.234311	0.149275	0.167776	0.129064	0.642407	0.813717	0.605831	0.658282	NaN	0.56371	0.774759	0.686033	0.368604	0.127111	0.0790486	0.634974	0.306827	-0.0131525	0.444829	0.176347	0.164673	0.330497	0.0338245	0.292985	0.450629	0.209791	0.227318	0.532548	-0.375733	-0.678327	-0.367728	-0.271088	-0.171142	-0.167288	-0.203876	-0.657686	-0.384106	-0.0619877
		-0.379654	-0.37946	-0.217554	-0.156729	-0.394387	-0.398293	-0.49855	-0.308276	0.240568	0.42097	0.329109	0.295881	0.336349	0.296024	0.711234	0.757016	0.503383	0.682871	0.56371	NaN	0.798223	0.617456	0.385716	0.184862	0.101385	0.547636	0.241722	-0.0022181	0.457713	0.120998	0.186548	0.365653	-0.00939926	0.213788	0.322251	0.270531	0.134824	0.367986	-0.403986	-0.662901	-0.319189	-0.266177	-0.18972	-0.191066	-0.221592	-0.657509	-0.39901	-0.0680087
		-0.495553	-0.487727	-0.280347	-0.235361	-0.47515	-0.498332	-0.646059	-0.373555	0.22967	0.427123	0.386596	0.303689	0.301101	0.313973	0.78208	0.952122	0.664908	0.808233	0.774759	0.798223	NaN	0.837406	0.437262	0.201817	0.106962	0.678953	0.36274	-0.0113888	0.519516	0.173077	0.229005	0.410149	0.0823332	0.351486	0.496992	0.286513	0.228995	0.558321	-0.489223	-0.844522	-0.429597	-0.344422	-0.244658	-0.219946	-0.267956	-0.838641	-0.496531	-0.0519985
		-0.406359	-0.416588	-0.275406	-0.233157	-0.367508	-0.420557	-0.532705	-0.319199	0.139722	0.303241	0.245821	0.185755	0.193369	0.174016	0.623988	0.817663	0.693117	0.697659	0.686033	0.617456	0.837406	NaN	0.331777	0.151846	0.0724224	0.517088	0.312505	0.00730706	0.375636	0.214055	0.17744	0.322001	0.102563	0.32959	0.538037	0.207768	0.25802	0.675928	-0.393867	-0.753309	-0.422113	-0.305115	-0.191871	-0.202868	-0.204546	-0.71797	-0.439734	-0.0233061
		-0.177541	-0.214744	-0.177687	-0.0955721	-0.244522	-0.237957	-0.271784	-0.223974	0.210038	0.316165	0.179059	0.205419	0.142349	0.102615	0.430037	0.496726	0.314541	0.447763	0.368604	0.385716	0.437262	0.331777	NaN	0.363515	0.33601	0.522695	0.331602	0.176764	0.427839	0.205003	0.428612	0.503228	0.0620899	0.176606	0.123337	0.329167	0.0902563	0.142824	-0.292674	-0.398623	-0.0681052	-0.113428	-0.118496	-0.0742649	-0.20175	-0.421251	-0.166481	0.0788382
		-0.0868672	-0.137527	-0.136393	-0.0874919	-0.175461	-0.161701	-0.148026	-0.178469	0.281326	0.380946	0.235314	0.267722	0.221865	0.163397	0.221614	0.283631	0.162827	0.267934	0.127111	0.184862	0.201817	0.151846	0.363515	NaN	0.208506	0.252005	0.203858	0.0852454	0.164327	0.0829295	0.379589	0.219695	0.197109	0.0916295	0.0911401	0.106004	-0.0134802	0.0424807	-0.18156	-0.181311	0.11359	-0.00409093	-0.108363	-0.0292248	-0.151221	-0.221764	-0.00923145	0.0670124
		0.0181451	-0.0491738	-0.105203	0.0449755	-0.148675	-0.0581713	-0.043054	-0.0813	0.104013	0.106201	0.0198743	0.0525242	0.043796	-0.0279233	0.119231	0.137326	0.108134	0.173498	0.0790486	0.101385	0.106962	0.0724224	0.33601	0.208506	NaN	0.221377	0.181546	0.350869	0.179346	0.136671	0.224765	0.302279	0.0277289	0.0655844	-0.0212697	0.206433	0.000444939	0.00539273	-0.185247	-0.093108	0.0400931	-0.0109345	-0.0497784	-0.0970986	-0.105422	-0.116469	-0.0283005	0.0421221
		-0.349109	-0.353437	-0.162817	-0.177549	-0.33753	-0.374478	-0.461826	-0.262988	0.169408	0.283776	0.197191	0.156284	0.127901	0.0926672	0.650617	0.72407	0.484242	0.618024	0.634974	0.547636	0.678953	0.517088	0.522695	0.252005	0.221377	NaN	0.4723	0.0640114	0.623788	0.282071	0.301586	0.396776	-0.000716687	0.312719	0.27794	0.260383	0.196357	0.31258	-0.306426	-0.55331	-0.222248	-0.114103	-0.0733186	-0.0611428	-0.168452	-0.547586	-0.312941	-0.0438331
		-0.178429	-0.211691	-0.157052	-0.172568	-0.19054	-0.227569	-0.255707	-0.22746	0.154512	0.143964	0.150639	0.103679	0.0407946	0.0766409	0.329176	0.41421	0.32679	0.351252	0.306827	0.241722	0.36274	0.312505	0.331602	0.203858	0.181546	0.4723	NaN	0.0731979	0.324868	0.374383	0.226873	0.202617	0.0433302	0.182193	0.223288	0.0934935	0.113398	0.176829	-0.10182	-0.247791	-0.076886	-0.0195915	-0.00774149	0.0107123	-0.0461087	-0.290847	-0.103151	-0.0299084
		0.0270915	-0.0142638	-0.0888059	-0.00418895	-0.0797024	-0.00928838	0.0337078	-0.0556304	-0.0040045	-0.0303961	-0.0764155	0.0130866	-0.00971114	-0.0717154	-0.0339563	-0.00449271	0.0221426	0.0070449	-0.0131525	-0.0022181	-0.0113888	0.00730706	0.176764	0.0852454	0.350869	0.0640114	0.0731979	NaN	0.117582	0.186592	0.227199	0.197948	-0.0878987	-0.0440325	-0.0806306	0.224883	0.0868064	-0.00172625	-0.144788	-0.0524859	-0.02698	-0.0730895	0.0540511	0.00176339	-0.0250101	0.00733083	0.0652931	-0.0430994
		-0.229626	-0.213361	-0.0950947	-0.121199	-0.229964	-0.235785	-0.292106	-0.162126	0.0818861	0.134385	0.0606124	0.0930589	0.0668937	0.0393172	0.440929	0.486829	0.309857	0.414706	0.444829	0.457713	0.519516	0.375636	0.427839	0.164327	0.179346	0.623788	0.324868	0.117582	NaN	0.288522	0.286826	0.331705	-0.119319	0.16643	0.108858	0.25222	0.23763	0.215975	-0.236533	-0.399599	-0.197747	-0.131528	0.0217706	0.0386235	-0.0834269	-0.345645	-0.205632	-0.0889085
		-0.0981054	-0.131895	-0.0815269	-0.143187	-0.0838253	-0.11613	-0.096842	-0.1216	-0.0267796	-0.053226	-0.0582995	-0.0221693	-0.0424352	-0.0287724	0.111698	0.178048	0.196422	0.151247	0.176347	0.120998	0.173077	0.214055	0.205003	0.0829295	0.136671	0.282071	0.374383	0.186592	0.288522	NaN	0.198281	0.128889	-0.119153	0.0179985	0.0618234	0.0795418	0.160019	0.156931	-0.0268635	-0.117951	-0.0989328	-0.0265031	0.147264	0.112071	0.113267	-0.0563914	-0.0115825	-0.0950708
		-0.0963949	-0.128297	-0.157662	-0.11694	-0.150835	-0.145829	-0.125345	-0.169892	0.196556	0.257671	0.167675	0.296862	0.191802	0.156238	0.199732	0.265217	0.162267	0.225784	0.164673	0.186548	0.229005	0.17744	0.428612	0.379589	0.224765	0.301586	0.226873	0.227199	0.286826	0.198281	NaN	0.274629	0.0949957	0.0766766	0.0387837	0.232839	0.0978997	0.0715756	-0.187613	-0.209898	0.0280818	-0.0547973	-0.0253956	0.0848406	-0.0974589	-0.183546	0.0797883	0.00887494
		-0.180644	-0.20988	-0.171038	-0.0752864	-0.272095	-0.210584	-0.27161	-0.22617	0.105678	0.208843	0.099068	0.111078	0.0681562	0.0161973	0.377086	0.447083	0.286582	0.406367	0.330497	0.365653	0.410149	0.322001	0.503228	0.219695	0.302279	0.396776	0.202617	0.197948	0.331705	0.128889	0.274629	NaN	0.0401878	0.184661	0.112429	0.445297	0.119382	0.156308	-0.366058	-0.458174	-0.165112	-0.19554	-0.14542	-0.16682	-0.226776	-0.460124	-0.246823	0.0921006
		-0.131909	-0.10741	-0.157759	-0.128705	-0.103356	-0.12334	-0.184284	-0.170319	0.0544315	0.146554	0.150348	0.090297	0.0237099	0.0654884	0.0423659	0.115164	0.135833	0.0949508	0.0338245	-0.00939926	0.0823332	0.102563	0.0620899	0.197109	0.0277289	-0.000716687	0.0433302	-0.0878987	-0.119319	-0.119153	0.0949957	0.0401878	NaN	0.319768	0.249095	-0.0412195	0.0654802	0.106439	-0.0840631	-0.109013	0.0733299	0.116471	-0.120691	-0.0364857	-0.122115	-0.192798	-0.0348997	0.25771
		-0.255295	-0.218139	-0.189874	-0.162112	-0.17539	-0.220085	-0.323099	-0.189482	0.0119002	0.115742	0.0753996	0.0233387	-0.00410251	0.0162331	0.278638	0.351576	0.314646	0.314225	0.292985	0.213788	0.351486	0.32959	0.176606	0.0916295	0.0655844	0.312719	0.182193	-0.0440325	0.16643	0.0179985	0.0766766	0.184661	0.319768	NaN	0.364976	0.0825086	0.316056	0.297789	-0.193303	-0.403258	-0.185934	0.014223	-0.0683615	-0.0650125	-0.168823	-0.417847	-0.264968	0.208688
		-0.317616	-0.322675	-0.179436	-0.200065	-0.176962	-0.320901	-0.407253	-0.204421	0.0822007	0.201998	0.220133	0.104132	0.103361	0.0869435	0.394553	0.542237	0.543895	0.457166	0.450629	0.322251	0.496992	0.538037	0.123337	0.0911401	-0.0212697	0.27794	0.223288	-0.0806306	0.108858	0.0618234	0.0387837	0.112429	0.249095	0.364976	NaN	0.0363398	0.210247	0.552524	-0.182447	-0.518551	-0.284192	-0.14502	-0.131389	-0.145453	-0.0824172	-0.524529	-0.306546	0.0214515
		-0.126518	-0.139473	-0.127067	-0.0388687	-0.21228	-0.155411	-0.18164	-0.17633	0.0400193	0.110607	0.0215411	0.0686179	0.0341508	-0.0398168	0.253318	0.292602	0.162615	0.27232	0.209791	0.270531	0.286513	0.207768	0.329167	0.106004	0.206433	0.260383	0.0934935	0.224883	0.25222	0.0795418	0.232839	0.445297	-0.0412195	0.0825086	0.0363398	NaN	0.104	0.0639917	-0.299482	-0.343272	-0.163457	-0.176213	-0.0692086	-0.139889	-0.151277	-0.320691	-0.182218	0.038352
		-0.209848	-0.131765	-0.108153	-0.151853	-0.0682291	-0.141783	-0.217002	-0.0945721	-0.102161	-0.0488807	-0.0705687	-0.065875	-0.0744708	-0.105895	0.119841	0.201975	0.227157	0.16204	0.227318	0.134824	0.228995	0.25802	0.0902563	-0.0134802	0.000444939	0.196357	0.113398	0.0868064	0.23763	0.160019	0.0978997	0.119382	0.0654802	0.316056	0.210247	0.104	NaN	0.285231	-0.147112	-0.32218	-0.239946	-0.0891173	0.0642153	0.073222	-0.0517044	-0.262455	-0.183189	0.0484854
		-0.323441	-0.330455	-0.188498	-0.189093	-0.209625	-0.315546	-0.401744	-0.177566	0.0425253	0.147811	0.119344	0.0634948	0.104456	0.082584	0.406965	0.556367	0.573606	0.459685	0.532548	0.367986	0.558321	0.675928	0.142824	0.0424807	0.00539273	0.31258	0.176829	-0.00172625	0.215975	0.156931	0.0715756	0.156308	0.106439	0.297789	0.552524	0.0639917	0.285231	NaN	-0.266737	-0.619388	-0.395514	-0.280041	-0.108684	-0.148229	-0.0736003	-0.545176	-0.356375	-0.0661757
		0.218364	0.236553	0.313538	0.0479115	0.463318	0.238524	0.321787	0.316141	-0.156607	-0.275204	-0.16807	-0.236687	-0.204802	-0.113892	-0.415318	-0.511704	-0.336399	-0.449142	-0.375733	-0.403986	-0.489223	-0.393867	-0.292674	-0.18156	-0.185247	-0.306426	-0.10182	-0.144788	-0.236533	-0.0268635	-0.187613	-0.366058	-0.0840631	-0.193303	-0.182447	-0.299482	-0.147112	-0.266737	NaN	0.627389	0.312778	0.371424	0.270806	0.256523	0.357602	0.584217	0.32457	-0.0320088
		0.464872	0.408432	0.303384	0.222103	0.444078	0.414034	0.637398	0.354878	-0.132013	-0.374646	-0.248246	-0.245278	-0.236022	-0.146459	-0.712643	-0.869026	-0.676176	-0.758511	-0.678327	-0.662901	-0.844522	-0.753309	-0.398623	-0.181311	-0.093108	-0.55331	-0.247791	-0.0524859	-0.399599	-0.117951	-0.209898	-0.458174	-0.109013	-0.403258	-0.518551	-0.343272	-0.32218	-0.619388	0.627389	NaN	0.607245	0.522602	0.306829	0.310736	0.350483	1	0.586481	0.0406172
		0.197801	0.147495	0.129043	0.0776042	0.174441	0.151935	0.280752	0.115069	0.0565886	-0.0206681	-0.0202608	0.030825	-0.0390334	-0.000321189	-0.340352	-0.421216	-0.355398	-0.359566	-0.367728	-0.319189	-0.429597	-0.422113	-0.0681052	0.11359	0.0400931	-0.222248	-0.076886	-0.02698	-0.197747	-0.0989328	0.0280818	-0.165112	0.0733299	-0.185934	-0.284192	-0.163457	-0.239946	-0.395514	0.312778	0.607245	NaN	0.38796	0.119265	0.179419	0.139756	0.487812	0.49133	0.106517
		0.119586	0.145726	0.104581	0.0215307	0.182305	0.129497	0.187528	0.100454	-0.0880643	-0.133868	-0.0790435	-0.13211	-0.143445	-0.0598084	-0.266965	-0.334066	-0.281174	-0.288519	-0.271088	-0.266177	-0.344422	-0.305115	-0.113428	-0.00409093	-0.0109345	-0.114103	-0.0195915	-0.0730895	-0.131528	-0.0265031	-0.0547973	-0.19554	0.116471	0.014223	-0.14502	-0.176213	-0.0891173	-0.280041	0.371424	0.522602	0.38796	NaN	0.295106	0.248955	0.191408	0.421424	0.288737	0.197302
		0.0517409	0.110022	0.103589	-0.0123265	0.165083	0.108819	0.148343	0.109322	-0.16161	-0.244389	-0.187128	-0.181116	-0.164054	-0.123235	-0.242888	-0.277555	-0.203045	-0.246491	-0.171142	-0.18972	-0.244658	-0.191871	-0.118496	-0.108363	-0.0497784	-0.0733186	-0.00774149	0.0540511	0.0217706	0.147264	-0.0253956	-0.14542	-0.120691	-0.0683615	-0.131389	-0.0692086	0.0642153	-0.108684	0.270806	0.306829	0.119265	0.295106	NaN	0.299643	0.279246	0.372586	0.192868	0.0217234
		0.0743909	0.10402	0.0793427	-0.0564035	0.213534	0.112606	0.183373	0.0965445	-0.11327	-0.176161	-0.0580124	-0.0569314	-0.0993579	0.0259441	-0.227155	-0.268302	-0.200967	-0.255609	-0.167288	-0.191066	-0.219946	-0.202868	-0.0742649	-0.0292248	-0.0970986	-0.0611428	0.0107123	0.00176339	0.0386235	0.112071	0.0848406	-0.16682	-0.0364857	-0.0650125	-0.145453	-0.139889	0.073222	-0.148229	0.256523	0.310736	0.179419	0.248955	0.299643	NaN	0.224078	0.3831	0.294112	-0.0109852
		0.0776522	0.078823	0.16183	-0.0192397	0.232687	0.121127	0.196035	0.19818	-0.122838	-0.220292	-0.124568	-0.127517	-0.103562	-0.0427957	-0.259802	-0.317769	-0.175965	-0.288486	-0.203876	-0.221592	-0.267956	-0.204546	-0.20175	-0.151221	-0.105422	-0.168452	-0.0461087	-0.0250101	-0.0834269	0.113267	-0.0974589	-0.226776	-0.122115	-0.168823	-0.0824172	-0.151277	-0.0517044	-0.0736003	0.357602	0.350483	0.139756	0.191408	0.279246	0.224078	NaN	0.425085	0.228022	-0.0661115
		0.447997	0.420737	0.280585	0.191587	0.484155	0.447514	0.683056	0.40008	-0.184794	-0.43433	-0.307365	-0.23474	-0.208968	-0.120659	-0.719052	-0.877475	-0.647594	-0.759843	-0.657686	-0.657509	-0.838641	-0.71797	-0.421251	-0.221764	-0.116469	-0.547586	-0.290847	0.00733083	-0.345645	-0.0563914	-0.183546	-0.460124	-0.192798	-0.417847	-0.524529	-0.320691	-0.262455	-0.545176	0.584217	1	0.487812	0.421424	0.372586	0.3831	0.425085	NaN	0.613289	-0.0454786
		0.205492	0.16636	0.130069	0.0638451	0.230683	0.194972	0.360676	0.174319	-0.045445	-0.147393	-0.0784094	0.068641	-0.0351936	0.0347281	-0.427719	-0.4947	-0.38602	-0.447662	-0.384106	-0.39901	-0.496531	-0.439734	-0.166481	-0.00923145	-0.0283005	-0.312941	-0.103151	0.0652931	-0.205632	-0.0115825	0.0797883	-0.246823	-0.0348997	-0.264968	-0.306546	-0.182218	-0.183189	-0.356375	0.32457	0.586481	0.49133	0.288737	0.192868	0.294112	0.228022	0.613289	NaN	-0.0334553
		-0.0705812	-0.0510946	-0.0853841	-0.0476189	-0.090902	-0.0717276	-0.0874054	-0.121337	-0.0238933	0.0133101	-0.0146901	-0.0655167	-0.0850457	-0.0414181	-0.0295894	-0.0249832	-0.0356918	-0.0317579	-0.0619877	-0.0680087	-0.0519985	-0.0233061	0.0788382	0.0670124	0.0421221	-0.0438331	-0.0299084	-0.0430994	-0.0889085	-0.0950708	0.00887494	0.0921006	0.25771	0.208688	0.0214515	0.038352	0.0484854	-0.0661757	-0.0320088	0.0406172	0.106517	0.197302	0.0217234	-0.0109852	-0.0661115	-0.0454786	-0.0334553	NaN
		0.0648027	0.114288	0.0805193	0.0532489	0.108193	0.0946067	0.116562	0.0651611	-0.102473	-0.0957655	-0.0527688	-0.126132	-0.116926	-0.04872	-0.226479	-0.272938	-0.216665	-0.250519	-0.253317	-0.20765	-0.279817	-0.225654	-0.194721	-0.0433843	-0.119125	-0.238537	-0.15051	-0.174208	-0.251157	-0.150066	-0.152277	-0.205502	0.185162	0.0757828	-0.0445613	-0.190783	-0.0832338	-0.186643	0.250688	0.365546	0.244147	0.443556	0.179984	0.1087	0.094406	0.275639	0.135049	0.261697
		-0.0018707	0.0344097	0.0836818	-0.00236327	0.0718549	0.021193	0.0617061	0.0401715	-0.106631	-0.129303	-0.0805475	-0.146828	-0.0844484	-0.082109	-0.205126	-0.248157	-0.140328	-0.220024	-0.174799	-0.183377	-0.231076	-0.158157	-0.249259	-0.142008	-0.141628	-0.223136	-0.105722	-0.123165	-0.187268	-0.0597394	-0.208387	-0.241396	0.0179378	-0.0472605	-0.0300171	-0.18519	-0.0724887	-0.0857579	0.238884	0.270636	0.0888674	0.191216	0.136855	0.0773561	0.157989	0.21246	0.0808819	0.078758
		0.277576	0.249057	0.150241	0.107853	0.224647	0.232809	0.369562	0.142474	-0.15715	-0.275804	-0.193206	-0.219425	-0.207424	-0.138285	-0.486954	-0.601359	-0.480037	-0.526811	-0.489224	-0.462659	-0.591283	-0.505208	-0.32743	-0.158271	-0.133385	-0.429423	-0.230569	-0.0991482	-0.334595	-0.148387	-0.216429	-0.325511	-0.00231449	-0.209749	-0.342333	-0.208988	-0.23221	-0.429605	0.381361	0.74046	0.342344	0.408692	0.219673	0.15917	0.199367	0.635963	0.303088	0.159783
		0.0760411	0.063139	-0.0304513	0.0361523	-0.0133525	0.0626992	0.0869459	-0.0356506	-0.0504038	-0.0757774	-0.115544	-0.0917218	-0.0956514	-0.113148	-0.16471	-0.199857	-0.175563	-0.169641	-0.186658	-0.150072	-0.201853	-0.199548	-0.036901	-0.0172974	0.151672	-0.087332	-0.040709	0.079567	-0.0960487	-0.0335935	-0.0640735	0.0061011	0.0559499	0.0457189	-0.117077	0.0176281	-0.0630956	-0.215806	0.0726139	0.263157	0.186066	0.266966	0.113079	-0.0246103	0.00456935	0.18715	0.0891222	0.164346
		-0.00598596	0.0438037	-0.0245006	-0.0313137	0.0244432	0.0223759	0.0329689	-0.0112419	-0.0994195	-0.10663	-0.106969	-0.11429	-0.113049	-0.115261	-0.161426	-0.159876	-0.113487	-0.143947	-0.131935	-0.151755	-0.171567	-0.113362	-0.0244498	-0.0191513	-0.0018877	-0.133139	-0.0692606	0.127422	-0.0705314	0.00675197	0.100348	0.00468283	0.0775934	0.012593	-0.0853903	0.106752	0.0916652	-0.088468	0.0277678	0.113507	0.0646238	0.124024	0.142231	0.114996	0.0438788	0.121912	0.0951304	0.252561
		0.124323	0.175682	0.137574	0.0334186	0.248804	0.189523	0.271636	0.178008	-0.265287	-0.335979	-0.244002	-0.228757	-0.215785	-0.175798	-0.462447	-0.504789	-0.333929	-0.454188	-0.366349	-0.394339	-0.483646	-0.349883	-0.303388	-0.178409	-0.155199	-0.390539	-0.240679	0.0538543	-0.247471	0.00311026	-0.104003	-0.289866	-0.0399656	-0.145691	-0.205893	-0.157911	0.0416871	-0.187394	0.309505	0.465043	0.182246	0.289052	0.365016	0.320721	0.235601	0.537263	0.310731	0.078734
		0.101029	0.0817306	0.131531	-0.0153231	0.17689	0.101526	0.222185	0.134758	-0.142995	-0.214963	-0.121079	-0.138254	-0.0994005	-0.0608734	-0.324846	-0.390922	-0.260635	-0.351618	-0.269811	-0.277985	-0.37811	-0.302891	-0.308366	-0.205833	-0.189223	-0.282586	-0.174156	-0.0842113	-0.196371	-0.0256874	-0.203117	-0.307175	-0.101399	-0.15975	-0.18231	-0.201316	-0.0873253	-0.180867	0.322135	0.434137	0.158942	0.249087	0.252711	0.181446	0.282998	0.483389	0.227006	0.00157113
		0.297573	0.294748	0.153642	0.0804256	0.318397	0.311618	0.475195	0.218296	-0.262311	-0.403628	-0.296008	-0.251357	-0.235781	-0.151661	-0.585493	-0.695342	-0.505093	-0.610422	-0.518307	-0.54029	-0.6857	-0.542775	-0.37463	-0.217265	-0.127864	-0.469965	-0.264868	0.0255756	-0.300379	0.0368694	-0.170147	-0.381526	-0.150375	-0.335042	-0.427094	-0.227128	-0.162933	-0.406224	0.418776	0.756733	0.308034	0.348852	0.361898	0.312757	0.334996	0.844794	0.425651	0.0285943
		0.129335	0.138549	0.0313225	0.0326619	0.107551	0.142944	0.213903	0.0849777	-0.164278	-0.23978	-0.229931	-0.181	-0.158922	-0.180678	-0.292386	-0.345025	-0.241228	-0.292042	-0.23656	-0.246647	-0.335248	-0.265981	-0.152162	-0.131339	0.039098	-0.181418	-0.11772	0.208248	-0.0450476	0.0839406	-0.0701032	-0.106794	-0.17194	-0.138796	-0.228931	0.00346198	0.0463355	-0.168874	0.107476	0.291485	0.07838	0.145537	0.293187	0.14845	0.139705	0.364617	0.167921	-0.0145733
		-0.327768	-0.320947	-0.163023	-0.15801	-0.255813	-0.331964	-0.41119	-0.215669	0.0688388	0.192176	0.192148	0.112123	0.120759	0.110842	0.319058	0.408373	0.37836	0.334918	0.354174	0.285758	0.407289	0.413235	0.0164612	-0.00312679	-0.107278	0.130237	0.0569429	-0.128767	0.00388448	-0.0828445	-0.0674477	0.0895789	0.203691	0.334032	0.479479	0.0391127	0.16564	0.420059	-0.284411	-0.501073	-0.303735	-0.235584	-0.217904	-0.201782	-0.168171	-0.522832	-0.338493	0.0710373
		0.123895	0.0379975	-0.0360003	0.17808	-0.091911	0.0246714	0.0898625	-0.0371484	-0.0329812	-0.0377665	-0.0937054	-0.0897017	-0.0804991	-0.121583	-0.0935719	-0.090293	-0.0870894	-0.0478376	-0.147387	-0.0775083	-0.121859	-0.0946672	-0.0417512	-0.00791514	0.0622883	-0.199726	-0.0832417	0.0286071	-0.205006	-0.107701	-0.116561	0.0523975	0.0352304	-0.0334105	-0.0400033	0.0618554	-0.112377	-0.115727	-0.118647	0.0605614	0.00433564	-0.0509356	-0.150872	-0.193697	-0.143412	-0.0325471	-0.0824335	0.101858
		-0.190967	-0.204008	-0.186071	-0.063944	-0.241264	-0.204083	-0.253627	-0.21641	0.0915724	0.191799	0.132945	0.103708	0.0973247	0.0816289	0.136498	0.167845	0.103792	0.148073	0.0612467	0.136886	0.167883	0.123894	0.0562589	0.0505947	0.0686893	-0.04646	-0.0426323	-0.0228342	-0.134206	-0.184714	-0.0626641	0.200612	0.2376	0.25107	0.174432	0.121226	0.035407	0.0835894	-0.254661	-0.276927	-0.0753947	-0.0706191	-0.206036	-0.218554	-0.205161	-0.357111	-0.196067	0.251118
		-0.360049	-0.361171	-0.148469	-0.176633	-0.258332	-0.355524	-0.424253	-0.176852	0.0489447	0.155776	0.138186	0.0768072	0.101043	0.0735557	0.359905	0.500737	0.484106	0.403061	0.487991	0.324847	0.505767	0.578965	0.069205	-0.00108406	-0.0474681	0.2323	0.0865778	-0.0566861	0.128627	0.03386	-0.00874642	0.130935	0.117661	0.291952	0.495062	0.0587364	0.252127	0.65955	-0.290617	-0.579872	-0.371366	-0.281594	-0.169683	-0.210158	-0.132347	-0.535633	-0.35285	-0.0310347
		0.172064	0.0943778	0.0400881	0.184497	0.0337861	0.103262	0.244297	0.109745	-0.131326	-0.202788	-0.203468	-0.149556	-0.12318	-0.183789	-0.255475	-0.260862	-0.154449	-0.218472	-0.220683	-0.232287	-0.291592	-0.165269	-0.178378	-0.106556	0.00674848	-0.313794	-0.175292	0.147915	-0.245209	-0.0200268	-0.103431	-0.0750154	-0.105985	-0.170284	-0.114623	0.00283041	-0.0345201	-0.0540592	-0.0361582	0.157704	0.00470258	-0.0735209	0.00351839	-0.0651765	-0.00260611	0.210665	0.0851865	-0.0325106
		-0.185568	-0.173225	-0.138277	-0.0421423	-0.178302	-0.177717	-0.188817	-0.144782	0.00138534	0.0784534	0.051913	0.0836324	0.0783047	0.0134598	0.0816702	0.129783	0.10419	0.103324	0.0819484	0.0959877	0.130962	0.145312	0.00684602	-0.0251208	0.0122745	-0.092787	-0.0931931	0.132673	-0.0947813	-0.0746531	0.0085043	0.14996	0.051304	0.0798727	0.122944	0.180769	0.150699	0.17952	-0.271337	-0.304711	-0.174923	-0.23107	-0.137341	-0.1495	-0.155817	-0.279254	-0.132778	0.0475201
		-0.114458	-0.131492	0.0356458	-0.121071	-0.0865365	-0.149047	-0.112166	-0.0634412	0.0166812	0.0332223	0.0435386	0.0156636	0.0415361	0.0453283	0.000196391	-0.0254076	-0.00152725	-0.0360051	0.0136204	-0.00694554	-0.00582497	0.0202437	-0.120945	-0.066962	-0.109902	-0.0273957	-0.00675801	-0.109061	-0.0452929	-0.00646977	-0.0886214	-0.112106	-0.0114732	-0.0270491	0.0302968	-0.0996342	-0.031753	0.0309869	0.064022	0.0311096	-0.00111006	0.0385885	0.00861707	-0.0249421	0.0319799	-0.0046429	-0.0344167	-0.00640838
		-0.15438	-0.155186	0.180758	0.0759802	-0.130712	-0.202164	-0.196068	0.0300531	0.0244953	0.0633771	0.0257532	0.00766469	0.0454818	-0.013374	0.156215	0.15775	0.0321313	0.131743	0.173334	0.170654	0.152189	0.0620594	0.0228893	-0.017283	-0.0443311	0.160491	-0.043194	-0.0922482	0.125373	-0.0648396	-0.0720228	0.0469339	-0.0984307	-0.0144681	0.0187556	0.0403071	-0.0329462	0.0108403	-0.0683682	-0.148366	-0.0828626	-0.0809171	-0.0592349	-0.0942883	-0.0747523	-0.166638	-0.140519	-0.0710299
		-0.333085	-0.310805	-0.115206	-0.213808	-0.246851	-0.307518	-0.410915	-0.200269	0.0740484	0.18071	0.119528	0.114786	0.115649	0.075929	0.351826	0.418705	0.313035	0.325108	0.4102	0.302716	0.406642	0.35289	0.157596	0.0559594	-0.0152947	0.332795	0.134238	-0.0527329	0.212676	0.0537569	0.063873	0.157571	0.035549	0.218225	0.274612	0.100299	0.158483	0.298247	-0.233091	-0.474532	-0.271651	-0.230259	-0.175664	-0.129144	-0.141542	-0.446219	-0.28976	-0.051496
		0.0287286	0.0322753	-0.00842067	-0.0279329	0.0537825	0.0546385	0.0653979	-0.0130186	-0.031505	-0.0442161	-0.0453259	-0.0625303	-0.0534859	-0.025082	-0.151213	-0.176815	-0.162278	-0.137678	-0.168892	-0.137093	-0.160637	-0.150389	-0.100613	-0.061221	-0.054423	-0.172072	-0.0912269	-0.0278476	-0.155418	-0.0773698	-0.0765125	-0.0708993	0.0261653	-0.0124296	-0.0952305	-0.0627489	-0.0323639	-0.133309	0.0807253	0.138432	0.0827954	0.10652	0.0185133	0.0349671	0.0212676	0.120722	0.0359678	0.0609118
		-0.182338	-0.151394	0.154849	0.00674306	-0.131266	-0.189215	-0.193414	0.0645845	-0.00755172	0.0315406	0.0151108	0.0147807	0.0360265	-0.019751	0.128271	0.147731	0.0787736	0.113947	0.173062	0.147457	0.151339	0.0929319	0.0230627	-0.0444911	-0.0417893	0.142671	-0.0295194	-0.0601386	0.14562	-0.0452658	-0.0500409	0.0381908	-0.105712	-0.0318469	0.0120954	0.0395722	0.0313408	0.0395331	-0.0892352	-0.175692	-0.106343	-0.108174	-0.0528432	-0.085696	-0.0517761	-0.148599	-0.123197	-0.102127
		-0.199937	-0.216893	-0.0606431	-0.177618	-0.149845	-0.213521	-0.217616	-0.104706	0.00919608	0.0508991	0.0949864	0.0210983	0.0353424	0.0424013	0.0706279	0.0958401	0.0965099	0.0531981	0.121788	0.0326525	0.115669	0.11597	-0.0783153	-0.0657746	-0.104824	0.0130975	-2.39902e-05	-0.102774	-0.0415315	-0.0338868	-0.0986741	-0.0333476	0.0434076	0.0866974	0.118979	-0.0414221	0.0669206	0.160534	-0.0674053	-0.148561	-0.109446	-0.0661162	-0.0596815	-0.0942479	-0.0373783	-0.155596	-0.115813	0.00567062
		-0.282726	-0.261313	-0.00333849	-0.187684	-0.162372	-0.265863	-0.306326	-0.086242	0.0305136	0.0839132	0.0791131	0.0421181	0.0696467	0.0218646	0.173255	0.214142	0.175638	0.151273	0.250873	0.150566	0.227591	0.206325	0.019722	-0.0406419	-0.0675685	0.180107	0.0331428	-0.0928478	0.112868	0.0227539	-0.0466098	0.00980687	-0.0248929	0.0523585	0.132252	-0.0371248	0.0901619	0.181078	-0.0922261	-0.255333	-0.164126	-0.119779	-0.0718103	-0.0747496	-0.0261032	-0.237033	-0.164307	-0.0715513
		0.022961	0.0588863	0.0219875	-0.0255486	0.0505045	0.0485167	0.0586834	-0.000418245	-0.0693279	-0.0945406	-0.0806256	-0.0877563	-0.072706	-0.0753296	-0.150634	-0.159857	-0.153275	-0.169288	-0.135623	-0.128545	-0.163509	-0.144578	-0.148164	-0.099601	-0.0992346	-0.149867	-0.121037	-0.00619481	-0.0907683	-0.0528268	-0.0621427	-0.0981285	-0.0449225	-0.076181	-0.120304	-0.0353879	0.0709906	-0.12296	0.0680507	0.135692	0.0153405	0.0526177	0.0627104	0.0658922	0.00259315	0.132418	0.0252459	-0.00699705
		0.00987909	0.0402487	0.0564616	-0.071643	0.00857868	0.039022	0.0468191	-0.017731	-0.172926	-0.220451	-0.221718	-0.136261	-0.153538	-0.158648	-0.220252	-0.250307	-0.145522	-0.232434	-0.189722	-0.224179	-0.254911	-0.214213	-0.135075	-0.139876	-0.0478031	-0.144738	-0.0636202	0.0332394	-0.0784161	0.0433706	-0.0802697	-0.132583	-0.146754	-0.202273	-0.223609	-0.0675253	-0.0941214	-0.154825	0.0789444	0.0947311	-0.0334368	-0.0718652	0.0389069	-0.00736726	0.0578116	0.142256	0.0642729	-0.111087
		-0.153064	-0.127725	-0.0893606	-0.069853	-0.203187	-0.144878	-0.213228	-0.198895	0.0407454	0.118671	0.0412333	0.0788518	0.0513836	-0.00550436	0.221787	0.216037	0.100573	0.203507	0.105368	0.195918	0.177398	0.0996434	0.168828	0.0944412	0.0540705	0.172585	0.0583549	-0.026357	0.124319	0.00972241	0.0769787	0.106473	-0.0162714	-0.000718394	0.00867294	0.095691	-0.0636795	-0.0355898	-0.143342	-0.190795	-0.0501379	-0.0785285	-0.113308	-0.107464	-0.1482	-0.215891	-0.133664	0.0186903
		-0.122277	-0.113726	-0.120981	-0.0317915	-0.195492	-0.123273	-0.162415	-0.165122	0.00252089	0.0796443	0.00795934	0.0453354	0.0130437	-0.0157969	0.099452	0.146207	0.0985919	0.133351	0.0913711	0.0899522	0.129097	0.115401	0.156182	0.0849635	0.111131	0.104158	0.0337411	0.0601428	0.0669613	0.00105111	0.0687135	0.171721	0.0566924	0.056409	0.00581504	0.121378	0.005394	0.0157908	-0.190825	-0.174305	-0.0226329	-0.0538257	-0.0825835	-0.0969668	-0.130852	-0.187165	-0.0861536	0.0753064
		-0.205058	-0.201191	-0.140231	-0.117041	-0.236962	-0.219436	-0.286064	-0.216203	0.0594135	0.164302	0.0738019	0.0728802	0.0397799	0.00436882	0.306204	0.333539	0.192018	0.307011	0.221755	0.243484	0.304926	0.225262	0.265367	0.171301	0.126487	0.331065	0.188604	0.0419073	0.241549	0.0795283	0.139424	0.210751	0.0308739	0.140131	0.090063	0.140664	0.0384708	0.0973224	-0.227666	-0.333492	-0.116674	-0.112744	-0.124861	-0.0933072	-0.182931	-0.352203	-0.196269	0.00843216
		-0.0181124	-0.0354823	-0.0322633	-0.0126387	-0.0604852	-0.0151041	-0.0285824	-0.0613265	-0.0263517	-0.0251014	-0.035986	-0.0221426	-0.0543396	-0.0451838	0.0256085	0.0198286	-0.00835774	0.02692	0.00083333	-0.0187545	0.000881664	-0.0257924	0.0568448	0.0236621	0.0445435	0.0656141	0.0597023	0.021083	0.0396326	0.0288346	0.0405195	0.0273782	-0.0184675	-0.026615	-0.0759456	0.00492944	-0.0472185	-0.0601939	-0.0412929	-0.0204883	0.0225997	-0.0134879	-0.0356823	-0.014684	-0.0282427	-0.0324728	0.00851842	-0.0190058
		-0.0929803	-0.0977435	0.0428441	-0.0599815	-0.114877	-0.113905	-0.119721	-0.0601244	-0.0447395	-0.038072	-0.0703361	-0.0592885	-0.0359532	-0.0818888	0.0601553	0.0322777	0.0129762	0.0232722	0.0348985	0.0422724	0.0132404	-0.0100002	-0.0125245	-0.051573	-0.0235863	0.0843017	-0.000973358	-0.0539928	0.075833	0.00788653	-0.0496918	-0.022109	-0.102351	-0.0823274	-0.0877247	-0.01368	-0.0373555	-0.0664534	-0.0551842	-0.0983388	-0.090742	-0.0782547	-0.0643359	-0.0560752	-0.0523954	-0.0951046	-0.094728	-0.0852462
		-0.305271	-0.265084	0.0526463	-0.0936478	-0.18148	-0.29696	-0.36496	-0.101496	0.0632408	0.165629	0.135737	0.0975023	0.102838	0.0835698	0.297754	0.327718	0.188176	0.25937	0.312192	0.27756	0.325536	0.223332	0.088599	0.0109013	-0.0783028	0.245686	0.0100123	-0.132642	0.161023	-0.0634162	-0.0365593	0.104306	-0.026256	0.089663	0.165921	0.0751453	0.0389906	0.158232	-0.117171	-0.324672	-0.174345	-0.149343	-0.103285	-0.13456	-0.0954692	-0.34573	-0.233928	-0.0474061
		-0.19416	-0.164605	-0.0228171	-0.0997438	-0.0897232	-0.183072	-0.240814	-0.0751011	0.0666265	0.117697	0.128601	0.0770143	0.0926631	0.0847774	0.21201	0.252023	0.158936	0.197793	0.239869	0.177087	0.235877	0.183283	0.0967355	0.0287385	-0.0483534	0.204065	0.0518753	-0.0970027	0.117068	-0.020599	0.00608177	0.0480787	-0.000381084	0.107461	0.175417	0.00657616	0.0248818	0.146494	-0.0953313	-0.255134	-0.132967	-0.100028	-0.109626	-0.0629092	-0.0678581	-0.258359	-0.152392	-0.0425657
		-0.111899	-0.124185	-0.0714625	-0.0784362	-0.138835	-0.140895	-0.136568	-0.145465	0.0508801	0.0837536	0.0814998	0.0714079	0.0500957	0.0483588	0.112117	0.144635	0.0365911	0.123031	0.096783	0.102827	0.138523	0.0927785	0.0990895	0.0679082	0.0530348	0.0839053	0.0129759	0.045102	0.0600693	0.00309109	0.0797701	0.126819	-0.0202886	0.0213475	0.00177251	0.126002	-0.0178205	0.00891955	-0.157059	-0.157123	-0.0642493	-0.0983096	-0.0727544	-0.0740295	-0.105418	-0.15399	-0.0912104	-0.0132627
		-0.0800376	-0.0636468	0.0350859	-0.0142166	-0.0890581	-0.0827062	-0.108279	-0.0486847	-0.0590793	-0.0689418	-0.0633782	-0.0551199	-0.0745105	-0.0821872	0.0328887	0.0358081	0.0253724	0.0138664	0.0222932	0.00597552	0.00369732	-0.00316253	0.0216824	-0.0345396	-0.0346839	0.0422249	0.012967	-0.0357327	0.0403444	0.0181939	-0.0172606	0.0161533	-0.0746307	-0.0589205	-0.0522973	-0.00285424	-0.0224201	-0.0454732	-0.0583144	-0.0790311	-0.0474519	-0.0749807	-0.0552111	-0.067963	-0.0384838	-0.0822429	-0.0579823	-0.00980799
		-0.0581761	-0.0351873	-0.00586829	-0.103226	-0.0876732	-0.035673	-0.065221	-0.10657	-0.102587	-0.116468	-0.119691	-0.101487	-0.127539	-0.131611	-0.153136	-0.163769	-0.117486	-0.168588	-0.162037	-0.165687	-0.152512	-0.150442	-0.137404	-0.103331	-0.0666874	-0.126152	-0.0297025	-0.0788234	-0.107164	-0.0509218	-0.128656	-0.0948809	-0.00256626	-0.0828014	-0.135163	-0.0861305	-0.112311	-0.147742	0.0264801	0.0546616	-0.000799598	-0.0280043	-0.0297605	-0.088955	-0.0240177	0.00386966	-0.0125436	0.0191964
		-0.152369	-0.0943942	-0.0741512	-0.0466793	-0.191813	-0.12127	-0.193052	-0.152916	0.0335883	0.0885287	0.0111166	0.0557857	0.0486429	-0.0394569	0.1978	0.191095	0.0653965	0.172534	0.123611	0.201968	0.151082	0.0827811	0.162447	0.0709039	0.0619778	0.166766	0.0285966	0.0417467	0.180801	0.0128185	0.0941265	0.116898	-0.0797169	-0.0346226	-0.0410325	0.14968	-0.011987	-0.0385458	-0.163955	-0.201313	-0.0925918	-0.108245	-0.0907348	-0.0829913	-0.129314	-0.189425	-0.120477	-0.0383284
		-0.141558	-0.118984	-0.117278	-0.0556809	-0.162638	-0.137318	-0.168824	-0.145335	0.0365992	0.0905275	0.025862	0.0514284	0.0410794	-0.013669	0.10002	0.150024	0.08361	0.136674	0.0832472	0.124137	0.127264	0.103449	0.153123	0.0883325	0.079689	0.0934234	0.0438805	0.0580697	0.102186	0.0244109	0.0582611	0.144865	0.0251203	0.0423033	0.0137552	0.105133	0.0396069	0.0150884	-0.176791	-0.179505	-0.0512814	-0.0756411	-0.0624165	-0.0776631	-0.121772	-0.192548	-0.0926226	0.0313593
		-0.195392	-0.162037	-0.0951557	-0.112095	-0.198079	-0.180496	-0.243665	-0.148557	0.019568	0.0853862	0.0191419	0.0535903	0.0403807	0.00339702	0.25206	0.296487	0.167363	0.260407	0.220121	0.248631	0.289559	0.223024	0.237772	0.121988	0.110919	0.304856	0.153752	0.108495	0.285213	0.135976	0.160599	0.208734	-0.0606564	0.0687548	0.0431016	0.167049	0.0895803	0.103341	-0.222846	-0.323623	-0.167498	-0.156056	-0.0711402	-0.0399663	-0.14046	-0.287273	-0.169574	-0.0745452
		-0.0875928	-0.0700667	-0.0459712	-0.0154193	-0.12255	-0.0815683	-0.111051	-0.0750279	-0.0325539	-0.0154621	-0.0525955	-0.00350124	-0.0394126	-0.070485	0.0947041	0.117646	0.0776906	0.100142	0.0695443	0.0758316	0.0934261	0.0783572	0.112389	0.0249932	0.0849637	0.146997	0.0958667	0.085836	0.1567	0.0926575	0.0917558	0.0778915	-0.0435163	0.015871	-0.0239466	0.0620634	0.0547213	0.0227059	-0.114503	-0.139728	-0.102464	-0.0840212	-0.0203727	-0.00529341	-0.0647164	-0.115676	-0.0608176	-0.0291069
		-0.294536	-0.247649	0.0188056	-0.117413	-0.174053	-0.273233	-0.324845	-0.0784739	0.0585027	0.14547	0.143935	0.096731	0.115355	0.0913577	0.271371	0.29885	0.171785	0.233213	0.267156	0.262055	0.292778	0.21763	0.077461	-0.0155924	-0.084796	0.215119	0.0221657	-0.112465	0.176123	-0.0273033	-0.0423308	0.0867379	-0.0742122	0.0447546	0.118466	0.0585854	0.0700171	0.139453	-0.125862	-0.318761	-0.188048	-0.158801	-0.0975089	-0.103538	-0.0807489	-0.285348	-0.201696	-0.096469
		-0.222118	-0.203899	0.0078092	-0.133726	-0.111223	-0.199566	-0.23809	-0.0541792	0.0751484	0.125494	0.133857	0.123689	0.120588	0.116309	0.171677	0.199075	0.103727	0.155266	0.177474	0.159914	0.206985	0.149511	0.0812543	0.0318001	-0.0596312	0.167977	0.0155798	-0.0657075	0.141225	-0.000789095	0.0378819	0.0262023	-0.0580411	0.0212351	0.0696567	-0.0170828	0.0592327	0.100694	-0.067189	-0.217706	-0.11098	-0.109354	-0.0808343	-0.0362691	-0.0503892	-0.186697	-0.0953632	-0.0977547
		-0.0974023	-0.0891432	-0.0568262	-0.0818716	-0.100133	-0.0950068	-0.115034	-0.118795	0.056249	0.0821851	0.0685336	0.0875738	0.0599552	0.0465221	0.0742731	0.108556	0.0333703	0.0776388	0.0397212	0.0773549	0.0807966	0.0450194	0.0624598	0.0434536	-0.0120949	0.0367265	-0.00440414	0.0324731	0.0286427	-0.00592499	0.0639055	0.0987645	-0.0391309	-0.0366926	-0.0257193	0.101952	-0.00292445	-0.0292731	-0.109735	-0.118264	-0.0564294	-0.109034	-0.0690317	-0.0539544	-0.0881846	-0.121848	-0.0645978	-0.041287
		-0.0834867	-0.0456383	0.00670442	-0.0196544	-0.10182	-0.0787732	-0.115173	-0.0615687	-0.0335621	-0.0279629	-0.0647914	-0.0335425	-0.044578	-0.0923908	0.0387794	0.0535635	0.0125861	0.0228627	0.0324075	0.0148674	0.0162649	0.00698409	0.0522204	-0.00875174	-0.00584058	0.0723647	0.0234237	-0.0162545	0.0810648	0.0231489	0.0213531	0.0308896	-0.0813653	-0.0262635	-0.0611267	0.0311659	0.00474044	-0.0549864	-0.0699611	-0.0929043	-0.0426588	-0.0576907	-0.0434759	-0.0561006	-0.0704946	-0.0906665	-0.0617182	-0.030186
	K=5:
		DFS1
		NaN	0.448511	-0.107508	0.129018	0.361965	0.480557	0.59864	0.240721	0.258463	0.114798	0.175035	0.160701	0.136327	0.181405	0.178107	0.235221	0.174236	0.230142	0.137458	0.148709	0.2113	0.140768	0.39089	0.388857	0.314215	0.419435	0.424338	0.222179	0.386404	0.355853	0.47548	0.0484764	-0.0652847	-0.10471	0.0186854	0.0458705	-0.0730632	0.00769257	0.197074	0.240543	0.192476	0.126957	0.138523	0.315548	0.21163	0.343003	0.249107	-0.133096
		0.448511	NaN	-0.114945	0.0662102	0.369715	0.505203	0.406358	0.177738	0.156616	0.0411196	0.108353	0.0930486	0.0570166	0.116349	0.122871	0.17551	0.103201	0.164392	0.122716	0.110762	0.167541	0.122298	0.314643	0.300501	0.225391	0.37524	0.366347	0.16119	0.351001	0.33922	0.390572	0.0254146	-0.0486297	-0.0643148	-0.0141894	0.0207705	-0.0138869	0.0123268	0.176493	0.172761	0.141123	0.134947	0.182146	0.280373	0.177775	0.299136	0.203851	-0.100485
		-0.107508	-0.114945	NaN	0.17306	-0.0622601	-0.136403	-0.122087	0.126498	-0.156361	-0.169528	-0.209284	-0.181997	-0.155358	-0.204163	-0.147356	-0.210341	-0.183311	-0.194406	-0.107976	-0.122908	-0.196098	-0.178991	-0.22833	-0.231548	-0.176086	-0.227614	-0.246585	-0.146216	-0.208093	-0.235261	-0.288255	-0.0486916	-0.112604	-0.0639928	-0.101477	-0.0541338	-0.0728507	-0.100744	-0.0244036	-0.0467039	-0.10582	-0.129812	-0.131079	-0.225548	-0.113504	-0.12978	-0.150826	-0.0615226
		0.129018	0.0662102	0.17306	NaN	-0.0619142	0.0324592	0.047877	0.194757	-0.10524	-0.124633	-0.155446	-0.150844	-0.113674	-0.18048	-0.0558037	-0.118668	-0.138538	-0.0995594	-0.113827	-0.020861	-0.105472	-0.136489	-0.130554	-0.141304	-0.0526765	-0.172753	-0.221821	-0.0798847	-0.165379	-0.221242	-0.197671	0.066205	-0.0622314	-0.0734512	-0.10959	0.0433056	-0.117794	-0.0991436	-0.141192	-0.0709887	-0.0768253	-0.13481	-0.172491	-0.236017	-0.182861	-0.150038	-0.152332	-0.026868
		0.361965	0.369715	-0.0622601	-0.0619142	NaN	0.391325	0.418062	0.24755	0.187689	0.0400374	0.145378	0.102971	0.0695168	0.168805	0.125317	0.197299	0.179261	0.185657	0.182015	0.0784285	0.173296	0.174124	0.315632	0.31064	0.211976	0.395932	0.428447	0.153095	0.360151	0.385399	0.423953	-0.0444778	-0.0487515	-0.0600466	0.116163	-0.0277196	0.0114843	0.0796459	0.331837	0.233508	0.162219	0.177717	0.215322	0.379874	0.296822	0.376775	0.280392	-0.138558
		0.480557	0.505203	-0.136403	0.0324592	0.391325	NaN	0.489423	0.239666	0.183413	0.0585543	0.136265	0.122095	0.0770806	0.145361	0.13456	0.200687	0.139934	0.193846	0.147416	0.121701	0.181007	0.14423	0.349257	0.336725	0.259846	0.394161	0.399653	0.178237	0.375938	0.355695	0.43556	0.0235465	-0.0454166	-0.0664089	0.0202845	0.0251744	-0.0109935	0.026836	0.189657	0.163186	0.140679	0.113441	0.191206	0.328915	0.221046	0.320394	0.22915	-0.114223
		0.59864	0.406358	-0.122087	0.047877	0.418062	0.489423	NaN	0.293027	0.314906	0.130164	0.197904	0.210943	0.196493	0.239374	0.188136	0.261237	0.195184	0.259538	0.17209	0.159777	0.236879	0.174977	0.44388	0.445803	0.33235	0.48925	0.504346	0.260606	0.46971	0.467981	0.57946	-0.00229484	-0.108864	-0.132234	0.00894297	0.0276921	-0.050308	0.0172694	0.262514	0.307076	0.23128	0.153094	0.218852	0.436549	0.308937	0.495942	0.357357	-0.180001
		0.240721	0.177738	0.126498	0.194757	0.24755	0.239666	0.293027	NaN	0.0557939	-0.0502509	-0.0309597	-0.0113733	-0.00239505	-0.0138262	0.0123093	0.0409891	0.0359669	0.0308715	0.080042	0.0335317	0.0265796	0.0262586	0.0918368	0.0745542	0.0753337	0.131227	0.111872	0.0623868	0.149745	0.103545	0.143338	-0.0205678	-0.136699	-0.103726	-0.01309	-0.0226917	-0.0241516	0.0301967	0.118982	0.0599883	0.00954209	-0.0564194	0.0642001	0.115418	0.155152	0.150649	0.0930314	-0.150755
		0.258463	0.156616	-0.156361	-0.10524	0.187689	0.183413	0.314906	0.0557939	NaN	0.503816	0.406112	0.499936	0.510389	0.424765	0.287042	0.365374	0.202325	0.33254	0.2141	0.258416	0.312127	0.201162	0.506072	0.539605	0.347888	0.513425	0.560791	0.228315	0.470474	0.456608	0.583578	-0.0393243	-0.11691	-0.144456	-0.00844484	-0.0239013	-0.100578	-0.0222194	0.254177	0.368607	0.355105	0.173327	0.181544	0.414884	0.248402	0.437726	0.393937	-0.184472
		0.114798	0.0411196	-0.169528	-0.124633	0.0400374	0.0585543	0.130164	-0.0502509	0.503816	NaN	0.430376	0.511562	0.491685	0.415834	0.260204	0.31013	0.141536	0.283075	0.137233	0.251517	0.246289	0.13112	0.355817	0.427903	0.214264	0.332042	0.329859	0.113737	0.277974	0.228326	0.403772	-0.017518	-0.0113734	-0.0865869	-0.0144466	-0.0216053	-0.104828	-0.0555591	0.108949	0.198351	0.264386	0.145236	0.0869306	0.272687	0.0884802	0.22184	0.259927	-0.0645164
		0.175035	0.108353	-0.209284	-0.155446	0.145378	0.136265	0.197904	-0.0309597	0.406112	0.430376	NaN	0.435705	0.362688	0.536382	0.289378	0.369057	0.188642	0.295649	0.172485	0.255474	0.317049	0.188485	0.372145	0.431099	0.229971	0.37128	0.390525	0.130124	0.315905	0.288651	0.45819	-0.0585508	0.0267286	-0.117785	0.0181117	-0.0410986	-0.089909	-0.0141077	0.178112	0.228166	0.274611	0.213273	0.140361	0.373991	0.165061	0.275993	0.340063	-0.0677636
		0.160701	0.0930486	-0.181997	-0.150844	0.102971	0.122095	0.210943	-0.0113733	0.499936	0.511562	0.435705	NaN	0.504961	0.512406	0.270232	0.332825	0.189576	0.283902	0.178893	0.264267	0.305523	0.165542	0.441091	0.48897	0.252844	0.437332	0.441353	0.204792	0.412124	0.359873	0.561385	-0.0296201	-0.0569712	-0.133512	-0.0251301	-0.0287115	-0.0725355	-0.0258908	0.175864	0.249288	0.324873	0.174638	0.16981	0.42124	0.177733	0.347522	0.429743	-0.145028
		0.136327	0.0570166	-0.155358	-0.113674	0.0695168	0.0770806	0.196493	-0.00239505	0.510389	0.491685	0.362688	0.504961	NaN	0.446754	0.24309	0.264034	0.113034	0.251884	0.141454	0.261942	0.25503	0.126772	0.333507	0.354532	0.2013	0.322107	0.316619	0.155674	0.322055	0.283594	0.425856	-0.0462915	-0.0989483	-0.136568	-0.0468808	-0.0212398	-0.0898528	-0.0413002	0.115469	0.199488	0.226905	0.0907241	0.108388	0.301352	0.136001	0.304335	0.319954	-0.124798
		0.181405	0.116349	-0.204163	-0.18048	0.168805	0.145361	0.239374	-0.0138262	0.424765	0.415834	0.536382	0.512406	0.446754	NaN	0.263838	0.338002	0.186699	0.276516	0.179389	0.301369	0.379121	0.217052	0.401107	0.441209	0.228161	0.399303	0.428378	0.173648	0.389201	0.395448	0.523431	-0.0616615	-0.0374578	-0.170216	-0.0143141	-0.0435684	-0.0781504	0.00630669	0.20545	0.241096	0.279775	0.196438	0.182936	0.459657	0.235975	0.382136	0.423643	-0.114891
		0.178107	0.122871	-0.147356	-0.0558037	0.125317	0.13456	0.188136	0.0123093	0.287042	0.260204	0.289378	0.270232	0.24309	0.263838	NaN	0.423818	0.193296	0.400505	0.25163	0.372151	0.362628	0.226362	0.365477	0.315658	0.208402	0.4672	0.381209	0.152633	0.407246	0.323728	0.383776	0.0382788	-0.107187	-0.0561823	0.0274008	0.0640912	-0.0489779	0.0290332	0.103252	0.125438	0.132772	0.130078	0.14708	0.278231	0.124495	0.201723	0.188161	-0.131067
		0.235221	0.17551	-0.210341	-0.118668	0.197299	0.200687	0.261237	0.0409891	0.365374	0.31013	0.369057	0.332825	0.264034	0.338002	0.423818	NaN	0.367485	0.495013	0.388199	0.357774	0.49112	0.373956	0.481889	0.467916	0.31983	0.594481	0.562425	0.236562	0.508729	0.458313	0.542378	0.0415208	-0.0516768	-0.0791692	0.110229	0.0511523	-0.0248416	0.114362	0.180621	0.193221	0.20894	0.204566	0.227304	0.409294	0.224971	0.303103	0.29032	-0.143959
		0.174236	0.103201	-0.183311	-0.138538	0.179261	0.139934	0.195184	0.0359669	0.202325	0.141536	0.188642	0.189576	0.113034	0.186699	0.193296	0.367485	NaN	0.32235	0.275072	0.164865	0.291659	0.347221	0.308281	0.364834	0.260249	0.383809	0.446258	0.185243	0.311715	0.393999	0.398715	-0.0207983	0.01901	0.00872025	0.227466	0.00100464	0.05345	0.227494	0.177439	0.10518	0.123786	0.143265	0.209862	0.293743	0.205927	0.204727	0.192384	-0.121476
		0.230142	0.164392	-0.194406	-0.0995594	0.185657	0.193846	0.259538	0.0308715	0.33254	0.283075	0.295649	0.283902	0.251884	0.276516	0.400505	0.495013	0.32235	NaN	0.29651	0.342294	0.40327	0.323586	0.451456	0.434197	0.298271	0.529169	0.496703	0.200606	0.475435	0.425584	0.497234	0.0604685	-0.0452152	-0.033317	0.100428	0.0744185	-0.00749618	0.0900588	0.15475	0.154918	0.188144	0.174772	0.190597	0.344166	0.203085	0.266241	0.238649	-0.119127
		0.137458	0.122716	-0.107976	-0.113827	0.182015	0.147416	0.17209	0.080042	0.2141	0.137233	0.172485	0.178893	0.141454	0.179389	0.25163	0.388199	0.275072	0.29651	NaN	0.208261	0.367922	0.326538	0.314981	0.274451	0.219245	0.462395	0.3957	0.198232	0.406739	0.370253	0.374969	-0.0204732	-0.103625	-0.0372073	0.128357	0.00691204	0.059816	0.193699	0.166113	0.110576	0.086998	0.0893954	0.19539	0.296826	0.204344	0.230133	0.210669	-0.156209
		0.148709	0.110762	-0.122908	-0.020861	0.0784285	0.121701	0.159777	0.0335317	0.258416	0.251517	0.255474	0.264267	0.261942	0.301369	0.372151	0.357774	0.164865	0.342294	0.208261	NaN	0.417331	0.259123	0.322463	0.278081	0.139022	0.385988	0.305691	0.133266	0.4083	0.300613	0.337821	0.0343315	-0.114706	-0.0721121	0.000157234	0.0686828	-0.0325684	0.0555911	0.0595076	0.075714	0.102668	0.0814978	0.128187	0.250557	0.116842	0.181746	0.154053	-0.127524
		0.2113	0.167541	-0.196098	-0.105472	0.173296	0.181007	0.236879	0.0265796	0.312127	0.246289	0.317049	0.305523	0.25503	0.379121	0.362628	0.49112	0.291659	0.40327	0.367922	0.417331	NaN	0.430617	0.461626	0.410591	0.251287	0.554116	0.496824	0.218914	0.539896	0.475043	0.507425	0.0396524	-0.0543239	-0.0493561	0.0821859	0.0688819	0.0172839	0.153282	0.171655	0.156703	0.186036	0.189624	0.223687	0.390489	0.234491	0.286411	0.264336	-0.114871
		0.140768	0.122298	-0.178991	-0.136489	0.174124	0.14423	0.174977	0.0262586	0.201162	0.13112	0.188485	0.165542	0.126772	0.217052	0.226362	0.373956	0.347221	0.323586	0.326538	0.259123	0.430617	NaN	0.325026	0.318222	0.191342	0.401435	0.411322	0.186253	0.379956	0.434828	0.375758	0.0159959	-0.00547292	-0.0138439	0.169843	0.0328774	0.0745521	0.282815	0.163454	0.0777796	0.0954189	0.135962	0.205465	0.299315	0.241708	0.216373	0.176957	-0.0845631
[truncated: 4,077 more rows]
[truncated: 42 more columns]

## Sheet: SI-Figure 2-left panel
SI-Figure 2-left panel:
[truncated: 22 more rows]

[truncated: 29 more sheets: SI-Figure 4a, SI-Figure 4b, SI-Figure 4c, SI-Figure 4d, SI-Figure 5, SI-Figure 6, SI-Figure 7, SI-Figure 8a, SI-Figure 8b, SI-Figure 9a, SI-Figure 9b, SI-Figure 9c, SI-Figure 10a, SI-Figure 10b, SI-Figure 10c, SI-Figure 11a, SI-Figure 11b, SI-Figure 12a, SI-Figure 12b, SI-Figure 12c …]
